# Supplementary material for: Enhanced sensitivity of TAPscan v4 enables comprehensive analysis of streptophyte transcription factor evolution
Source: Plant J. 2024 Dec 12;121(1):e17184. doi: 10.1111/tpj.17184 (PMC11712027; doi:10.1111/tpj.17184)
Supplement: Supplementary file 1 — Table S1. Species data sets (DS1‐3). [file TPJ-121-0-s009.xlsx]

## Sheet: DS1 to build profile HMMs
5letter code	kingdom/super group	clade/phylum	supergroup2	order	family	scientific name
GONAV	Cryptophyta	Cryptophyceae	-	Cryptomonadales	Goniomonadaceae	Goniomonas avonlea
GUITH	Cryptophyta	Cryptophyceae	-	Pyrenomonadales	Geminigeraceae	Guillardia theta
PHYPAV33	Archaeplastida	Bryopsida	Funariidae	Funariales	Funariaceae	Physcomitrium patens
SPHFA	Archaeplastida	Bryopsida	Sphagnopsida	Sphagnales	Sphagnaceae	Sphagnum fallax
CERPUGG	Archaeplastida	Bryopsida	-	Pseudoditrichales	Ditrichaceae	Ceratodon purpureus
ANTAG	Archaeplastida	Anthocerotopsida	-	Anthocerotales	Anthocerotaceae	Anthoceros agrestis
GINBI	Archaeplastida	Acrogymnospermae	Coniferophyta	Ginkgoales	Ginkgoaceae	Ginkgo biloba
CHLRE	Archaeplastida	Chlorophyta	Chlorophyceae	Chlamydomonadales	Chlamydomonadaceae	Chlamydomonas reinhardtii
VOLCA	Archaeplastida	Chlorophyta	Chlorophyceae	Chlamydomonadales	Volvocaceae	Volvox carteri
OSTTA	Archaeplastida	Chlorophyta	prasinophytes	Mamiellales	Bathycoccaceae	Ostreococcus tauri
CHLVU	Archaeplastida	Trebouxiophyceae	Chlorellales	Chlorellales	Chlorellaceae	Chlorella vulgaris
ULVMU	Archaeplastida	Chlorophyta	Ulvophyceae	Ulvales	Ulvaceae	Ulva mutabilis
PINTA	Archaeplastida	Acrogymnospermae	Coniferophyta	Pinales	Pinaceae	Pinus taeda
AMBTR	Archaeplastida	ANA grade	stem angiosperms	Amborellales	Amborellaceae	Amborella trichopoda
COFCA	Archaeplastida	eudicots	asterids	Gentianales	Rubiaceae	Coffea cenephora
ARATH	Archaeplastida	eudicots	rosids	Brassicales	Brassicaceae	Arabidopsis thaliana
MEDTR	Archaeplastida	eudicots	rosids	Fabales	Fabaceae	Medicago truncatula
NELNU	Archaeplastida	eudicots	eudicots	Proteales	Nelumbonaceae	Nelumbo nucifera
VITVI	Archaeplastida	eudicots	rosids	Vitales	Vitaceae	Vitis vinifera
SELMO	Archaeplastida	Lycopodiidae	Lycopodiales	Selaginellales	Selaginellaceae	Selaginella moellendorffii
CYAPA	Archaeplastida	Glaucophyta	-	Glaucophyceae	Cyanophoraceae	Cyanophora paradoxa
ORYSAJA	Archaeplastida	Liliopsida	commelinids	Poales	Poaceae	Oryza sativa (spp. japonica)
ZEAMA	Archaeplastida	Liliopsida	commelinids	Poales	Poaceae	Zea mays
SORBI	Archaeplastida	Liliopsida	commelinids	Poales	Poaceae	Sorghum bicolor
MARPO	Archaeplastida	Marchantiophyta	Marchantiopsida	Marchantiales	Marchantiaceae	Marchantia polymorpha
AZOFI	Archaeplastida	Moniliformopses	Polypodiidae	Salviniales	Azollaceae	Azolla filiculoides
KLEFL	Archaeplastida	Streptophyta KCM grade	Klebsormidiophyceae	Klebsormidiales	Klebsormidiaceae	Klebsormidium nitens
CHLAT	Archaeplastida	Streptophyta KCM grade	Chlorokybophyceae	Chlorokybales	Chlorokybaceae	Chlorokybus atmophyticus
PENMA	Archaeplastida	Streptophyta ZCC grade	Zygnemophyceae	Desmidiales	Peniaceae	Penium margaritaceum
SPIMU	Archaeplastida	Streptophyta ZCC grade	Zygnemophyceae	Spirogloeales	Spirogloeaceae	Spirogloea muscicola
CHABR	Archaeplastida	Streptophyta ZCC grade	Charophyceae	Charales	Characeae	Chara braunii
ZYGCI	Archaeplastida	Streptophyta ZCC grade	-	Zygnematales	Zygnemataceae	Zygnema circumcarinatum
PORUM	Archaeplastida	Rhodophyta	Bangiophyceae	Bangiales	Bangiaceae	Porphyra umbilicalis
CHOCR	Archaeplastida	Rhodophyta	Florideophyceae	Gigartinales	Gigartinaceae	Chondrus crispus
GALPH	Archaeplastida	Rhodophyta	Bangiophyceae	Cyanidiales	Cyanidiaceae	Galdieria phlegrea
PORPU	Archaeplastida	Rhodophyta	Porphyridiophyceae	Porphyridiales	Porphyridiaceae	Porphyridium purpureum
ECTSI	SAR	Stramenopiles	Pelagophyceae	Ectocarpales	Ectocarpaceae	Ectocarpus siliculosus
FRACY	SAR	Stramenopiles	diatoms	Bacillariales	Bacillariaceae	Fragilariopsis cylindrus CCMP 1102
THAPS	SAR	Stramenopiles	diatoms	Thalassiosirales	Thalassiosiraceae	Thalassiosira pseudonana
TOXGO	SAR	Alveolata	apicomplexa	Eucoccidiorida	Sarcocystidae	Toxoplasma gondii
PARTE	SAR	Alveolata	ciliates	Peniculida	Parameciidae	Paramecium tetraurelia
BIGNA	SAR	Rhizaria	Cercozoa	Chlorachniophyceae	-	Bigelowiella natans CCMP2755
	Table S1. Species datasets (DS1-3). The first sheet shows 42 species with additional information and data sources used to build new profile HMMs and calculate score-ordered alignments (DS1). In the second sheet 37 species with additional information and data sources are listed, used to perform multiple anaylses, i.e. calculating the bubble charts (Figure 5) and the species tree (Figure 7) (DS2). …

## Sheet: DS2 for TAP analyses
5letter code	kingdom/super group	clade/phylum	supergroup2	order	family	scientific name
GINBI	Archaeplastida	Acrogymnospermae	Coniferophyta	Ginkgoales	Ginkgoaceae	Ginkgo biloba
PINTA	Archaeplastida	Acrogymnospermae	Coniferophyta	Pinales	Pinaceae	Pinus taeda
AMBTR	Archaeplastida	ANA grade	stem angiosperms	Amborellales	Amborellaceae	Amborella trichopoda
ANTAG	Archaeplastida	Anthocerotopsida	-	Anthocerotales	Anthocerotaceae	Anthoceros agrestis
CERPUGG	Archaeplastida	Bryophyta	-	Pseudoditrichales	Ditrichaceae	Ceratodon purpureus
PHYPAV33	Archaeplastida	Bryophyta	Funariidae	Funariales	Funariaceae	Physcomitrium patens
SPHFA	Archaeplastida	Bryophyta	Sphagnopsida	Sphagnales	Sphagnaceae	Sphagnum fallax
TAKLE	Archaeplastida	Bryophyta	Takakiopsida	Takakiales	Takakiaceae	Takakia lepidozioides
CHLRE	Archaeplastida	Chlorophyta	Chlorophyceae	Chlamydomonadales	Chlamydomonadaceae	Chlamydomonas reinhardtii
OSTTA	Archaeplastida	Chlorophyta	prasinophytes	Mamiellales	Bathycoccaceae	Ostreococcus tauri
PRACO	Archaeplastida	Prasinodermophyta	Palmophyllophyceae	Prasinococcales	Prasinococcaceae	Prasinoderma coloniale CCMP1413
ULVMU	Archaeplastida	Chlorophyta	Ulvophyceae	Ulvales	Ulvaceae	Ulva mutabilis
VOLCA	Archaeplastida	Chlorophyta	Chlorophyceae	Chlamydomonadales	Volvocaceae	Volvox carteri
GONAV	Cryptophyta	Cryptophyceae	-	Cryptomonadales	Goniomonadaceae	Goniomonas avonlea
GUITH	Cryptophyta	Cryptophyceae	-	Pyrenomonadales	Geminigeraceae	Guillardia theta
ARATH	Archaeplastida	eudicots	rosids	Brassicales	Brassicaceae	Arabidopsis thaliana
COFCA	Archaeplastida	eudicots	asterids	Gentianales	Rubiaceae	Coffea cenephora
CYAPA	Archaeplastida	Glaucophyta	-	Glaucophyceae	Cyanophoraceae	Cyanophora paradoxa
ORYSAJA	Archaeplastida	Liliopsida	commelinids	Poales	Poaceae	Oryza sativa (spp. japonica)
SORBI	Archaeplastida	Liliopsida	commelinids	Poales	Poaceae	Sorghum bicolor
ZEAMA	Archaeplastida	Liliopsida	commelinids	Poales	Poaceae	Zea mays
SELMO	Archaeplastida	Lycopodiidae	Lycopodiales	Selaginellales	Selaginellaceae	Selaginella moellendorffii
MARPO	Archaeplastida	Marchantiophyta	Marchantiopsida	Marchantiales	Marchantiaceae	Marchantia polymorpha
AZOFI	Archaeplastida	Moniliformopses	Polypodiidae	Salviniales	Azollaceae	Azolla filiculoides
CHOCR	Archaeplastida	Rhodophyta	Florideophyceae	Gigartinales	Gigartinaceae	Chondrus crispus
GALPH	Archaeplastida	Rhodophyta	Bangiophyceae	Cyanidiales	Cyanidiaceae	Galdieria phlegrea
PORPU	Archaeplastida	Rhodophyta	Porphyridiophyceae	Porphyridiales	Porphyridiaceae	Porphyridium purpureum
PORUM	Archaeplastida	Rhodophyta	Bangiophyceae	Bangiales	Bangiaceae	Porphyra umbilicalis
CHLAT	Archaeplastida	Streptophyta KCM grade	Chlorokybophyceae	Chlorokybales	Chlorokybaceae	Chlorokybus atmophyticus
KLEFL	Archaeplastida	Streptophyta KCM grade	Klebsormidiophyceae	Klebsormidiales	Klebsormidiaceae	Klebsormidium nitens
MESVINI	Archaeplastida	Streptophyta KCM grade	Mesostigmatophyceae	Mesostigmatales	Mesostigmataceae	Mesostigma viride
CHABR	Archaeplastida	Streptophyta ZCC grade	Charophyceae	Charales	Characeae	Chara braunii
MESEN	Archaeplastida	Streptophyta ZCC grade	Zygnemophyceae	Zygnematales	Mesotaeniaceae	Mesotaenium endlicherianum
PENMA	Archaeplastida	Streptophyta ZCC grade	Zygnemophyceae	Desmidiales	Peniaceae	Penium margaritaceum
SPIMU	Archaeplastida	Streptophyta ZCC grade	Zygnemophyceae	Spirogloeales	Spirogloeaceae	Spirogloea muscicola
ZYGCI	Archaeplastida	Streptophyta ZCC grade	-	Zygnematales	Zygnemataceae	Zygnema circumcarinatum
CHLVU	Archaeplastida	Trebouxiophyceae	Chlorellales	Chlorellales	Chlorellaceae	Chlorella vulgaris
	Table S1. Species datasets (DS1-3). The first sheet shows 42 species with additional information and data sources used to build new profile HMMs and calculate score-ordered alignments (DS1). In the second sheet 37 species with additional information and data sources are listed, used to perform multiple anaylses, i.e. calculating the bubble charts (Figure 5) and the species tree (Figure 7) (DS2). …

## Sheet: Reduced DS2 used for the PCA
5letter code	kingdom/super group	clade/phylum	supergroup2	order	family	scientific name
GINBI	Archaeplastida	Acrogymnospermae	Coniferophyta	Ginkgoales	Ginkgoaceae	Ginkgo biloba
ANTAG	Archaeplastida	Anthocerotopsida	-	Anthocerotales	Anthocerotaceae	Anthoceros agrestis
CERPUGG	Archaeplastida	Bryophyta	-	Pseudoditrichales	Ditrichaceae	Ceratodon purpureus
PHYPAV33	Archaeplastida	Bryophyta	Funariidae	Funariales	Funariaceae	Physcomitrium patens
TAKLE	Archaeplastida	Bryophyta	Takakiopsida	Takakiales	Takakiaceae	Takakia lepidozioides
CHLRE	Archaeplastida	Chlorophyta	Chlorophyceae	Chlamydomonadales	Chlamydomonadaceae	Chlamydomonas reinhardtii
OSTTA	Archaeplastida	Chlorophyta	prasinophytes	Mamiellales	Bathycoccaceae	Ostreococcus tauri
PRACO	Archaeplastida	Prasinodermophyta	Palmophyllophyceae	Prasinococcales	Prasinococcaceae	Prasinoderma coloniale CCMP1413
ULVMU	Archaeplastida	Chlorophyta	Ulvophyceae	Ulvales	Ulvaceae	Ulva mutabilis
VOLCA	Archaeplastida	Chlorophyta	Chlorophyceae	Chlamydomonadales	Volvocaceae	Volvox carteri
ARATH	Archaeplastida	eudicots	rosids	Brassicales	Brassicaceae	Arabidopsis thaliana
ORYSAJA	Archaeplastida	Liliopsida	commelinids	Poales	Poaceae	Oryza sativa (spp. japonica)
MARPO	Archaeplastida	Marchantiophyta	Marchantiopsida	Marchantiales	Marchantiaceae	Marchantia polymorpha
AZOFI	Archaeplastida	Moniliformopses	Polypodiidae	Salviniales	Azollaceae	Azolla filiculoides
CHLAT	Archaeplastida	Streptophyta KCM grade	Chlorokybophyceae	Chlorokybales	Chlorokybaceae	Chlorokybus atmophyticus
KLEFL	Archaeplastida	Streptophyta KCM grade	Klebsormidiophyceae	Klebsormidiales	Klebsormidiaceae	Klebsormidium nitens
MESVINI	Archaeplastida	Streptophyta KCM grade	Mesostigmatophyceae	Mesostigmatales	Mesostigmataceae	Mesostigma viride
CHABR	Archaeplastida	Streptophyta ZCC grade	Charophyceae	Charales	Characeae	Chara braunii
MESEN	Archaeplastida	Streptophyta ZCC grade	Zygnemophyceae	Zygnematales	Mesotaeniaceae	Mesotaenium endlicherianum
PENMA	Archaeplastida	Streptophyta ZCC grade	Zygnemophyceae	Desmidiales	Peniaceae	Penium margaritaceum
SPIMU	Archaeplastida	Streptophyta ZCC grade	Zygnemophyceae	Spirogloeales	Spirogloeaceae	Spirogloea muscicola
ZYGCI	Archaeplastida	Streptophyta ZCC grade	-	Zygnematales	Zygnemataceae	Zygnema circumcarinatum
CHLVU	Archaeplastida	Trebouxiophyceae	Chlorellales	Chlorellales	Chlorellaceae	Chlorella vulgaris
	Table S1. Species datasets (DS1-3). The first sheet shows 42 species with additional information and data sources used to build new profile HMMs and calculate score-ordered alignments (DS1). In the second sheet 37 species with additional information and data sources are listed, used to perform multiple anaylses, i.e. calculating the bubble charts (Figure 5) and the species tree (Figure 7) (DS2). …

## Sheet: DS3 GenomeZoo
5letter code	UniProtKB (5-letter-code)	kingdom/super group	clade/phylum	supergroup2	order	family	scientific name	synonym used for letter code	taxID from NCBI	data source	genome version	Pubmed ID paper	#proteins	# organellar proteins	# mitochondrium proteins	# plastid proteins	# plasmid proteins	isoforms available	number of isoforms	date added to database	date updated/checked	URL source	source mitochondrial sequences	source of plastid sequences	numer of plasmids	plasmid source 01	plasmid source 02	plasmid source 03	plasmid source 04	plasmid source 05	plasmid source 06	Used for phylogenetic trees on the website	Was part of V3 ?
ABIAL	ABIAL	Archaeplastida	Acrogymnospermae	Coniferophyta	Pinales	Pinaceae	Abies alba		45372	genome	1.1	31217262	97750	0	0	0	0			2020-05-19		https://treegenesdb.org/FTP/Genomes/Abal/v1.1/
ABRPR	ABRPR	Archaeplastida	eudicots		Fabales	Fabaceae	Abrus precatorius		3816	genome			28723	0	0	0	0			2020-07-20		https://www.ncbi.nlm.nih.gov/assembly/GCF_003935025.1/
ACEYA	9ROSI	Archaeplastida	eudicots	rosids	Sapindales	Sapindaceae	Acer yangbiense		1000413	genome			28320	0	0	0	0			2020-07-21		http://gigadb.org/dataset/100610
ACTCH	ACTCH	Archaeplastida	eudicots	asterids	Ericales	Actinidiaceae	Actinidia chinensis	-	3625	genome		24136039	39040	0	0	0	0	no	0	2015-03-29	2020-05-13	http://bioinfo.bti.cornell.edu/ftp/kiwifruit/										X	Yes
ACTER	ACTER	Archaeplastida	eudicots	asterids	Ericales	Actinidiaceae	Actinidia eriantha		165200	genome			42988	0	0	0	0			2020-07-20		http://gigadb.org/dataset/100568
AEGTA	AEGTA	Archaeplastida	Liliopsida	commelinids	Poales	Poaceae	Aegilops tauschii	-	37682	genome			49395	80	0	0	80			2015-03-29	2020-06-05	https://ftp.ncbi.nlm.nih.gov/genomes/all/GCF/001/957/025/GCF_001957025.1_Aet_MR_1.0/GCF_001957025.1_Aet_MR_1.0_protein.faa.gz										X	Yes
AERPE	AERPE	archaea	Crenarchaeota	-	Desulfurococcales	Desulfurococcaceae	Aeropyrum pernix K1	-	272557	genome		-	1700	0	0	0	0	no	0	2010-05-05	2020-05-12	http://ftp.ncbi.nlm.nih.gov/genomes/all/GCF/000/011/125/GCF_000011125.1_ASM1112v1/GCF_000011125.1_ASM1112v1_protein.faa.gz											Yes
AETAR	9BRAS	Archaeplastida	eudicots	rosids	Brassicales	Brassicaceae	Aethionema arabicum	-	228871	genome	2.5	-	22846	0	0	0	0	no	0	2015-03-29		https://genomevolution.org/CoGe/GenomeInfo.pl?gid=36061										X
AGRTU	AGRFC	Bacteria	Alphaproteobacteria	-	Rhizobiales	Rhizobiaceae	Agrobacterium fabrum str. C58	Agrobacterium tumefaciens str. C58	176299	genome		-	5355	739	0	0	739	no	0	2010-05-24	2020-05-12	http://ftp.ncbi.nlm.nih.gov/genomes/all/GCF/000/092/025/GCF_000092025.1_ASM9202v1/GCF_000092025.1_ASM9202v1_protein.faa.gz			2	http://www.ncbi.nlm.nih.gov/nuccore/NC_003065.3	http://www.ncbi.nlm.nih.gov/nuccore/NC_003064.2						Yes
ALLMA	ALLMA	Fungi	Blastocladiomycota	Blastocladiomycetes	Blastocladiales	Blastocladiaceae	Allomyces macrogynus	-	28583	genome		-	18773	21	21	0	0	yes	673	2015-03-29	2020-05-26	https://www.ncbi.nlm.nih.gov/bioproject/20563	http://www.ncbi.nlm.nih.gov/genome/organelles/327?										Yes
ALNGL	ALNGL	Archaeplastida	eudicots		Fagales	Betulaceae	Alnus glutinosa		3517	genome			43087	0	0	0	0			2020-07-20		http://gigadb.org/dataset/101042
AMAHY	AMAHP	Archaeplastida	eudicots	stem rosids	Caryophyllales	Amaranthaceae	Amaranthus hypochondriacus	-	28502	genome	2.1	28854926	23843	0	0	0	0	yes	36	2016-09-29	2020-05-13	https://genome.jgi.doe.gov/pages/dynamicOrganismDownload.jsf?organism=Ahypochondriacus										X
AMBTR	AMBTC	Archaeplastida	Magnoliopsida	-	Amborellales	Amborellaceae	Amborella trichopoda	-	13333	genome	1	24357323	26846	86	0	86	0	no	0	2015-03-29	2020-05-12	ftp://ftp.ncbi.nlm.nih.gov/genomes/all/GCF/000/471/950/GCF_000471905.2_AMTR1.0/GCF_000471905.2_AMTR1.0_protein.faa.gz + https://genome.jgi.doe.gov/pages/dynamicOrganismDownload.jsf?organism=Atrichopoda		http://www.ncbi.nlm.nih.gov/nuccore/NC_005086.1								X	Yes
AMMNA	9FABA	Archaeplastida	eudicots		Fabales	Fabaceae	Ammopiptanthus nanus		111851	genome			37173	0	0	0	0			2020-07-20		http://gigadb.org/dataset/100466
AMOCE	9DINO	SAR	Alveolata	Dinophyceae	Syndiniales	Amoebophryaceae	Amoebophrya ceratii AT5.2		1775427	genome			19925	0	0	0	0			2020-11-09		https://genome.jgi.doe.gov/portal/Amoce1/Amoce1.download.html
AMPQU	AMPQE	Holozoa	Porifera	Demospongiae	Haplosclerida	Niphatidae	Amphimedon queenslandica	-	400682	genome		-	30060	13	13	0	0	no	0	2011-01-17	2020-05-12	https://ftp.ncbi.nlm.nih.gov/genomes/all/GCF/000/090/795/GCF_000090795.1_v1.0/GCF_000090795.1_v1.0_protein.faa.gz	http://www.ncbi.nlm.nih.gov/nuccore/NC_008944.1										Yes
ANACO	ANACO	Archaeplastida	Liliopsida	commelinids	Poales	Bromeliaceae	Ananas comosus	-	4615	genome	3	26523774	27024	0	0	0	0	no	0	2017-11-17	2020-05-29	https://genome.jgi.doe.gov/pages/dynamicOrganismDownload.jsf?organism=Acomosus
ANAOC	ANAOC	Archaeplastida	eudicots	rosids	Sapindales	Anacardiaceae	Anacardium occidentale	-	171929	genome	0.9	-	41197	0	0	0	0	yes	40973	2017-11-17	2020-05-29	https://genome.jgi.doe.gov/pages/dynamicOrganismDownload.jsf?organism=Aoccidentale
ANTAG	9EMBR	Archaeplastida	Anthocerotopsida	-	Anthocerotales	Anthocerotaceae	Anthoceros agrestis	-	41834	genome		32170292	25914	0	0	0	0			2017-11-14	2020-06-30	https://www.hornworts.uzh.ch/en/download.html										X
ANTAN	ANTAG	Archaeplastida	Anthocerotopsida		Anthocerotales	Anthocerotaceae	Anthoceros angustus		48387	genome		32042158	14629	0	0	0	0			2020-05-18		https://datadryad.org/stash/dataset/doi:10.5061/dryad.msbcc2ftv	https://www.ncbi.nlm.nih.gov/nuccore/NC_037476.1	https://www.ncbi.nlm.nih.gov/nuccore/NC_004543.1
ANTMA	ANTMA	Archaeplastida	eudicots	asterids	Lamiales	Plantaginaceae	Antirrhinum majus		4151	genome			37036	0	0	0	0			2020-07-20		http://bioinfo.sibs.ac.cn/Am/download_v3.php
ANTPU	ANTPU	Archaeplastida	Anthocerotopsida		Anthocerotales	Anthocerotaceae	Anthoceros punctatus		3234	genome			33187	0	0	0	0			2020-07-20		https://www.hornworts.uzh.ch/en/download.html
APOSH	9ASPA	Archaeplastida	Liliopsida		Asparagales	Orchidaceae	Apostasia shenzhenica		1088818	genome			21736	0	0	0	0			2020-07-20		https://www.ncbi.nlm.nih.gov/assembly/GCA_002786265.1
AQUAE	AQUAE	Bacteria	Aquificae	-	Aquificaceae	Aquificaceae	Aquifex aeolicus VF5	-	224324	genome	1	-	1497	29	0	0	29	no	0	2017-11-14	2020-05-28	http://ftp.ncbi.nlm.nih.gov/genomes/all/GCF/000/008/625/GCF_000008625.1_ASM862v1/GCF_000008625.1_ASM862v1_protein.faa.gz			1	plasmid source is same like protein source since the plasmid proteins are contained in the file!
AQUCO	AQUCA	Archaeplastida	eudicots	stem_eudicots	Ranunculales	Ranunculaceae	Aquilegia coerulea	-	218851	genome	3.1	-	30023	0	0	0	0	yes	13527	2010-11-09	2020-05-13	https://genome.jgi.doe.gov/pages/dynamicOrganismDownload.jsf?organism=Acoerulea										X
AQUSI	9ROSI	Archaeplastida	eudicots	rosids	Malvales	Thymelaeaceae	Aquilaria sinensis		210372	genome			29203	0	0	0	0			2020-07-20		http://gigadb.org/dataset/100702/
ARAAL	ARAAL	Archaeplastida	eudicots	rosids	Brassicales	Brassicaceae	Arabis alpina	-	50452	genome		27246759	23286	0	0	0	0	no	0	2016-07-13		https://ftp.ebi.ac.uk/ensemblgenomes/pub/release-58/plants/fasta/arabis_alpina/pep/										X
ARADU	ARADU	Archaeplastida	eudicots	rosids	Fabales	Fabaceae	Arachis duranensis	-	130453	genome	1	26901068	36734	0	0	0	0	yes	37842	2017-11-16	2020-05-28	https://data.legumeinfo.org/Arachis/duranensis/
ARAHA	ARAHA	Archaeplastida	eudicots	rosids	Brassicales	Brassicaceae	Arabidopsis halleri	-	81970	genome	1.1	-	25008	0	0	0	0	yes	1903	2017-11-16	2017-11-16	https://genome.jgi.doe.gov/pages/dynamicOrganismDownload.jsf?organism=Phytozome
ARAHY	ARAHY	Archaeplastida	eudicots	rosids	Fabales	Fabaceae	Arachis hypogaea		3818	genome			67124	0	0	0	0			2020-07-20		https://peanutbase.org/data/public/Arachis_hypogaea/Tifrunner.gnm1.KYV3/
ARAIP	ARAIP	Archaeplastida	eudicots	rosids	Fabales	Fabaceae	Arachis ipaensis	-	130454	genome	1	26901068	41840	0	0	0	0	yes	38967	2017-11-16	2020-05-28	https://data.legumeinfo.org/Arachis/ipaensis/
ARALY	ARALY	Archaeplastida	eudicots	rosids	Brassicales	Brassicaceae	Arabidopsis lyrata	-	59689	genome	2.1	21478890	31073	0	0	0	0	yes	2059	2009-02-26	2020-05-13	https://genome.jgi.doe.gov/pages/dynamicOrganismDownload.jsf?organism=Alyrata										X	Yes
ARAMO	9FABA	Archaeplastida	eudicots	rosids	Fabales	Fabaceae	Arachis monticola		227691	genome			74907	0	0	0	0			2020-07-20		http://gigadb.org/dataset/100453
ARATH	ARATH	Archaeplastida	eudicots	rosids	Brassicales	Brassicaceae	Arabidopsis thaliana	-	3702	genome	TAIR10	11130711, 22140109	27416	204	117	87	0	yes	7970	2011-11-26	2020-05-13	https://genome.jgi.doe.gov/pages/dynamicOrganismDownload.jsf?organism=Athaliana	http://www.ncbi.nlm.nih.gov/nuccore/NC_001284.2	http://www.ncbi.nlm.nih.gov/nuccore/NC_000932.1								X	Yes
ARCFU	ARCFU	archaea	Euryarchaeota	-	Archaeoglobales	Archaeoglobaceae	Archaeoglobus fulgidus DSM 4304	-	224325	genome		-	2420	0	0	0	0	no	0	2010-05-05	2020-05-12	http://ftp.ncbi.nlm.nih.gov/genomes/all/GCF/000/008/665/GCF_000008665.1_ASM866v1/GCF_000008665.1_ASM866v1_protein.faa.gz											Yes
ARTAL	ARTAL	Archaeplastida	eudicots	rosids	Rosales	Moraceae	Artocarpus altilis		194251	genome			34010	0	0	0	0			2020-07-20		https://bioinformatics.psb.ugent.be/gdb/aocc/artal/
ARTAN	ARTAN	Archaeplastida	eudicots	asterids	Asterales	Asteraceae	Artemisia annua		35608	genome			66676	116	0	0	116			2020-07-20		https://www.ncbi.nlm.nih.gov/assembly/GCA_003112345.1
ARTCA	9ROSA	Archaeplastida	eudicots	rosids	Rosales	Moraceae	Artocarpus camansi	-	709039	genome	1.1	27437173	82462	0	0	0	0	yes	594	2017-11-22	2020-05-29	http://datadryad.org/resource/doi:10.5061/dryad.3293r
ARTHE	ARTHE	Archaeplastida	eudicots	rosids	Rosales	Moraceae	Artocarpus heterophyllus		3489	genome			35858	0	0	0	0			2020-07-20		https://bioinformatics.psb.ugent.be/gdb/aocc/arthe/
ASCNO	ASCNO	SAR	Stramenopiles	Phaeophyceae	Fucales	Fucaceae	Ascophyllum nodosum		52969	genome			24121	0	0	0	0			28/02/2024		https://phaeoexplorer.sb-roscoff.fr/home/
ASPNI	EMEND	Fungi	Ascomycota	saccharomyceta	Eurotiales	Aspergillaceae	Aspergillus nidulans	-	162425	genome			9536	0	0	0	0			2011-05-27	2020-06-05	http://ftp.ncbi.nlm.nih.gov/genomes/all/GCF/000/149/205/GCF_000149205.2_ASM14920v2/GCF_000149205.2_ASM14920v2_protein.faa.gz	http://www.broadinstitute.org/ftp/pub/annotation/fungi/aspergillus/genomes/aspergillus_nidulans/aspergillus_nidulans_mitochondrion_6_proteins.fasta										Yes
ASPOF	ASPOF	Archaeplastida	Liliopsida	-	Asparagales	Asparagaceae	Asparagus officinalis	-	4686	genome	1.1	29093472	27395	0	0	0	0	no	0	2017-11-24	2020-05-29	http://asparagus.uga.edu/tripal/downloads
ASPSE	9ASPA	Archaeplastida	Liliopsida		Asparagales	Asparagaceae	Asparagus setaceus		272863	genome			28410	0	0	0	0			2020-07-20		https://datadryad.org/stash/dataset/doi:10.5061/dryad.1c59zw3rm
ASTGL	9CHLO	Archaeplastida	Chlorophyta	Trebouxiophyceae	Trebouxiales	Trebouxiaceae	Asterochloris glomerata Cgr/DA1pho v2.0		763042	genome			10025	0	0	0	0			2020-11-09		https://genome.jgi.doe.gov/portal/Astpho2/Astpho2.download.html
ATABU	9ROSI	Archaeplastida	eudicots	rosids	Sapindales	Rutaceae	Atalantia buxifolia	-	76974	genome	1	28394353	28412	0	0	0	0	yes	23460	2017-11-24	2020-05-29	http://citrus.hzau.edu.cn/download.php
ATRAN	9BRYO	Archaeplastida	Bryopsida				Atrichum angustatum		37310	genome			25552	0	0	0	0			2021-03-15	2024-02-09
ATRHO	ATRHO	Archaeplastida	eudicots	stem rosids	Caryophyllales	Chenopodiaceae	Atriplex hortensis		34272	genome			37083	0	0	0	0			2020-07-20		https://genomevolution.org/coge/SearchResults.pl?s=Atriplex%20hortensis&p=genome
AURAN	AURAN	SAR	Stramenopiles	Pelagophyceae	Pelagomonadales	-	Aureococcus anophagefferens	-	44056	genome	1	-	11501	105	0	105	0	no	0	2009-02-05	2020-05-26	https://genome.jgi.doe.gov/portal/pages/dynamicOrganismDownload.jsf?organism=Auran1		http://www.ncbi.nlm.nih.gov/nuccore/NC_012898.1									Yes
AUXPR		Archaeplastida	Chlorophyta	Trebouxiophyceae	Chlorellales	Chlorellaceae	Auxenochlorella protothecoides UTEX 25			genome			6041	0	0	0	0			2020-11-09		https://genome.jgi.doe.gov/portal/Auxpr25_1/Auxpr25_1.download.html
AVECA	AVECA	Archaeplastida	eudicots		Oxalidales	Oxalidaceae	Averrhoa carambola		28974	genome			24531	0	0	0	0			2020-07-20		https://bigd.big.ac.cn/gwh/Assembly/946/show
AZAIN	AZAIN	Archaeplastida	eudicots	rosids	Sapindales	Meliaceae	Azadirachta indica	-	124943	genome		22958331	40482	0	0	0	0	no	0	2016-07-13												X	Yes
AZOFI	AZOFI	Archaeplastida	Moniliformopses	Polypodiidae	Salviniales	Azollaceae	Azolla filiculoides	-	84609	genome		-	33800	0	0	0	0	no, but low confidence proteins	87625	2016-07-04	2020-06-12											X	Yes
BACHA	HALH5	Bacteria	Firmicutes	-	Bacillales	Bacillaceae	Bacillus halodurans C-125	-	272558	genome			3911	0	0	0	0			2010-05-14	2020-06-05	http://ftp.ncbi.nlm.nih.gov/genomes/all/GCF/005/671/335/GCF_005671335.1_ASM567133v1/GCF_005671335.1_ASM567133v1_protein.faa.gz											Yes
BACSU	BACSU	Bacteria	Firmicutes	-	Bacillales	Bacillaceae	Bacillus subtilis subsp. subtilis str. 168	-	224308	genome		-	4175	0	0	0	0	no	0	2010-03-31	2020-05-12	http://ftp.ncbi.nlm.nih.gov/genomes/all/GCF/000/009/045/GCF_000009045.1_ASM904v1/GCF_000009045.1_ASM904v1_protein.faa.gz											Yes
BARVU	BARVU	Archaeplastida	eudicots	rosids	Brassicales	Brassicaceae	Barbarea vulgaris	-	50459	genome	1	28094805	25350	0	0	0	0	no	0	2017-11-24	2020-05-29	http://plen.ku.dk/Barbarea
BATDE	BATDE	Fungi	Chytridiomycota	Chytridiomycetes	Rhizophydiales	-	Batrachochytrium dendrobatidis	-	109871	genome	1	-	8732	0	0	0	0	no	0	2009-01-12	2020-05-13	http://ftp.jgi-psf.org/pub/JGI_data/Batrachochytrium_dendrobatidis/annotation/v1.0/Batde5_best_proteins.fasta.gz + http://ftp.ncbi.nlm.nih.gov/genomes/all/GCF_000203795.1_v1.0/GCF_000203795.1_v1.0_protein.faa.gz + https://mycocosm.jgi.doe.gov/Batde5/Batde5.home.html											Yes
BATPR	9CHLO	Archaeplastida	Chlorophyta	prasinophytes	Mamiellales	Bathycoccaceae	Bathycoccus prasinos	-	41875	genome		22925495	7919	0	0	0	0	no	0	2015-03-29	2020-05-12	https://bioinformatics.psb.ugent.be/gdb/bathycoccus/RELEASE_15jul2011/bathy_PROT.fasta										X	Yes
BDEBA	BDEBC	Bacteria	Oligoflexia	-	Bdellovibrionales	Bdellovibrionaceae	Bdellovibrio bacteriovorus W	-	765869	genome	1	-	2744	0	0	0	0	no	0	2017-11-14	2020-05-28	http://ftp.ncbi.nlm.nih.gov/genomes/all/GCF/000/525/675/GCF_000525675.1_ASM52567v1/GCF_000525675.1_ASM52567v1_protein.faa.gz
BEGFU	9ROSI	Archaeplastida	eudicots	rosids	Cucurbitales	Begoniaceae	Begonia fuchsioides		200001	genome			51638	0	0	0	0			2020-07-20		http://gigadb.org/dataset/101043
BETPA	9CARY	Archaeplastida	eudicots	stem rosids	Caryophyllales	Chenopodiaceae	Beta patula		1505710	genome			27060	0	0	0	0			2020-07-20		http://bvseq.boku.ac.at/Genome/Download/Bpat/
BETVUBE	BETVU	Archaeplastida	eudicots	stem rosids	Caryophyllales	Chenopodiaceae	Beta vulgaris	-	161934	genome	1.2	24352233	26920	0	0	0	0	yes	2166	2015-03-29	2020-05-13	http://bvseq.molgen.mpg.de/Genome/Download/RefBeet-1.2/BeetSet-2.genes.1408.pep
BIGNA	BIGNC	SAR	Rhizaria	Cercozoa	Chlorachniophyceae	-	Bigelowiella natans CCMP2755	-	753081	genome		-	21708	61	0	61	0	no	0	2010-11-01	2020-05-26	http://genome.jgi.doe.gov/Bigna1/download/Bigna1_filtered_proteins.fasta.gz		http://www.ncbi.nlm.nih.gov/nuccore/NC_008408.1									Yes
BOEST	BOEST	Archaeplastida	eudicots	rosids	Brassicales	Brassicaceae	Boechera stricta	-	72658	genome	1.2	28812690	27416	0	0	0	0	yes	2396	2016-07-04	2020-05-13	https://genome.jgi.doe.gov/pages/dynamicOrganismDownload.jsf?organism=Bstricta										X
BOMCE	BOMCI	Archaeplastida	eudicots	rosids	Malvales	Malvaceae	Bombax ceiba		45325	genome			52705	0	0	0	0			2020-07-20		http://gigadb.org/dataset/view/id/100445
BONAM	9POAL	Archaeplastida	Liliopsida	commelinids	Poales	Poaceae	Bonia amplexicaulis		338503	genome			47056	0	0	0	0			2020-07-20		http://www.genobank.org/bamboo#2
BORBU	BORBU	Bacteria	Spirochaetes	-	Borreliaceae	Borreliaceae	Borrelia burgdorferi B31	-	224326	genome	2	-	797	594	0	0	594	no	0	2017-11-14	2020-05-28	http://ftp.ncbi.nlm.nih.gov/genomes/all/GCF/000/008/685/GCF_000008685.2_ASM868v2/GCF_000008685.2_ASM868v2_protein.faa.gz			21	plasmid source is same like protein resource since the plasmid proteins are included
BORPE	9BORD	Bacteria	Betaproteobacteria	-	Burkholderiales	Alcaligenaceae	Bordetella petrii	-	94624	genome	1	-	4855	0	0	0	0	no	0	2017-11-14	2020-05-28	http://ftp.ncbi.nlm.nih.gov/genomes/all/GCF/000/067/205/GCF_000067205.1_ASM6720v1/GCF_000067205.1_ASM6720v1_protein.faa.gz
BOTBR	BOTBR	Archaeplastida	Chlorophyta	Trebouxiophyceae	Trebouxiales	Trebouxiaceae	Botryococcus braunii Showa v2.1		1202541	genome			23685	0	0	0	0			2020-11-09		https://genome.jgi.doe.gov/portal/Botrbrau1/Botrbrau1.download.html
BOTCI	BOTFU	Fungi	Ascomycota	saccharomyceta	Helotiales	Sclerotiniaceae	Botrytis cinerea	-	40559	genome		-	16448	38	38	0	0	no	0	2009-02-05	2020-05-13	https://www.broadinstitute.org/scientific-community/science/projects/fungal-genome-initiative/status-fungal-genome-projects	http://www.broadinstitute.org/ftp/pub/annotation/fungi/botrytis_cinerea/genomes/botrytis_cinerea_b05.10_mito/botrytis_cinerea_b05.10_mito_5_proteins.fasta										Yes
BOTCIT4	BOTFU	Fungi	Ascomycota	saccharomyceta	Helotiales	Sclerotiniaceae	Botrytis cinerea	-	40559	genome		-	10400	0	0	0	0	no	0	2015-03-29	2020-05-13	https://www.broadinstitute.org/scientific-community/science/projects/fungal-genome-initiative/status-fungal-genome-projects
BOTCIVA	BOTFU	Fungi	Ascomycota	saccharomyceta	Helotiales	Sclerotiniaceae	Botrytis cinerea	-	40559	genome		-	10351	0	0	0	0	no	0	2015-03-29	2020-05-13	https://www.broadinstitute.org/scientific-community/science/projects/fungal-genome-initiative/status-fungal-genome-projects
BRADI	BRADI	Archaeplastida	Liliopsida	commelinids	Poales	Poaceae	Brachypodium distachyon	-	15368	genome			32439	0	0	0	0			2010-11-09	2020-06-05	https://genome.jgi.doe.gov/portal/pages/dynamicOrganismDownload.jsf?organism=Bdistachyon		http://www.ncbi.nlm.nih.gov/nuccore/NC_011032.1								X
BRADIB1	BRADI	Archaeplastida	Liliopsida	commelinids	Poales	Poaceae	Brachypodium distachyon		15368	genome			32667	0	0	0	0			2020-05-25		https://genome.jgi.doe.gov/portal/pages/dynamicOrganismDownload.jsf?organism=BdistachyonBd1_1
BRAJA	BRADU	Bacteria	Alphaproteobacteria	-	Rhizobiales	Bradyrhizobiaceae	Bradyrhizobium japonicum USDA 110	-	224911	genome		-	8317	0	0	0	0	no	0	2010-11-01	2020-05-12	http://ftp.ncbi.nlm.nih.gov/genomes/all/GCF/000/011/365/GCF_000011365.1_ASM1136v1/GCF_000011365.1_ASM1136v1_protein.faa.gz											Yes
BRANA	BRANA	Archaeplastida	eudicots	rosids	Brassicales	Brassicaceae	Brassica napus	-	3708	genome	5	25146293	101040	0	0	0	0	no	0	2017-11-22	2020-05-29	http://www.genoscope.cns.fr/brassicanapus/data/
BRAOL	BRAOL	Archaeplastida	eudicots	rosids	Brassicales	Brassicaceae	Brassica oleracea	-	3712	genome		24852848	45758	0	0	0	0	no	0	2015-03-29	2020-05-13	http://ftp.ncbi.nlm.nih.gov/genomes/all/GCF/000/695/525/GCF_000695525.1_BOL/GCF_000695525.1_BOL_protein.faa.gz										X	Yes
BRARA	BRACM	Archaeplastida	eudicots	rosids	Brassicales	Brassicaceae	Brassica rapa	-	3711	genome			46250	0	0	0	0			2013-05-26	2020-06-05	http://brassicadb.org/brad/datasets/pub/Genomes/Brassica_rapa/V3.0/	http://www.ncbi.nlm.nih.gov/nuccore/NC_016125.1									X	Yes
BRAST	9POAL	Archaeplastida	Liliopsida	commelinids	Poales	Poaceae	Brachypodium stacei	-	1071399	genome	1.1	-	29898	0	0	0	0	yes	6459	2016-07-04	2020-05-26	https://genome.jgi.doe.gov/pages/dynamicOrganismDownload.jsf?organism=Bstacei										X
BREMI	9DINO	SAR	Alveolata	Dinophyceae	Suessiales	Symbiodiniaceae	Breviolum minutum		2499525	genome			47014	0	0	0	0			2020-11-09		https://genome.jgi.doe.gov/portal/Bremi1/Bremi1.download.html
BURTH	BURTA	Bacteria	Betaproteobacteria	-	Burkholderiales	Burkholderiaceae	Burkholderia thailandensis E264	-	271848	genome	1	-	5846	0	0	0	0	no	0	2017-11-14	2020-05-28	http://ftp.ncbi.nlm.nih.gov/genomes/all/GCF/000/012/365/GCF_000012365.1_ASM1236v1/GCF_000012365.1_ASM1236v1_protein.faa.gz
CAEEL	CAEEL	Holozoa	Eumetazoa	Bilateria	Rhabditida	Rhabditidae	Caenorhabditis elegans	-	6239	genome		-	18627	12	12	0	0	yes	8923	2009-01-12	2020-05-12	https://ftp.ncbi.nlm.nih.gov/genomes/all/GCF/000/002/985/GCF_000002985.6_WBcel235/GCF_000002985.6_WBcel235_protein.faa.gz	http://www.ncbi.nlm.nih.gov/nuccore/NC_001328.1										Yes
CAJCA	CAJCA	Archaeplastida	eudicots	rosids	Fabales	Fabaceae	Cajanus cajan	-	3821	genome		22057054 + 24431589	48680	0	0	0	0	no	0	2013-05-26	2020-05-13	http://www.icrisat.org/gt-bt/iipg/genomedata.zip										X	Yes
CALGI	CALGI	Archaeplastida	eudicots		Gentianales	Apocynaceae	Calotropis gigantea		4066	genome			18197	0	0	0	0			2020-07-07		https://datadryad.org/stash/dataset/doi:10.5061/dryad.fk41r
CALJE	9LILI	Archaeplastida	eudicots	commelinids	Arecales	Arecaceae	Calamus jenkinsianus		1510057	genome			53342	0	0	0	0			2020-07-20		http://gigadb.org/dataset/101053
CALNI	CALNY	Bacteria	Deferribacteres	-	Deferribacterales	Deferribacteraceae	Calditerrivibrio nitroreducens DSM 19672	-	768670	genome	1	-	2088	0	0	0	0	no	0	2017-11-14	2020-05-28	http://ftp.ncbi.nlm.nih.gov/genomes/all/GCF/000/183/405/GCF_000183405.1_ASM18340v1/GCF_000183405.1_ASM18340v1_protein.faa.gz
CALSI	9LILI	Archaeplastida	eudicots	commelinids	Arecales	Arecaceae	Calamus simplicifolius		746888	genome			51235	0	0	0	0			2020-07-20		http://gigadb.org/dataset/101052
CALTU	CALTB	Archaeplastida	Rhodophyta	Florideophyceae	Corallinales	Corallinaceae	Calliarthron tuberculosum	-	48942	genome		-	23961	0	0	0	0	no	0	2009-01-12		http://dbdata.rutgers.edu/data/plantae/Calliarthron_tuberculosum.faa										X	Yes
CAMAC	CAMAC	Archaeplastida	eudicots	asterids	Cornales	Nyssaceae	Camptotheca acuminata	-	16922	genome			31825	0	0	0	0			2017-11-24	2020-06-05	https://datadryad.org/stash/dataset/doi:10.5061/dryad.nc8qr
CAMJE	CAMJR	Bacteria	Epsilonproteobacteria	-	Campylobacterales	Campylobacteraceae	Campylobacter jejuni RM1221	-	195099	genome		-	1572	0	0	0	0	no	0	2015-03-29	2020-05-12	http://ftp.ncbi.nlm.nih.gov/genomes/all/GCF/000/009/085/GCF_000009085.1_ASM908v1/GCF_000009085.1_ASM908v1_protein.faa.gz
CAMSA	CAMSA	Archaeplastida	eudicots	rosids	Brassicales	Brassicaceae	Camelina sativa	-	90675	genome		24759634	89418	0	0	0	0	.#	5077	2015-03-29	2020-05-13	http://ftp.ncbi.nlm.nih.gov/genomes/all/GCF/000/633/955/GCF_000633955.1_Cs/GCF_000633955.1_Cs_protein.faa.gz										X	Yes
CAMSI	CAMSI	Archaeplastida	eudicots	asterids	Ericales	Theaceae	Camellia sinensis	-	4442	genome		28473262	36951	0	0	0	0	no	0	2017-11-24	2020-05-29	http://www.plantkingdomgdb.com/tea_tree/data/pep/
CANKO	KORCO	archaea	Candidatus Korarchaeota	-	-	-	Candidatus Korarchaeum cryptofilum OPF8	-	374847	genome		-	1801	0	0	0	0	no	0	2013-05-26	2020-06-05	https://www.ncbi.nlm.nih.gov/assembly/GCF_003948265.1											Yes
CANSA	CANSA	Archaeplastida	eudicots	rosids	Rosales	Cannabaceae	Cannabis sativa	-	3483	genome		22014239	30079	0	0	0	0	no	0	2015-03-29	2020-05-13	http://genome.ccbr.utoronto.ca/downloads/canSat3_transcriptome-representative_ORFs.fa.gz										X	Yes
CANSACAtr	CANSA	Archaeplastida	eudicots	rosids	Rosales	Cannabaceae	Cannabis sativa canSat3	-	3483	transcriptome		22014239	47275	0	0	0	0	no	0	2015-03-29	2020-05-13	http://genome.ccbr.utoronto.ca/downloads/canSat3_transcriptome-full.fa.gz
CANSAFItr	CANSA	Archaeplastida	eudicots	rosids	Rosales	Cannabaceae	Cannabis sativa finola1	-	3483	transcriptome		22014239	41171	0	0	0	0	no	0	2015-03-29	2020-05-13	http://genome.ccbr.utoronto.ca/downloads/finola1_transcriptome-full.fa.gz
CAPANCM	CAPAN	Archaeplastida	eudicots	asterids	Solanales	Solanaceae	Capsicum annuum CM344	-	4072	genome		24441736	34410	150	39	0	111	no	0	2016-07-13	2020-06-12	http://ftp.solgenomics.net/genomes/Capsicum_annuum/
CAPANGL	CAPAN	Archaeplastida	eudicots	asterids	Solanales	Solanaceae	Capsicum annuum (spp. glabriusculum)	-	165789	genome		24591624	34476	0	0	0	0	no	0	2016-07-13	2020-06-12	http://ftp.solgenomics.net/genomes/Capsicum_annuum/										X
CAPANZU	CAPAN	Archaeplastida	eudicots	asterids	Solanales	Solanaceae	Capsicum annuum (spp. zunla)	-	4072	genome			35336	0	0	0	0			2016-07-13	2020-06-12	http://ftp.solgenomics.net/genomes/Capsicum_annuum/										X
CAPBA	CAPBA	Archaeplastida	eudicots	asterids	Solanales	Solanaceae	Capsicum baccatum	-	33114	genome	1.2	29089032	35874	0	0	0	0	no	0	2017-11-24	2020-05-29	http://peppergenome.snu.ac.kr/download.php
CAPCH	CAPCH	Archaeplastida	eudicots	asterids	Solanales	Solanaceae	Capsicum chinense	-	80379	genome	1.2	29089032	35009	0	0	0	0	no	0	2017-11-24	2020-05-29	http://peppergenome.snu.ac.kr/download.php
CAPFA	9ROSI	Archaeplastida	eudicots	rosids	Fagales	Betulaceae	Carpinus fangiana		176857	genome			27384	0	0	0	0			2020-07-20		https://figshare.com/articles/Supplemental_material_for_the_Carpinus_fangiana_genome/8549204/6
CAPGR	9BRAS	Archaeplastida	eudicots	rosids	Brassicales	Brassicaceae	Capsella grandiflora	-	264402	genome	2024-01-01	23749190	24805	0	0	0	0	yes	1756	2016-07-04	2020-05-13	https://genome.jgi.doe.gov/pages/dynamicOrganismDownload.jsf?organism=Cgrandiflora										X
CAPOW	9EUKA	Holozoa	Ichthyosporea	-	-	-	Capsaspora owczarzaki	-	192875	genome	maybe v2	-	8758	0	0	0	0	T#	1365	2015-03-29	2020-05-12	http://www.broadinstitute.org/ftp/pub/annotation/ + https://ftp.ncbi.nlm.nih.gov/genomes/all/GCF/000/151/315/GCF_000151315.2_C_owczarzaki_V2/GCF_000151315.2_C_owczarzaki_V2_protein.faa.gz											Yes
CAPRU	9BRAS	Archaeplastida	eudicots	rosids	Brassicales	Brassicaceae	Capsella rubella	-	81985	genome	1.1	23749190	27682	0	0	0	0	yes	1865	2015-03-29	2020-05-13	https://genome.jgi.doe.gov/pages/dynamicOrganismDownload.jsf?organism=Crubella										X
CARCA	9ROSI	Archaeplastida	eudicots	rosids	Fagales	Juglandaceae	Carya cathayensis		139927	genome			32907	0	0	0	0			2020-07-20		http://gigadb.org/dataset/100571
CARHI	CARHR	Archaeplastida	eudicots	rosids	Brassicales	Brassicaceae	Cardamine hirsuta	-	50463	genome		27797353	29458	0	0	0	0	yes	6592	2017-11-23	2020-05-29	http://chi.mpipz.mpg.de/download/annotations/
CARIL	CARIL	Archaeplastida	eudicots	rosids	Fagales	Juglandaceae	Carya illinoinensis		32201	genome			31911	0	0	0	0			2020-07-20		http://gigadb.org/dataset/view/id/100571/Sample_page/2
CARLI	9POAL	Archaeplastida	Liliopsida	commelinids	Poales	Cyperaceae	Carex littledalei		544730	genome			21626	0	0	0	0			2020-07-20		https://www.ncbi.nlm.nih.gov/assembly/GCA_011114355.1
CARPA	CARPA	Archaeplastida	eudicots	rosids	Brassicales	Caricaceae	Carica papaya	-	3649	genome	0.4	18432245	27775	84	0	84	0	no	0	2010-10-27	2020-05-13	https://genome.jgi.doe.gov/pages/dynamicOrganismDownload.jsf?organism=Cpapaya		http://www.ncbi.nlm.nih.gov/nuccore/NC_010323.1								X	Yes
CASGL	CASGL	Archaeplastida	eudicots	rosids	Fagales	Casuarinaceae	Casuarina glauca		3522	genome			26282	0	0	0	0			2020-07-20		http://gigadb.org/dataset/101051
CASMO	9ROSI	Archaeplastida	eudicots	rosids	Fagaceae	Fagaceae	Castanea mollissima	-	60419	genome			38146	0	0	0	0			2017-11-15	2020-06-05	https://www.hardwoodgenomics.org/bio_data/21?tripal_pane=group_reference_genome
CATRO	CATRO	Archaeplastida	eudicots	asterids	Gentianales	Apocynaceae	Catharanthus roseus	-	4058	genome	1	25759247	33829	0	0	0	0	no	0	2017-11-16	2020-05-28	http://datadryad.org/resource/doi:10.5061/dryad.hs593
CAUCR	CAUVC	Bacteria	Alphaproteobacteria	-	Caulobacterales	Caulobacteraceae	Caulobacter crescentus CB15	-	190650	genome		-	3737	0	0	0	0	no	0	2010-07-28	2020-05-12	http://ftp.ncbi.nlm.nih.gov/genomes/all/GCF/000/006/905/GCF_000006905.1_ASM690v1/GCF_000006905.1_ASM690v1_protein.faa.gz											Yes
CAULE	9CHLO	Archaeplastida	Chlorophyta		Bryopsidales	Caulerpaceae	Caulerpa lentillifera		148947	genome	1.1	28369353	9311	0	0	0	0			2020-05-20		https://marinegenomics.oist.jp/umibudo/viewer/info?project_id=55
CENAM	CENAM	Archaeplastida	Liliopsida	commelinids	Poales	Poaceae	Cenchrus americanus	-	4543	genome		28922347	38579	0	0	0	0	no	0	2017-11-24	2020-05-29	http://gigadb.org/dataset/view/id/100192/File_page/2
CEPFO	CEPFO	Archaeplastida	eudicots	rosids	Oxalidales	Cephalotaceae	Cephalotus follicularis	-	3775	genome	3	28812732	36503	0	0	0	0	no	0	2017-11-24	2020-05-29	http://datadryad.org/resource/doi:10.5061/dryad.50tq3
CEPOL	CEPOL	Archaeplastida	Acrogymnospermae	Coniferophyta	Cupressales	Taxaceae	Cephalotaxus oliveri	-	147282	chloroplast		23538991	0	82	0	82	0	no	0	2015-03-29				http://www.ncbi.nlm.nih.gov/nuccore/NC_021110.1
CERCA	CERCN	Archaeplastida	eudicots	rosids	Fabales	Fabaceae	Cercis canadensis		49801	genome			34023	0	0	0	0			2020-07-20		http://gigadb.org/dataset/101044
CERDE	CERDE	Archaeplastida	Mesangiospermae		Ceratophyllales	Ceratophyllaceae	Ceratophyllum demersum		4428	genome			25327	0	0	0	0			2020-07-20		https://genomevolution.org/CoGe/GenomeInfo.pl?gid=56572
CERPUFtr	CERPU	Archaeplastida	Bryopsida	Dicranidae	Dicranales	Ditrichaceae	Ceratodon purpureus	-	3225	transcriptome		24862584	47286	0	0	0	0	no	0	2013-05-26	2020-06-05	https://datadryad.org/stash/dataset/doi:10.5061/dryad.5fm82
CERPUGG	CERPU	Archaeplastida	Bryopsida		Pseudoditrichales	Ditrichaceae	Ceratodon purpureus		3225	genome			30425	0	0	0	0			2020-05-25		https://genome.jgi.doe.gov/portal/pages/dynamicOrganismDownload.jsf?organism=CpurpureusGG1										X
CERPUMtr	CERPU	Archaeplastida	Bryopsida	Dicranidae	Dicranales	Ditrichaceae	Ceratodon purpureus	-	3225	transcriptome		24862584	33556	0	0	0	0	no	0	2013-05-26	2020-06-05	https://datadryad.org/stash/dataset/doi:10.5061/dryad.5fm82
CERPUR	CERPU	Archaeplastida	Bryopsida		Pseudoditrichales	Ditrichaceae	Ceratodon purpureus		3225	genome			31482	0	0	0	0			2020-05-25		https://genome.jgi.doe.gov/portal/pages/dynamicOrganismDownload.jsf?organism=CpurpureusR40
CERRI	CERRI	Archaeplastida	Moniliformopses	Polypodiidae	Polypodiales	Pteridaceae	Ceratopteris richardii		49495	genome			36857	0	0	0	0			2021-04-06		https://phytozome-next.jgi.doe.gov/info/Crichardii_v2_1?s=09
CHABR	CHABU	Archaeplastida	Streptophyta ZCC grade	Charophyceae	Charales	Characeae	Chara braunii	-	69332	genome		30007417	22776	0	0	0	0			2015-03-29	2020-06-12	https://bioinformatics.psb.ugent.be/gdb/Chara_braunii/										X	Yes
CHAFA	CHAFS	Archaeplastida	eudicots	rosids	Fabales	Fabaceae	Chamaecrista fasciculata		53854	genome			32832	0	0	0	0			2020-07-20		http://gigadb.org/dataset/101045
CHAGLtr	CHAGL	Archaeplastida	Streptophyta ZCC grade	Coleochaetophyceae	Coleochaetales	Chaetosphaeridiaceae	Chaetosphaeridium globosum	-	96477	transcriptome		-	37544	0	0	0	0	no	0	2013-05-26	2020-06-12	http://www.ncbi.nlm.nih.gov/bioproject/PRJNA51161										X	Yes
CHEPA	9CARY	Archaeplastida	eudicots		Pentapetales	Chenopodiaceae	Chenopodium pallidicaule		882375	genome			21891	0	0	0	0			2020-07-20		https://genomevolution.org/coge/SearchResults.pl?s=53872&p=genome
CHEQU	CHEQI	Archaeplastida	eudicots	stem rosids	Caryophyllales	Chenopodiaceae	Chenopodium quinoa	-	63459	genome	1	27458999	44776	0	0	0	0	no	0	2017-11-17	2020-05-29	https://genome.jgi.doe.gov/pages/dynamicOrganismDownload.jsf?organism=Cquinoa
CHISA		Archaeplastida	eudicots		Laurales	Calycanthaceae	Chimonanthus salicifolius		300219	genome			36651	0	0	0	0			2020-07-20		http://xhhuanglab.cn/data/Chimonanthus_salicifolius.html
CHLAT	CHLAT	Archaeplastida	Streptophyta KCM grade	Chlorokybophyceae	Chlorokybales	Chlorokybaceae	Chlorokybus atmophyticus		3144	genome		31844283	9300	58	58	0	0			2020-05-19		http://ftp.cngb.org/pub/CNSA/CNP0000228/CNS0021447/CNA0002353/										X
CHLATtr	CHLAT	Archaeplastida	Streptophyta KCM grade	Chlorokybophyceae	Chlorokybales	Chlorokybaceae	Chlorokybus atmophyticus	-	3144	transcriptome		-	23220	0	0	0	0	no	0	2013-05-26	2020-06-12	http://www.ncbi.nlm.nih.gov/bioproject/PRJNA51157											Yes
CHLEU	9CHLO	Archaeplastida	Chlorophyta	Chlorophyceae	Chlamydomonadales	Chlamydomonadaceae	Chlamydomonas eustigma	-	1157962	genome	1	28893987	14154	7	7	0	0	no	0	2017-11-24	2020-05-29	http://ftp.ncbi.nlm.nih.gov/genomes/all/GCA/002/335/675/GCA_002335675.1_C.eustigma_genome_v1.0/GCA_002335675.1_C.eustigma_genome_v1.0_protein.faa.gz
CHLFE	CHLFF	Bacteria	Chlamydiae	-	Chlamydiales	Chlamydiaceae	Chlamydia felis Fe/C-56	-	264202	genome		-	969	8	0	0	8	no	0	2010-03-31	2020-05-12	http://ftp.ncbi.nlm.nih.gov/genomes/all/GCF/000/009/945/GCF_000009945.1_ASM994v1/GCF_000009945.1_ASM994v1_protein.faa.gz			1	http://www.ncbi.nlm.nih.gov/nuccore/NC_007900.1							Yes
CHLIN	CHLIN	Archaeplastida	Chlorophyta	Chlorophyceae	Chlamydomonadales	Chlamydomonadaceae	Chlamydomonas incerta SAG 7.73		51695	genome			16957	0	0	0	0			2020-11-09		https://genome.jgi.doe.gov/portal/Chlin1/Chlin1.download.html
CHLP1	9CHLO	Archaeplastida	Chlorophyta	Chlorokybophyceae	Chloropicales	Chloropicaceae	Chloropicon primus		1764295	genome			8639	0	0	0	0			2020-07-06		https://ftp.ncbi.nlm.nih.gov/genomes/all/GCA/007/859/695/GCA_007859695.1_ASM785969v1/GCA_007859695.1_ASM785969v1_protein.faa.gz
CHLPN	CHLPN	Bacteria	Chlamydiae	-	Chlamydiales	Chlamydiaceae	Chlamydophila pneumoniae AR39	-	115711	genome		-	1029	6	0	0	6	no	0	2010-03-30	2020-05-12	http://ftp.ncbi.nlm.nih.gov/genomes/all/GCF/000/008/745/GCF_000008745.1_ASM874v1/GCF_000008745.1_ASM874v1_protein.faa.gz			1	http://www.ncbi.nlm.nih.gov/nuccore/NC_017286.1							Yes
CHLPR	AUXPR	Archaeplastida	Chlorophyta	Trebouxiophyceae	Chlorellales	Chlorellaceae	Chlorella protothecoides	-	3075	genome		25012212	7039	0	0	0	0	no	0	2017-11-21	2020-05-29	https://db.systemsbiology.net/sbeams/cgi/PeptideAtlas/PASS_View?identifier=PASS00452
CHLRE	CHLRE	Archaeplastida	Chlorophyta	Chlorophyceae	Chlamydomonadales	Chlamydomonadaceae	Chlamydomonas reinhardtii	-	3055	genome			17741	0	0	0	0			2010-11-09	2020-06-05	https://genome.jgi.doe.gov/portal/pages/dynamicOrganismDownload.jsf?organism=Creinhardtii	http://www.ncbi.nlm.nih.gov/nuccore/NC_001638.1	http://www.ncbi.nlm.nih.gov/nuccore/NC_005353.1								X	Yes
CHLSC	9CHLO	Archaeplastida	Chlorophyta	Chlorophyceae	Chlamydomonadales	Chlamydomonadaceae	Chlamydomonas schloesseri CCAP 11/173		2026947	genome			16268	0	0	0	0			2020-11-09		https://genome.jgi.doe.gov/portal/Chlsc1/Chlsc1.download.html
CHLSO	CHLSO	Archaeplastida	Chlorophyta	Trebouxiophyceae	Chlorellales	Chlorellaceae	Chlorella sorokiniana DOE1412		3076	genome			12611	0	0	0	0			2020-11-09		https://genome.jgi.doe.gov/portal/ChloDOE1412_1/ChloDOE1412_1.download.html
CHLSP	9CHLO	Archaeplastida	Chlorophyta	Trebouxiophyceae	Chlorellales	Chlorellaceae	Chlorella sp. A99		2041167	genome			8298	0	0	0	0			2020-11-09		https://genome.jgi.doe.gov/portal/ChloA99_1/ChloA99_1.download.html										X	Yes
CHLTR	CHLTA	Bacteria	Chlamydiae	-	Chlamydiales	Chlamydiaceae	Chlamydia trachomatis A/HAR-13	-	315277	genome			889	8	0	0	8			2010-04-01	2020-06-05	https://ftp.ncbi.nlm.nih.gov/genomes/all/GCF/000/068/585/GCF_000068585.1_ASM6858v1/GCF_000068585.1_ASM6858v1_protein.faa.gz			1	http://www.ncbi.nlm.nih.gov/nuccore/NC_007430.1							Yes
CHLVA	CHLVA	Archaeplastida	Chlorophyta	Trebouxiophyceae	Chlorellales	Chlorellaceae	Chlorella variabilis		554065	genome		?	9831	0	0	0	0			2020-05-20		https://www.uniprot.org/proteomes/UP000008141
CHLVU	CHLVU	Archaeplastida	Chlorophyta	Trebouxiophyceae	Chlorellales	Chlorellaceae	Chlorella vulgaris	-	3077	genome	1	-	7100	80	0	80	0	no	0	2013-05-26				http://www.ncbi.nlm.nih.gov/nuccore/NC_001865.1+ftp://ftp.jgi-psf.org/pub/JGI_data/Chlorella_vulgaris/annotation/v1.0/								X	Yes
CHOCR	CHOCR	Archaeplastida	Rhodophyta	Florideophyceae	Gigartinales	Gigartinaceae	Chondrus crispus	-	2769	genome		23503846	9836	233	29	204	0	no	0	2010-02-07	2020-06-12	http://www.ncbi.nlm.nih.gov/protein?LinkName=genome_protein&from_uid=12106	http://www.ncbi.nlm.nih.gov/nuccore/NC_001677.2	http://www.ncbi.nlm.nih.gov/nuccore/NC_020795.1								X	Yes
CHOLI	9PHAE	SAR	Stramenopiles	Phaeophyceae	Ectocarpales	Chordariaceae	Chordaria linearis		64904	genome			17198	0	0	0	0			28/02/2024		https://phaeoexplorer.sb-roscoff.fr/home/
CHRAR	CHRAT	Bacteria	Chrysiogenetes	-	Chrysiogenales	Chrysiogenaceae	Chrysiogenes arsenatis DSM 11915	-	118005	genome		-	2471	0	0	0	0	no	0	2017-11-14	2020-05-28	http://ftp.ncbi.nlm.nih.gov/genomes/all/GCF/000/469/585/GCF_000469585.1_Chrysiogenes_arsenatis/GCF_000469585.1_Chrysiogenes_arsenatis_protein.faa.gz
CHRAU	9STRA	SAR	Stramenopiles	-	-	Chrysoparadoxa	Chrysoparadoxa australica		2498842	genome			18609	0	0	0	0			28/02/2024		https://phaeoexplorer.sb-roscoff.fr/home/
CHRIN	9ASTR	Archaeplastida	eudicots	asterids	Asterales	Asteraceae	Chrysanthemum indicum		146995	genome			56870	0	0	0	0			2020-07-20		http://www.amwayabrc.com/download.htm
CHRPA	9EUKA	Haptophyta			Prymnesiales	Chrysochromulinaceae	Chrysochromulina parva Lackey		127563	genome			28185	0	0	0	0			2020-11-09		https://genome.jgi.doe.gov/portal/Chrpa1/Chrpa1.download.html
CHRTO		Haptophyta			Prymnesiales	Chrysochromulinaceae	Chrysochromulina tobin CCMP291			genome			16770	0	0	0	0			2020-11-09		https://genome.jgi.doe.gov/portal/Chrsp_1/Chrsp_1.download.html
CHRZO	9CHLO	Archaeplastida	Chlorophyta	Chlorophyceae	Sphaeropleales	Chromochloridaceae	Chromochloris zofingiensis	-	31302	genome	5.2.3.2	28484037	15369	0	0	0	0	no	0	2017-11-16	2020-05-29	https://genome.jgi.doe.gov/pages/dynamicOrganismDownload.jsf?organism=Czofingiensis
CICAR	CICAR	Archaeplastida	eudicots	rosids	Fabales	Fabaceae	Cicer arietinum	-	3827	genome	1	23354103	28269	0	0	0	0	no	0	2015-03-29	2020-05-13	http://ftp.ncbi.nlm.nih.gov/genomes/all/GCF/000/331/145/GCF_000331145.1_ASM33114v1/GCF_000331145.1_ASM33114v1_protein.faa.gz + https://genome.jgi.doe.gov/pages/dynamicOrganismDownload.jsf?organism=Carietinum										X
CICRE	9FABA	Archaeplastida	eudicots	rosids	Fabales	Fabaceae	Cicer reticulatum	-	90898	genome			26474	0	0	0	0			2017-11-23	2017-11-23	https://www.pulsedb.org/bio_data/1869758
CINKA	9MAGN	Archaeplastida	eudicots		Laurales	Lauraceae	Cinnamomum kanehirae		337451	genome			27899	0	0	0	0			2020-05-25		https://genome.jgi.doe.gov/portal/pages/dynamicOrganismDownload.jsf?organism=Ckanehirae
CIOIN	CIOIN	Holozoa	Eumetazoa	Bilateria	Enterogona	Cionidae	Ciona intestinalis	-	7719	genome			14913	0	0	0	0			2015-03-29	2020-06-05	https://ftp.ncbi.nlm.nih.gov/genomes/all/GCF/000/224/145/GCF_000224145.3_KH/GCF_000224145.3_KH_protein.faa.gz											Yes
CITCL	CITCL	Archaeplastida	eudicots	rosids	Sapindales	Rutaceae	Citrus clementina	-	85681	genome	1	24908277	24533	0	0	0	0	yes	9396	2011-01-15	2020-05-13	http://ftp.ncbi.nlm.nih.gov/genomes/all/GCF/000/493/195/GCF_000493195.1_Citrus_clementina_v1.0/GCF_000493195.1_Citrus_clementina_v1.0_protein.faa.gz + https://genome.jgi.doe.gov/pages/dynamicOrganismDownload.jsf?organism=Cclementina										X	Yes
CITGR	CITMA	Archaeplastida	eudicots	rosids	Sapindales	Rutaceae	Citrus grandis	-	37334	genome	1	28394353	30123	0	0	0	0	yes	7961	2017-11-24	2020-05-29	http://citrus.hzau.edu.cn/orange/download/index.php
CITIC	9ROSI	Archaeplastida	eudicots	rosids	Sapindales	Rutaceae	Citrus ichangensis	-	2709	genome	1	28394353	32067	0	0	0	0	yes	6578	2017-11-24	2020-05-29	http://citrus.hzau.edu.cn/orange/download/index.php
CITLA	CITLA	Archaeplastida	eudicots	rosids	Cucurbitales	Cucurbitaceae	Citrullus lanatus	-	3654	genome			22596	0	0	0	0			2015-03-29	2020-06-05	http://cucurbitgenomics.org/ftp/genome/watermelon/97103/	http://www.ncbi.nlm.nih.gov/nuccore/NC_014043.1									X	Yes
CITME	CITME	Archaeplastida	eudicots	rosids	Sapindales	Rutaceae	Citrus medica	-	171251	genome	1	28394353	32579	0	0	0	0	yes	9221	2017-11-24	2020-05-29	http://citrus.hzau.edu.cn/orange/download/index.php
CITSI	CITSI	Archaeplastida	eudicots	rosids	Sapindales	Rutaceae	Citrus sinensis	-	2711	genome	1.1	23179022, 24908277	25379	89	0	89	0	yes	20768	2011-01-15	2020-05-13	http://ftp.ncbi.nlm.nih.gov/genomes/all/GCF/000/317/415/GCF_000317415.1_Csi_valencia_1.0/GCF_000317415.1_Csi_valencia_1.0_protein.faa.gz + https://genome.jgi.doe.gov/pages/dynamicOrganismDownload.jsf?organism=Csinensis		http://www.ncbi.nlm.nih.gov/nuccore/NC_008334.1								X	Yes
CLAGO		SAR	Alveolata	Dinophyceae	Suessiales	Symbiodiniaceae	Cladocopium goreaui SCF055-01			genome			35913	0	0	0	0			2020-11-09		https://genome.jgi.doe.gov/portal/Clago1/Clago1.download.html
CLAOK	9PHAE	SAR	Stramenopiles	Phaeophyceae	Ectocarpales	Chordariaceae	Cladosiphon okamuranus S strain		309737	genome			14750	0	0	0	0			2020-11-09		https://genome.jgi.doe.gov/portal/Claok1/Claok1.download.html
CLOKL	CLOK5	Bacteria	Firmicutes	-	Clostridiales	Clostridiaceae	Clostridium kluyveri DSM 555	-	431943	genome	1	-	3711	0	0	0	0	no	0	2017-11-14	2020-05-28	http://ftp.ncbi.nlm.nih.gov/genomes/all/GCF/000/016/505/GCF_000016505.1_ASM1650v1/GCF_000016505.1_ASM1650v1_protein.faa.gz			1	plasmid source is same like protein resource since the plasmid proteins are included
CLOPE	CLOP1	Bacteria	Firmicutes	-	Clostridiales	Clostridiaceae	Clostridium perfringens ATCC 13124	-	195103	genome			2821	0	0	0	0			2010-03-30	2020-06-05	http://ftp.ncbi.nlm.nih.gov/genomes/all/GCF/000/013/285/GCF_000013285.1_ASM1328v1/GCF_000013285.1_ASM1328v1_protein.faa.gz											Yes
CLOSPM68	9VIRI	Archaeplastida	Streptophyta ZCC grade	Zygnemophyceae	Desmidiales	Closteriaceae	Closterium sp. NIES-68 (minus strain)		2019903	genome			28402	0	0	0	0			2023-01-13		https://www.ncbi.nlm.nih.gov/protein/?term="Closterium+sp.+NIES-68"+[orgn]+CLOM_1.0
CLOSPP67	9VIRI	Archaeplastida	Streptophyta ZCC grade	Zygnemophyceae	Desmidiales	Closteriaceae	Closterium sp. NIES-67 (plus strain)		2790670	genome			29706	0	0	0	0			2023-01-13		https://www.ncbi.nlm.nih.gov/protein/?term="Closterium+sp.+NIES-67"+[orgn]+CLOP_1.0
COCNU	COCNU	Archaeplastida	Liliopsida	commelinids	Arecales	Arecaceae	Cocos nucifera	-	13894	genome		29048487	28039	0	0	0	0	no	0	2017-11-24	2020-05-29	http://gigadb.org/dataset/view/id/100347/File_page/3
COCSP	COCSC	Archaeplastida	Chlorophyta	Trebouxiophyceae	Trebouxiophyceae incertae sedis	Coccomyxaceae	Coccomyxa subellipsoidea C-169	Coccomyxa sp. C-169	574566	genome	2	22630137	9629	0	0	0	0	no	0	2015-03-29	2020-05-12	http://ftp.ncbi.nlm.nih.gov/genomes/all/GCF/000/258/705/GCF_000258705.1_Coccomyxa_subellipsoidae_v2.0/GCF_000258705.1_Coccomyxa_subellipsoidae_v2.0_protein.faa.gz + https://genome.jgi.doe.gov/pages/dynamicOrganismDownload.jsf?organism=CsubellipsoideaC169										X	Yes
COFCA	COFCA	Archaeplastida	eudicots	asterids	Gentianales	Rubiaceae	Coffea canephora	-	49390	genome		25190796	25574	0	0	0	0	no	0	2015-03-29	2020-05-13	https://coffee-genome-hub.southgreen.fr/content/download										X	Yes
COILA	COILA	Archaeplastida	Liliopsida	commelinids	Poales	Poaceae	Coix lacryma-jobi		4505	genome			39574	0	0	0	0			2020-07-20		http://phyzen.iptime.org/adlay/download.php
COLORtrCO	COLOB	Archaeplastida	Streptophyta ZCC grade	Coleochaetophyceae	Coleochaetales	Coleochaetaceae	Coleochaete orbicularis	-	3124	transcriptome		PLEASE CITE: Cooper, Endymion; Delwiche, Charles (2016): Green algal transcriptomes for phylogenetics and comparative genomics. figshare.https://dx.doi.org/10.6084/m9.figshare.1604782	103349	0	0	0	0	no	0	2017-11-29	2020-05-29	https://figshare.com/articles/Green_algal_transcriptomes_for_phylogenetics_and_comparative_genomics/1604781										X
COLORtrJU	COLOB	Archaeplastida	Streptophyta ZCC grade	Coleochaetophyceae	Coleochaetales	Coleochaetaceae	Coleochaete orbicularis	-	3124	transcriptome		27246051	320568	0	0	0	0	no	0	2013-05-26	2020-05-12	https://www.ncbi.nlm.nih.gov/Traces/wgs/wgsviewer.cgi?val=GBSM01&search=GBSM01000000&di
COLPS	COLP3	Bacteria	Gammaproteobacteria	-	Alteromonadales	Colwelliaceae	Colwellia psychrerythraea 34H	-	167879	genome		-	4372	0	0	0	0	no	0	2010-03-30	2020-05-12	http://ftp.ncbi.nlm.nih.gov/genomes/all/GCF/000/012/325/GCF_000012325.1_ASM1232v1/GCF_000012325.1_ASM1232v1_protein.faa.gz											Yes
COLSPtr	9VIRI	Archaeplastida	Streptophyta ZCC grade	Coleochaetophyceae	Coleochaetales	Coleochaetaceae	Coleochaete sp.	-	42110	transcriptome		-	28856	0	0	0	0	no	0	2015-03-29	2020-06-12	http://www.ncbi.nlm.nih.gov/bioproject/PRJNA51149										X	Yes
COPCI	COPCI	Fungi	Basidiomycota	Agaricomycotina	Agaricales	Psathyrellaceae	Coprinopsis cinerea	-	5346	genome		-	13342	16	16	0	0	no	0	2009-01-12	2020-05-13	http://ftp.ncbi.nlm.nih.gov/genomes/all/GCF/000/182/895/GCF_000182895.1_CC3/GCF_000182895.1_CC3_protein.faa.gz	http://www.broadinstitute.org/ftp/pub/annotation/fungi/coprinus_cinereus/										Yes
CORCA	COCAP	Archaeplastida	eudicots	rosids	Malvales	Malvaceae	Corchorus capsularis	-	210143	genome	1	28134914	29343	0	0	0	0	yes	13	2017-11-24	2020-05-29	http://ftp.ncbi.nlm.nih.gov/genomes/all/GCA/001/974/805/GCA_001974805.1_CCACVL1_1.0/GCA_001974805.1_CCACVL1_1.0_protein.faa.gz
COROL	9ROSI	Archaeplastida	eudicots	rosids	Malvales	Malvaceae	Corchorus olitorius	-	93759	genome	1	28134914	35654	0	0	0	0	yes	50	2017-11-24	2020-05-29	http://ftp.ncbi.nlm.nih.gov/genomes/all/GCA/001/974/825/GCA_001974825.1_COLO4_1.0/GCA_001974825.1_COLO4_1.0_protein.faa.gz
CORSA	CORSA	Archaeplastida	eudicots		Apiales	Apiaceae	Coriandrum sativum		4047	genome			40747	0	0	0	0			2020-07-20	RAW files gelöscht	http://cgdb.bio2db.com/Download/
CRYNE	CRYNH	Fungi	Basidiomycota	Agaricomycotina	Tremellales	Tremellaceae	Cryptococcus neoformans var. grubii H99	-	235443	genome			10560	0	0	0	0			2011-05-27	2020-06-05	https://www.broadinstitute.org/fungal-genome-initiative/cryptococcus-neoformans-serotype-genome-project	http://www.ncbi.nlm.nih.gov/nuccore/NC_018792.1 + http://www.ncbi.nlm.nih.gov/nuccore/NC_004336.1										Yes
CRYSP		Archaeplastida	Cryptophyta	Cryptophyceae			Cryptophyceae sp. CCMP2293 v1.0			genome			33051	0	0	0	0			2020-11-09		https://genome.jgi.doe.gov/portal/Crypto2293_1/Crypto2293_1.download.html
CUCMA	CUCMA	Archaeplastida	eudicots	rosids	Cucurbitales	Cucurbitaceae	Cucurbita maxima	-	3661	genome	1.1	28917590	32076	0	0	0	0	no	0	2017-11-24	2020-05-29	http://cucurbitgenomics.org/ftp/genome/Cucurbita_maxima/v1.1/
CUCME	CUCME	Archaeplastida	eudicots	rosids	Cucurbitales	Cucurbitaceae	Cucumis melo	-	3656	genome		22753475	27427	88	0	88	0	p# KU	5060	2013-05-26	2020-05-13	http://ftp.ncbi.nlm.nih.gov/genomes/all/GCF/000/313/045/GCF_000313045.1_ASM31304v1/GCF_000313045.1_ASM31304v1_protein.faa.gz		http://www.ncbi.nlm.nih.gov/nuccore/NC_015983.1								X	Yes
CUCMO	CUCMO	Archaeplastida	eudicots	rosids	Cucurbitales	Cucurbitaceae	Cucurbita moschata	-	3662	genome	1	28917590	32205	0	0	0	0	no	0	2017-11-24	2020-05-29	ftp://cucurbitgenomics.org/pub/cucurbit/genome/Cucurbita_moschata/v1/
CUCPE	CUCPE	Archaeplastida	eudicots	rosids	Cucurbitales	Cucurbitaceae	Cucurbita pepo	-	3663	genome	4.1	29112324	27867	0	0	0	0	no	0	2017-11-24	2020-05-29	https://bioinf.comav.upv.es/downloads/zucchini/genome_v4.1/
CUCSA	CUCSA	Archaeplastida	eudicots	rosids	Cucurbitales	Cucurbitaceae	Cucumis sativus	-	3659	genome	1	19881527	21503	122	37	85	0	yes	8861	2010-11-09	2020-05-13	http://ftp.ncbi.nlm.nih.gov/genomes/all/GCF_000004075.2_ASM407v2/GCF_000004075.2_ASM407v2_protein.faa.gz + https://genome.jgi.doe.gov/pages/dynamicOrganismDownload.jsf?organism=Csativus	http://www.ncbi.nlm.nih.gov/nuccore/NC_016005.1 + http://www.ncbi.nlm.nih.gov/nuccore/NC_016004.1	http://www.ncbi.nlm.nih.gov/nuccore/NC_007144.1								X	Yes
CUSAU	9ASTE	Archaeplastida	eudicots	asterids	Solanales	Convolvulaceae	Cuscuta australis		267555	genome			19671	0	0	0	0			2020-07-21		http://groups.english.kib.cas.cn/epb/dgd/Download/201711/t20171101_386248.html
CUSCA	9ASTE	Archaeplastida	eudicots	asterids	Solanales	Convolvulaceae	Cuscuta campestris		132261	genome			32623	0	0	0	0			2020-07-21		http://ppgp.huck.psu.edu/cuscuta.html
CYACA	CYACA	Archaeplastida	Rhodophyta	Bangiophyceae	Cyanidiales	Cyanidiaceae	Cyanidium caldarium		2771	genome			6520	0	0	0	0			2020-07-06		http://cyanophora.rutgers.edu/redEST/redESTs.tar.gz										X
CYAME		Archaeplastida	Rhodophyta	Bangiophyceae	Cyanidiales	Cyanidiaceae	Cyanidioschyzon merolae Soos			genome			4406	241	34	207	0			2020-11-09		https://genome.jgi.doe.gov/portal/CyamerSoos_1/CyamerSoos_1.download.html ,										X	Yes
CYAPA	CYAPA	Archaeplastida	Glaucophyta		Cyanophoraceae	Cyanophora	Cyanophora paradoxa		2762	genome		31098614	25831	0	0	0	0			2020-05-20		http://cyanophora.rutgers.edu/cyanophora_v2018/										X	Yes
CYCCR	9STRA	SAR	Stramenopiles	diatoms	Thalassiosirales	Stephanodiscaceae	Cyclotella cryptica CCMP32		29204	genome			21121	0	0	0	0			2020-11-09		https://genome.jgi.doe.gov/portal/Cyccr1/Cyccr1.download.html
DANRE	DANRE	Holozoa	Eumetazoa	Bilateria	Cypriniformes	Cyprinoidea	Danio rerio	-	7955	genome		-	43153	0	0	0	0	no	0	2015-03-29		ftp://ftp.ensembl.org/pub/release-79/fasta/danio_rerio/pep/Danio_rerio.Zv9.pep.all.fa.gz											Yes
DATGL	DATGL	Archaeplastida	eudicots	rosids	Cucurbitales	Datiscaceae	Datisca glomerata		34297	genome			37042	0	0	0	0			2020-07-20		http://gigadb.org/dataset/101046
DAUCA	DAUCA	Archaeplastida	eudicots	asterids	Apiales	Apiaceae	Daucus carota	-	4039	genome	2	27158781	32118	0	0	0	0	no	0	2017-11-14	2020-05-28	http://genome.jgi.doe.gov/pages/dynamicOrganismDownload.jsf?organism=Dcarota
DEFDE	DEFDS	Bacteria	Deferribacteres	-	Deferribacterales	Deferribacteraceae	Deferribacter desulfuricans SSM1	-	639282	genome	1	-	2396	0	0	0	0	no	0	2017-11-14	2020-05-28	http://ftp.ncbi.nlm.nih.gov/genomes/all/GCF/000/010/985/GCF_000010985.1_ASM1098v1/GCF_000010985.1_ASM1098v1_protein.faa.gz			1	plasmid source is same like protein resource since the plasmid proteins are included
DENCA	DENOF	Archaeplastida	Liliopsida	-	Asparagales	Orchidaceae	Dendrobium catenatum	-	142615	genome	1	26754549	27162	76	0	76	0	yes	7289	2017-11-22	2020-05-29	http://ftp.ncbi.nlm.nih.gov/genomes/all/GCF/001/605/985/GCF_001605985.1_ASM160598v1/GCF_001605985.1_ASM160598v1_protein.faa.gz		plastid source is same like protein resourche since the plastid proteins are included
DESDE	DESDE	Bacteria	Deltaproteobacteria	-	Desulfovibrionales	Desulfovibrionaceae	Desulfovibrio desulfuricans subsp. desulfuricans DSM 642	-	1121445	genome	1	-	2829	0	0	0	0	no	0	2017-11-14	2020-05-28	http://ftp.ncbi.nlm.nih.gov/genomes/all/GCF/000/420/465/GCF_000420465.1_ASM42046v1/GCF_000420465.1_ASM42046v1_protein.faa.gz
DESHE	9PHAE	SAR	Stramenopiles	Phaeophyceae	Desmarestiales	Desmarestiaceae	Desmarestia herbacea (M)		1205903	genome			16271	0	0	0	0			28/02/2024		https://phaeoexplorer.sb-roscoff.fr/home/
DESIN	DESIS	Bacteria	Chrysiogenetes	-	Chrysiogenales	Chrysiogenaceae	Desulfurispirillum indicum S5	-	653733	genome	2	-	2555	0	0	0	0	no	0	2017-11-14	2020-05-28	http://ftp.ncbi.nlm.nih.gov/genomes/all/GCF/000/177/635/GCF_000177635.2_ASM17763v2/GCF_000177635.2_ASM17763v2_protein.faa.gz
DIACA	DIACA	Archaeplastida	eudicots	stem rosids	Caryophyllales	Caryophyllaceae	Dianthus caryophyllus	-	3570	genome		24344172	43491	0	0	0	0	no	0	2017-11-21	2020-05-29	ftp://ftp.kazusa.or.jp/pub/carnation/Gene_set/
DICDI	DICDI	Amoebozoa	Mycetozoa	-	Dictyosteliales	Dictyosteliida	Dictyostelium discoideum	-	44689	genome		15875012	13315	48	42	0	6	no	0	2010-10-29	2020-05-26	http://dictybase.org/db/cgi-bin/dictyBase/download/download.pl?area=blast_databases&ID=dicty_primary_protein.gz	http://www.ncbi.nlm.nih.gov/nuccore/NC_000895.1		1	http://www.ncbi.nlm.nih.gov/nuccore/NC_001889.1
DICDIM	DICDH	SAR	Stramenopiles	Phaeophyceae	Dictyotales	Dictyotaceae	Dictyota dichotoma (M)		2876	genome			20631	0	0	0	0			28/02/2024		https://phaeoexplorer.sb-roscoff.fr/home/
DICOL	9POAL	Archaeplastida	Liliopsida	commelinids	Poales	Poaceae	Dichanthelium oligosanthes	-	888268	genome	2	27793170	26467	0	0	0	0	yes	1	2017-11-23	2020-05-29	http://ftp.ncbi.nlm.nih.gov/genomes/all/GCA/001/633/215/GCA_001633215.2_ASM163321v2/GCA_001633215.2_ASM163321v2_protein.faa.gz
DICPU	DICPU	Amoebozoa	Mycetozoa	-	-	Dictyosteliida	Dictyostelium purpureum	-	5786	genome		-	12410	0	0	0	0	no	0	2010-10-29	2020-05-26	http://ftp.ncbi.nlm.nih.gov/genomes/all/GCF/000/190/715/GCF_000190715.1_v1.0/GCF_000190715.1_v1.0_protein.faa.gz											Yes
DIMLO	9ROSI	Archaeplastida	eudicots	rosids	Sapindales	Sapindaceae	Dimocarpus longan	-	128017	genome		28368449	39282	0	0	0	0	no	0	2017-11-24	2020-05-29	http://gigadb.org/dataset/view/id/100276/File_page/3
DIOAL	DIOAL	Archaeplastida	Liliopsida		Dioscoreales	Dioscoreaceae	Dioscorea alata		55571	genome			25189	0	0	0	0			2020-05-25		https://genome.jgi.doe.gov/portal/pages/dynamicOrganismDownload.jsf?organism=Dalata
DIODU	9LILI	Archaeplastida	Liliopsida		Dioscoreales	Dioscoreaceae	Dioscorea dumetorum		167584	genome			35681	0	0	0	0			2020-07-20		https://pub.uni-bielefeld.de/record/2941469#fileDetails
DIOMU	DIOMU	Archaeplastida	eudicots	stem rosids	Caryophyllales	Droseraceae	Dionaea muscipula		4362	genome			21135	0	0	0	0			2020-07-20		https://www.biozentrum.uni-wuerzburg.de/carnivorom/resources
DIOOL	9ERIC	Archaeplastida	eudicots	asterids	Ericales	Ebenaceae	Diospyros oleifera		227308	genome			30530	0	0	0	0			2020-07-20		http://gigadb.org/dataset/100687
DIORO	DIOCR	Archaeplastida	Liliopsida	-	Dioscoreales	Dioscoreaceae	Dioscorea rotundata	-	55577	genome		28927400	19086	0	0	0	0	no	0	2017-11-24	2020-05-29	http://genome-e.ibrc.or.jp/home/bioinformatics-team/yam
DISME	9PHAE	SAR	Stramenopiles	Phaeophyceae	Sphacelariales	Discosporangiaceae	Discosporangium mesarthrocarpum		376270	genome			26708	0	0	0	0			28/02/2024		https://phaeoexplorer.sb-roscoff.fr/home/
DISTR	9ROSA	Archaeplastida	eudicots	rosids	Rosales	Rhamnaceae	Discaria trinervis		262936	genome			32886	0	0	0	0			2020-07-20		http://gigadb.org/dataset/view/id/101048/File_page/2
DORHY	9LAMI	Archaeplastida	eudicots	asterids	Lamiales	Gesneriaceae	Dorcoceras hygrometricum	-	472368	genome	1	25902549	47737	0	0	0	0	yes	41	2017-11-16	2020-05-28	http://ftp.ncbi.nlm.nih.gov/genomes/all/GCA/001/598/015/GCA_001598015.1_Boea_hygrometrica.v1/GCA_001598015.1_Boea_hygrometrica.v1_protein.faa.gz
DROME	DROME	Holozoa	Eumetazoa	Bilateria	Diptera	Drosophilidae	Drosophila melanogaster	-	7227	genome		-	30413	13	13	0	0	no	0	2010-10-29	2020-05-12	https://ftp.ncbi.nlm.nih.gov/genomes/all/GCF/000/001/215/GCF_000001215.4_Release_6_plus_ISO1_MT/GCF_000001215.4_Release_6_plus_ISO1_MT_protein.faa.gz	http://www.ncbi.nlm.nih.gov/nuccore/NC_024511.2										Yes
DRYDR	9ROSA	Archaeplastida	eudicots	rosids	Rosales	Rosaceae	Dryas drummondii		48231	genome			25030	0	0	0	0			2020-07-20		http://gigadb.org/dataset/101047
DUNSA	DUNSA	Archaeplastida	Chlorophyta	Chlorophyceae	Chlamydomonadales	Dunaliellaceae	Dunaliella salina	-	3046	genome	1	-	16697	0	0	0	0	yes	2104	2017-11-17	2020-05-29	https://genome.jgi.doe.gov/pages/dynamicOrganismDownload.jsf?organism=Dsalina										X
DURWH	TRITD	Archaeplastida	Liliopsida	commelinids	Poales	Poaceae	Triticum turgidum subsp. Durum		4567	genome		30962619	190329	0	0	0	0			2020-05-18		https://wheat.pw.usda.gov/GG3/node/759
DURZI	DURZI	Archaeplastida	eudicots	rosids	Malvales	Malvaceae	Durio zibethinus	-	66656	genome	1	28991254	44056	0	0	0	0	yes	18951	2017-11-24	2020-05-29	http://ftp.ncbi.nlm.nih.gov/genomes/all/GCF/002/303/985/GCF_002303985.1_Duzib1.0/GCF_002303985.1_Duzib1.0_protein.faa.gz
ECHCR	ECHCG	Archaeplastida	Liliopsida	commelinids	Poales	Poaceae	Echinochloa crus-galli	-	90397	genome	6	29044108	108771	0	0	0	0	no	0	2017-11-24	2020-05-29	http://ibi.zju.edu.cn/RiceWeedomes/Echinochloa/
ECTCR	9PHAE	SAR	Stramenopiles	Phaeophyceae	Ectocarpales	Ectocarpaceae	Ectocarpus crouaniorum (M)		690460	genome			17770	0	0	0	0			28/02/2024		https://phaeoexplorer.sb-roscoff.fr/home/
ECTFA	9PHAE	SAR	Stramenopiles	Phaeophyceae	Ectocarpales	Ectocarpaceae	Ectocarpus fasciculatus (M)		43935	genome			19173	0	0	0	0			28/02/2024		https://phaeoexplorer.sb-roscoff.fr/home/
ECTSI	ECTSI	SAR	Stramenopiles	Phaeophyceae	Ectocarpales	Ectocarpaceae	Ectocarpus siliculosus (M)		2880	genome			17801	0	0	0	0			28/02/2024		https://phaeoexplorer.sb-roscoff.fr/home/											Yes
ECTSP	9PHAE	SAR	Stramenopiles	-	Ectocarpales	Ectocarpaceae	Ectocarpus species 7 (M)		2944602	genome			16800	0	0	0	0			28/02/2024		https://phaeoexplorer.sb-roscoff.fr/home/
EDADE	9CHLO	Archaeplastida	Chlorophyta	Chlorophyceae	Chlamydomonadales		Edaphochlamys debaryana		47281	genome			20450	0	0	0	0			2020-11-09		https://genome.jgi.doe.gov/portal/Edade1/Edade1.download.html
ELAGU	ELAGV	Archaeplastida	Liliopsida	commelinids	Arecales	Arecaceae	Elaeis guineensis	-	51953	genome		23883927	30752	0	0	0	0	no	0	2016-07-13		http://genomsawit.mpob.gov.my/auth/index.php?track=35&id=2&key=GENES										X	Yes
EMIHU	EMIHU	Haptophyta			Isochrysidales	Noelaerhabdaceae	Emiliania huxleyi	-	2903	genome		-	33340	140	21	119	0	no	0	2009-01-12	2020-05-26	http://genome.jgi-psf.org/Emihu1/download/Emihu1_reduced_proteins.fasta.gz	http://www.ncbi.nlm.nih.gov/nuccore/NC_005332.1	http://www.ncbi.nlm.nih.gov/nuccore/NC_013498.1									Yes
ENACO	9CHLO	Archaeplastida	Chlorophyta	Chlorophyceae	Sphaeropleales	Scenedesmaceae	Enallax costatus		113528	genome			19918	0	0	0	0			2020-11-09		https://genome.jgi.doe.gov/portal/Enacos1/Enacos1.download.html
ENCCU	ENCCN	Fungi	Microsporidia	-	Apansporoblastina	Unikaryonidae	Encephalitozoon cuniculi	-	6035	genome		-	1984	0	0	0	0	no	0	2010-11-26	2020-05-13	http://ftp.ncbi.nlm.nih.gov/genomes/all/GCF/000/091/225/GCF_000091225.1_ASM9122v1/GCF_000091225.1_ASM9122v1_protein.faa.gz											Yes
ENSVE	ENSVE	Archaeplastida	Liliopsida	commelinids	Zingiberales	Musaceae	Ensete ventricosum	-	4639	genome		http://www.mdpi.com/2073-4395/4/1/13 (not found in Pubmed)	42749	0	0	0	0	no	0	2017-11-28	2020-05-29	https://figshare.com/articles/Ensete_ventricosum_genome_sequence/894306
ENTHI	ENTH1	Amoebozoa	Archamoebae	-	-	Entamoebidae	Entamoeba histolytica str. HM-1 IMSS	-	294381	genome		-	8306	0	0	0	0	no	0	2009-01-12	2020-05-26	http://amoebadb.org/common/downloads/release-2.0/EhistolyticaHM1IMSS/fasta/data/AmoebaDB-2.0_EhistolyticaHM1IMSS_AnnotatedProteins.fasta											Yes
ENTRAtr	9VIRI	Archaeplastida	Streptophyta ZCC grade	Zygnemophyceae	Zygnematales	Zygnemataceae	Entransia	-	130990	transcriptome		PLEASE CITE: Cooper, Endymion; Delwiche, Charles (2016): Green algal transcriptomes for phylogenetics and comparative genomics. figshare.https://dx.doi.org/10.6084/m9.figshare.1604782	153005	0	0	0	0	no	0	2017-11-28	2020-05-29	https://figshare.com/articles/Green_algal_transcriptomes_for_phylogenetics_and_comparative_genomics/1604782
ERACU	9POAL	Archaeplastida	Liliopsida	commelinids	Poales	Poaceae	Eragrostis curvula		38414	genome			55182	0	0	0	0			2020-07-20		https://www.ncbi.nlm.nih.gov/assembly/GCA_007726485.1
ERANI	9POAL	Archaeplastida	eudicots	commelinids	Poales	Poaceae	Eragrostis nindensis		1262659	genome			55008	0	0	0	0			2020-07-20		https://genomevolution.org/coge/SearchResults.pl?s=54689&p=genome
ERATE	ERATE	Archaeplastida	Liliopsida	commelinids	Poales	Poaceae	Eragrostis tef	-	110835	genome	1	25007843	41136	0	0	0	0	yes	916	2015-03-29	2020-05-26	https://www.tef-research.org/genome.html										X	Yes
ERIBR	9ASTR	Archaeplastida	eudicots	asterids	Asterales	Asteraceae	Erigeron breviscapus	-	244311	genome		28431028	37504	0	0	0	0	no	0	2017-11-24	2020-05-29	http://gigadb.org/dataset/view/id/100290
ERIJA	9ROSA	Archaeplastida	eudicots	rosids	Rosales	Rosaceae	Eriobotrya japonica		32224	genome			45743	0	0	0	0			2020-07-20		http://gigadb.org/dataset/100711
ERYLI	ERYLH	Bacteria	Alphaproteobacteria	-	Sphingomonadales	Erythrobacteraceae	Erythrobacter litoralis HTCC2594	-	314225	genome		-	3003	0	0	0	0	no	0	2010-07-29	2020-06-12	http://ftp.ncbi.nih.gov/genomes/Bacteria/Erythrobacter_litoralis_HTCC2594_uid58299/NC_007722.faa											Yes
ESCCO	ECOLI	Bacteria	Gammaproteobacteria	-	Enterobacteriales	Enterobacteriaceae	Escherichia coli str. K-12 substr. MG1655	-	511145	genome		-	4140	0	0	0	0	no	0	2010-10-25	2020-05-12	http://ftp.ncbi.nlm.nih.gov/genomes/all/GCF/000/005/845/GCF_000005845.2_ASM584v2/GCF_000005845.2_ASM584v2_protein.faa.gz											Yes
EUCCA	EUCCA	Archaeplastida	eudicots	rosids	Myrtales	Myrtaceae	Eucalyptus camaldulensis	-	34316	genome		Hirakawa H, et al. (2011) Plant Biotechnology 28: 471-480. https://www.jstage.jst.go.jp/article/plantbiotechnology/28/5/28_11.1027b/_article	118501	0	0	0	0	no	0	2017-11-16	2017-11-16	ftp://ftp.kazusa.or.jp/pub/eucaly/
EUCGR	EUCGR	Archaeplastida	eudicots	rosids	Myrtales	Myrtaceae	Eucalyptus grandis	-	71139	genome	2	24919147	36349	74	0	74	0	.# KU	9931	2011-01-15	2020-05-13	http://ftp.ncbi.nlm.nih.gov/genomes/all/GCF/000/612/305/GCF_000612305.1_Egrandis1_0/GCF_000612305.1_Egrandis1_0_protein.faa.gz + https://genome.jgi.doe.gov/pages/dynamicOrganismDownload.jsf?organism=Egrandis		http://www.ncbi.nlm.nih.gov/nuccore/NC_014570.1								X
EURFE	EURFE	Archaeplastida	Magnoliopsida		Nymphaeales	Nymphaeaceae	Euryale ferox		4414	genome			40049	0	0	0	0			2020-07-20		https://genomevolution.org/CoGe/GenomeInfo.pl?gid=56574
EUTSA	EUTSA	Archaeplastida	eudicots	rosids	Brassicales	Brassicaceae	Eutrema salsugineum	-	72664	genome	1	22778405, 23518688	26351	0	0	0	0	yes	2933	2015-03-29	2020-05-13	http://ftp.ncbi.nlm.nih.gov/genomes/all/GCF/000/478/725/GCF_000478725.1_Eutsalg1_0/GCF_000478725.1_Eutsalg1_0_protein.faa.gz + https://genome.jgi.doe.gov/pages/dynamicOrganismDownload.jsf?organism=Esalsugineum										X	Yes
FAGES	FAGES	Archaeplastida	eudicots	stem rosids	Caryophyllales	Polygonaceae	Fagopyrum esculentum	-	3617	genome	1	27037832	286768	0	0	0	0	no	0	2017-11-22	2020-05-29	https://buckwheat.kazusa.or.jp/
FAGSY	FAGSY	Archaeplastida	eudicots	rosids	Fagales	Fagaceae	Fagus sylvatica		28930	genome			59378	224	0	0	224			2020-07-20		http://www.beechgenome.net/
FAGTA	FAGTA	Archaeplastida	eudicots	stem rosids	Caryophyllales	Polygonaceae	Fagopyrum tataricum	-	62330	genome	2	28866080	31848	0	0	0	0	yes	2311	2017-11-24	2017-11-24	http://www.mbkbase.org/Pinku1/
FAIAL	9FABA	Archaeplastida	eudicots	rosids	Fabales	Fabaceae	Faidherbia albida		138055	genome		30535374	28979	0	0	0	0			2020-05-18		https://bioinformatics.psb.ugent.be/orcae/aocc/
FERNO	FERNB	Bacteria	Thermotogae	-	Thermotogales	Fervidobacteriaceae	Fervidobacterium nodosum Rt17-B1	-	381764	genome	1	-	1744	0	0	0	0	no	0	2017-11-14	2020-05-28	http://ftp.ncbi.nlm.nih.gov/genomes/all/GCF/000/017/545/GCF_000017545.1_ASM1754v1/GCF_000017545.1_ASM1754v1_protein.faa.gz
FICCA	FICCA	Archaeplastida	eudicots	rosids	Rosales	Moraceae	Ficus carica		3494	genome			36138	0	0	0	0			2020-07-20		https://plantgarden.jp/ja/list/t3494/genome/t3494.G001
FICER	9ROSA	Archaeplastida	eudicots	rosids	Rosales	Moraceae	Ficus erecta		66383	genome			93450	0	0	0	0			2020-07-20		https://plantgarden.jp/ja/list/t66383/genome/t66383.G001
FISSO	FISSO	SAR	Stramenopiles	diatoms	Naviculales	Naviculaceae	Fistulifera solaris JPCC DA0580		1519565	genome			20413	0	0	0	0			2020-11-09		https://genome.jgi.doe.gov/portal/Fisso1/Fisso1.download.html
FLERO	9CHLO	Archaeplastida	Chlorophyta	Chlorophyceae	Sphaeropleales	Scenedesmaceae	Flechtneria rotunda		269715	genome			16799	0	0	0	0			2020-11-09		https://genome.jgi.doe.gov/portal/Flerot1/Flerot1.download.html
FONAL	FONAL	Fungi	Nucleariidae and Fonticula group	-	-	-	Fonticula alba	-	691883	genome		-	5881	20	20	0	0	yes	408	2015-03-29	2020-05-26	https://protists.ensembl.org/Fonticula_alba_gca_000388065/Info/Index	http://www.broadinstitute.org/annotation/genome/multicellularity_project/download/?sp=EAProteinsFasta&sp=SFont_alba_ATCC_38817_V2_Mito&sp=S.zip										Yes
FRAAN	FRAAN	Archaeplastida	eudicots	rosids	Rosales	Rosaceae	Fragaria x ananassa		3747	genome			108087	0	0	0	0			2020-07-21		https://datadryad.org/stash/dataset/doi:10.5061/dryad.b2c58pc
FRACY	9STRA	SAR	Stramenopiles	diatoms	Bacillariales	Bacillariaceae	Fragilariopsis cylindrus CCMP 1102	-	635003	genome		28092920	18077	0	0	0	0	no	0	2010-01-13	2020-05-26	http://genome.jgi-psf.org/Fracy1/download/portalData/Fracy1_GeneModels_FilteredModels2_aa.fasta.gz											Yes
FRAEX	FRAEX	Archaeplastida	eudicots	asterids	Lamiales	Oleaceae	Fraxinus excelsior	-	38873	genome	4 - BATG-0.5	28024298	38949	0	0	0	0	yes	7003	2017-11-24	2020-05-29	http://www.ashgenome.org/transcriptomes
FRANI	9ROSA	Archaeplastida	eudicots	rosids	Rosales	Rosaceae	Fragaria nilgerrensis		64941	genome			28780	0	0	0	0			2020-07-20		https://bigd.big.ac.cn/gwh/Assembly/944/show
FRASP	FRACC	Bacteria	Actinobacteria	-	Frankiales	Frankiaceae	Frankia sp. CcI3	-	106370	genome		-	4264	0	0	0	0	no	0	2010-03-30	2020-05-12	http://ftp.ncbi.nlm.nih.gov/genomes/all/GCF/000/013/345/GCF_000013345.1_ASM1334v1/GCF_000013345.1_ASM1334v1_protein.faa.gz											Yes
FRAVE	FRAVE	Archaeplastida	eudicots	rosids	Rosales	Rosaceae	Fragaria vesca	-	57918	genome			33538	0	0	0	0			2011-01-13	2020-06-05	https://genome.jgi.doe.gov/portal/pages/dynamicOrganismDownload.jsf?organism=Fvesca		http://www.ncbi.nlm.nih.gov/nuccore/NC_015206.1								X	Yes
FUCSE	FUCSE	SAR	Stramenopiles	Phaeophyceae	Fucales	Fucaceae	Fucus serratus		87148	genome			21263	0	0	0	0			28/02/2024		https://phaeoexplorer.sb-roscoff.fr/home/
FUGKA		SAR	Alveolata	Dinophyceae	Suessiales	Symbiodiniaceae	Fugacium kawagutii CCMP2468			genome			26609	0	0	0	0			2020-11-09		https://genome.jgi.doe.gov/portal/Fugka2468_1/Fugka2468_1.download.html
FUGRU	TAKRU	Holozoa	Eumetazoa	Bilateria	Tetraodontiformes	Tetraodontidae	Fugu rubripes	-	31033	genome			26721	0	0	0	0			2010-10-29	2020-06-05	https://genome.jgi.doe.gov/portal/pages/dynamicOrganismDownload.jsf?organism=Takru4	http://www.ncbi.nlm.nih.gov/nuccore/23397366										Yes
FUNHY15tr	FUNHY	Archaeplastida	Bryopsida	Funariidae	Funariales	Funariaceae	Funaria hygrometrica	-	29583	transcriptome		-	128322	0	0	0	0	no	0	2015-03-29	2020-06-05											X	Yes
FUNHYGAMtr	FUNHY	Archaeplastida	Bryopsida	Funariidae	Funariales	Funariaceae	Funaria hygrometrica	-	29583	transcriptome		-	15336	0	0	0	0	no	0	2015-03-29	2020-06-05
FUNHYSPOtr	FUNHY	Archaeplastida	Bryopsida	Funariidae	Funariales	Funariaceae	Funaria hygrometrica	-	29583	transcriptome		-	24185	0	0	0	0	no	0	2015-03-29	2020-06-05
GALPH	9RHOD	Archaeplastida	Rhodophyta	Bangiophyceae	Cyanidiales	Cyanidiaceae	Galdieria phlegrea	-	1389228	genome		24112977	7828	0	0	0	0	no	0	2017-11-21	2020-05-29	http://cyanophora.rutgers.edu/gphlegrea/										X
GALSU	GALSU	Archaeplastida	Rhodophyta	Bangiophyceae	Cyanidiales	Cyanidiaceae	Galdieria sulphuraria	-	130081	genome		23471408	7174	0	0	0	0	no	0	2009-01-12	2020-05-28	http://ftp.ncbi.nlm.nih.gov/genomes/all/GCF/000/341/285/GCF_000341285.1_ASM34128v1/GCF_000341285.1_ASM34128v1_protein.faa.gz										X	Yes
GALSU002		Archaeplastida	Rhodophyta	Bangiophyceae	Cyanidiales	Cyanidiaceae	Galdieria sulphuraria 002			genome			5912	0	0	0	0			2020-11-09		https://genome.jgi.doe.gov/portal/Gsu002_1/Gsu002_1.download.html
GALSU5572		Archaeplastida	Rhodophyta	Bangiophyceae	Cyanidiales	Cyanidiaceae	Galdieria sulphuraria 5572			genome			6472	0	0	0	0			2020-11-09		https://genome.jgi.doe.gov/portal/Gsu5572_1/Gsu5572_1.download.html
GALSUAzora		Archaeplastida	Rhodophyta	Bangiophyceae	Cyanidiales	Cyanidiaceae	Galdieria sulphuraria Azora			genome			6305	0	0	0	0			2020-11-09		https://genome.jgi.doe.gov/portal/GsuAzora_1/GsuAzora_1.download.html
GALSUl1		Archaeplastida	Rhodophyta	Bangiophyceae	Cyanidiales	Cyanidiaceae	Galdieria sulphuraria 074W			genome			7174	0	0	0	0			2020-11-09		https://genome.jgi.doe.gov/portal/Galsul1/Galsul1.download.html
GALSUMS1		Archaeplastida	Rhodophyta	Bangiophyceae	Cyanidiales	Cyanidiaceae	Galdieria sulphuraria MS1			genome			7441	0	0	0	0			2020-11-09		https://genome.jgi.doe.gov/portal/GsuMS1_1/GsuMS1_1.download.html
GALSUMtSh		Archaeplastida	Rhodophyta	Bangiophyceae	Cyanidiales	Cyanidiaceae	Galdieria sulphuraria MtSh			genome			6160	0	0	0	0			2020-11-09		https://genome.jgi.doe.gov/portal/GsuMtSh_1/GsuMtSh_1.download.html
GALSURT22		Archaeplastida	Rhodophyta	Bangiophyceae	Cyanidiales	Cyanidiaceae	Galdieria sulphuraria RT22			genome			6982	0	0	0	0			2020-11-09		https://genome.jgi.doe.gov/portal/GsuRT22_1/GsuRT22_1.download.html
GALSUSAG2192		Archaeplastida	Rhodophyta	Bangiophyceae	Cyanidiales	Cyanidiaceae	Galdieria sulphuraria SAG 21.92			genome			5956	0	0	0	0			2020-11-09		https://genome.jgi.doe.gov/portal/GsuSAG2192_1/GsuSAG2192_1.download.html
GALSUYNP55781		Archaeplastida	Rhodophyta	Bangiophyceae	Cyanidiales	Cyanidiaceae	Galdieria sulphuraria YNP5578.1			genome			6118	0	0	0	0			2020-11-09		https://genome.jgi.doe.gov/portal/GsuYNP55781_1/GsuYNP55781_1.download.html
GARJA	GARJA	Archaeplastida	eudicots		Gentianales	Rubiaceae	Gardenia jasminoides		114476	genome			16883	0	0	0	0			2020-07-20		https://genomevolution.org/coge/SearchResults.pl?s=Gardenia&p=genome
GELSE	GELSE	Archaeplastida	eudicots		Gentianales	Gelsemiaceae	Gelsemium sempervirens		28542	genome			34363	0	0	0	0			2020-07-20		https://datadryad.org/stash/dataset/doi:10.5061/dryad.08vv50n
GENAU	9LAMI	Archaeplastida	eudicots	asterids	Lamiales	Lentibulariaceae	Genlisea aurea	-	192259	genome	1	-	17680	0	0	0	0	yes	5	2017-11-16	2020-05-28	http://ftp.ncbi.nlm.nih.gov/genomes/all/GCA/000/441/915/GCA_000441915.1_GenAur_1.0/GCA_000441915.1_GenAur_1.0_protein.faa.gz
GEOTH	GEOTD	Bacteria	Firmicutes	-	Bacillales	Bacillaceae	Geobacillus thermodenitrificans	-	33940	genome		-	3337	53	0	0	53	no	0	2015-03-29	2020-05-12	http://ftp.ncbi.nlm.nih.gov/genomes/all/GCF/000/015/745/GCF_000015745.1_ASM1574v1/GCF_000015745.1_ASM1574v1_protein.faa.gz			1	https://www.ncbi.nlm.nih.gov/nuccore/NC_009329							Yes
GEOUR	GEOUR	Bacteria	Deltaproteobacteria	-	Desulfuromonadales	Geobacteraceae	Geobacter uraniireducens Rf4	-	351605	genome	1	-	4322	0	0	0	0	no	0	2017-11-14	2020-05-28	http://ftp.ncbi.nlm.nih.gov/genomes/all/GCF/000/016/745/GCF_000016745.1_ASM1674v1/GCF_000016745.1_ASM1674v1_protein.faa.gz
GIALA	GIAIN	Excavata	Fornicata	Diplomonadida	Hexamitidae	Giardiinae	Giardia intestinalis	Giardia lamblia	5741	genome	3	-	5067	0	0	0	0	no	0	2010-10-29	2020-05-26	http://giardiadb.org/common/downloads/release-3.0/GintestinalisAssemblageE/fasta/data/GiardiaDB-3.0_GintestinalisAssemblageE_AnnotatedProteins.fasta											Yes
GIGMA	GIGMA	Fungi	Mucoromycota		Diversisporales	Gigasporaceae	Gigaspora margarita		4874	genome		31621176	29544	0	0	0	0			2020-05-18		https://www.ncbi.nlm.nih.gov/genome?LinkName=bioproject_genome&from_uid=267628
GIMMA	GIMM8	Bacteria	Planctomycetia	-	Planctomycetales	Planctomycetaceae	Gimesia maris DSM 8797	-	344747	genome	1	-	5847	0	0	0	0	no	0	2017-11-14	2020-05-28	http://ftp.ncbi.nlm.nih.gov/genomes/all/GCF/000/181/475/GCF_000181475.1_ASM18147v1/GCF_000181475.1_ASM18147v1_protein.faa.gz
GINBI	GINBI	Archaeplastida	Acrogymnospermae	Coniferophyta	Ginkgoales	Ginkgoaceae	Ginkgo biloba	-	3311	genome	1	27871309	41840	0	0	0	0	no	0	2017-11-16	2020-05-28	ftp://parrot.genomics.cn/gigadb/pub/10.5524/100001_101000/100209/										X	Yes
GLOVI	GLOVI	Bacteria	Cyanobacteria	-	Gloeobacterales	-	Gloeobacter violaceus PCC 7421	-	251221	genome		-	4430	0	0	0	0	no	0	2010-06-29	2020-05-12	http://ftp.ncbi.nlm.nih.gov/genomes/all/GCF/000/011/385/GCF_000011385.1_ASM1138v1/GCF_000011385.1_ASM1138v1_protein.faa.gz											Yes
GLYMA	SOYBN	Archaeplastida	eudicots	rosids	Fabales	Fabaceae	Glycine max	-	3847	genome	Wm82.a2.v1	20075913	56044	171	88	83	0		32603	2010-10-27	2020-05-13	http://ftp.ncbi.nlm.nih.gov/genomes/all/GCF/000/004/515/GCF_000004515.4_Glycine_max_v2.0/GCF_000004515.4_Glycine_max_v2.0_protein.faa.gz + https://genome.jgi.doe.gov/pages/dynamicOrganismDownload.jsf?organism=Gmax	http://www.ncbi.nlm.nih.gov/nuccore/NC_020455.1	http://www.ncbi.nlm.nih.gov/nuccore/NC_007942.1								X	Yes
GLYSO	GLYSO	Archaeplastida	eudicots	rosids	Fabales	Fabaceae	Glycine soja	-	3848	genome			55993	83	0	0	83			2017-11-22	2020-06-05	http://ftp.ncbi.nlm.nih.gov/genomes/all/GCF/004/193/775/GCF_004193775.1_ASM419377v2/GCF_004193775.1_ASM419377v2_protein.faa.gz
GLYUR	GLYUR	Archaeplastida	eudicots	rosids	Fabales	Fabaceae	Glycyrrhiza uralensis	-	74613	genome	1	27775193	34445	0	0	0	0	yes	2920	2017-11-23	2020-05-29	http://ngs-data-archive.psc.riken.jp/Gur-genome/download.pl
GNEMO	9SPER	Archaeplastida	Acrogymnospermae		Gnetales	Gnetaceae	Gnetum montanum		3381	genome		29379155	27491	0	0	0	0			2020-05-19		https://datadryad.org/stash/dataset/doi:10.5061/dryad.0vm37
GONAV	9CRYP	Cryptophyta	Cryptophyceae				Goniomonas avonlea		1255295	genome		30482201	18429	0	0	0	0			2021-03-15												X
GONPE	GONPE	Archaeplastida	Chlorophyta	Chlorophyceae	Chlamydomonadales	Volvocaceae	Gonium pectorale	-	33097	genome			16290	0	0	0	0			2016-05-11	2020-06-05	http://ftp.ncbi.nlm.nih.gov/genomes/all/GCA/001/584/585/GCA_001584585.1_ASM158458v1/GCA_001584585.1_ASM158458v1_protein.faa.gz										X	Yes
GOSAR	GOSAR	Archaeplastida	eudicots	rosids	Malvales	Malvaceae	Gossypium arboreum	-	29729	genome	2	24836287	40134	0	0	0	0	no	0	2017-11-16	2020-05-28	http://ftp.bioinfo.wsu.edu/species/Gossypium_arboreum/CGP-BGI_G.arboreum_Agenome/genes/G.arboreum_BGI-A2_v1.0_protein.fasta.gz
GOSBA	GOSBA	Archaeplastida	eudicots	rosids	Malvales	Malvaceae	Gossypium barbadense		3634	genome			74561	0	0	0	0			2020-05-25		https://genome.jgi.doe.gov/portal/pages/dynamicOrganismDownload.jsf?organism=Gbarbadense
GOSDA	GOSDA	Archaeplastida	eudicots	rosids	Malvales	Malvaceae	Gossypium darwinii		34276	genome			78303	0	0	0	0			2020-05-25		https://genome.jgi.doe.gov/portal/pages/dynamicOrganismDownload.jsf?organism=Gdarwinii
GOSHE	GOSHE	Archaeplastida	eudicots	rosids	Malvales	Malvaceae	Gossypium herbaceum		34274	genome			43952	0	0	0	0			2020-07-20		ftp://ftp.bioinfo.wsu.edu/species/Gossypium_herbaceum/A1_WHU/genes/
GOSHI	GOSHI	Archaeplastida	eudicots	rosids	Malvales	Malvaceae	Gossypium hirsutum		3635	genome			75376	0	0	0	0			2020-05-25		https://genome.jgi.doe.gov/portal/pages/dynamicOrganismDownload.jsf?organism=Ghirsutum
GOSMU	GOSMU	Archaeplastida	eudicots	rosids	Malvales	Malvaceae	Gossypium mustelinum		34275	genome			74699	0	0	0	0			2020-05-25		https://genome.jgi.doe.gov/portal/pages/dynamicOrganismDownload.jsf?organism=Gmustelinum
GOSRA	GOSRA	Archaeplastida	eudicots	rosids	Malvales	Malvaceae	Gossypium raimondii	-	29730	genome	2024-01-02	22922876 + 23257886	37505	83	0	83	0	yes	39762	2013-05-26	2020-05-13	https://genome.jgi.doe.gov/pages/dynamicOrganismDownload.jsf?organism=Graimondii		http://www.ncbi.nlm.nih.gov/nuccore/NC_016668.1								X	Yes
GOSTO	GOSTO	Archaeplastida	eudicots	rosids	Malvales	Malvaceae	Gossypium tomentosum		34277	genome			78338	0	0	0	0			2020-05-25		https://genome.jgi.doe.gov/portal/pages/dynamicOrganismDownload.jsf?organism=Gtomentosum
GRACH	9FLOR	Archaeplastida	Rhodophyta		Gracilariales	Gracilariaceae	Gracilariopsis chorda		448386	genome			10805	0	0	0	0			2020-07-20		https://www.ncbi.nlm.nih.gov/assembly/GCA_003194525.1										X
GUAAN	9POAL	Archaeplastida	Liliopsida	commelinids	Poales	Poaceae	Guadua angustifolia		323898	genome			38575	0	0	0	0			2020-07-20		http://www.genobank.org/bamboo#2
GUITH	GUITH	Cryptophyta	Cryptophyceae	-	Pyrenomonadales	Geminigeraceae	Guillardia theta	-	55529	genome		-	24840	147	0	147	0	no	0	2010-10-29	2020-05-26	http://genome.jgi.doe.gov/Guith1/download/Guith1_GeneCatalog_proteins_20101209.aa.fasta.gz		http://www.ncbi.nlm.nih.gov/nuccore/NC_000926.1								X	Yes
HALSP	HALSA	archaea	Euryarchaeota	-	Halobacteriales	Halobacteriaceae	Halobacterium sp. NRC-1	-	64091	genome			2385	547	0	0	547			2010-06-07	2020-06-05	http://ftp.ncbi.nlm.nih.gov/genomes/all/GCF/004/799/605/GCF_004799605.1_ASM479960v1/GCF_004799605.1_ASM479960v1_protein.faa.gz			2	http://www.ncbi.nlm.nih.gov/nuccore/NC_001869.1	http://www.ncbi.nlm.nih.gov/nuccore/NC_002608.1						Yes
HANIM	9LAMI	Archaeplastida	eudicots	asterids	Lamiales	Bignoniaceae	Handroanthus impetiginosus		429701	genome			30271	0	0	0	0			2020-07-07		https://www.ncbi.nlm.nih.gov/genome/?term=txid429701[orgn]
HELAN	HELAN	Archaeplastida	eudicots	asterids	Asterales	Asteraceae	Helianthus annuus	-	4232	genome	1	28538728	64761	111	26	0	85	yes	8967	2017-11-16	2020-05-28	http://ftp.ncbi.nlm.nih.gov/genomes/all/GCF/002/127/325/GCF_002127325.1_HanXRQr1.0/GCF_002127325.1_HanXRQr1.0_protein.faa.gz	mt source is same like protein resource since the mt proteins are included	plastid source is same like protein resourche since the plastid proteins are included
HELPY	HELPY	Bacteria	Epsilonproteobacteria	-	Campylobacterales	Helicobacteraceae	Helicobacter pylori 26695	-	85962	genome	1	-	1445	0	0	0	0	no	0	2017-11-14	2020-05-28	http://ftp.ncbi.nlm.nih.gov/genomes/all/GCF/000/008/525/GCF_000008525.1_ASM852v1/GCF_000008525.1_ASM852v1_protein.faa.gz
HELSP	9CHLO	Archaeplastida	Chlorophyta	Trebouxiophyceae	Chlorellales	-	Helicosporidium sp.	-	1907511	genome		24809511	6035	0	0	0	0	no	0	2017-11-21	2020-05-29	http://journals.plos.org/plosgenetics/article/file?type=supplementary&id=info:doi/10.1371/journal.pgen.1004355.s013
HETAK	HETAK	SAR	Stramenopiles	Raphidophyceae	Chattonellales	Chattonellaceae	Heterosigma akashiwo		2829	genome			15415	0	0	0	0			28/02/2024		https://phaeoexplorer.sb-roscoff.fr/home/
HEVBR	HEVBR	Archaeplastida	eudicots	rosids	Malpighiales	Euphorbiaceae	Hevea brasiliensis	-	3981	genome	1	-	42519	84	0	0	84	yes	15459	2017-11-21	2020-05-29	http://ftp.ncbi.nlm.nih.gov/genomes/all/GCF/001/654/055/GCF_001654055.1_ASM165405v1/GCF_001654055.1_ASM165405v1_protein.faa.gz
HIBCA	9ROSI	Archaeplastida	eudicots	rosids	Malvales	Malvaceae	Hibiscus cannabinus		229543	genome			65740	0	0	0	0			2020-07-20		https://bigd.big.ac.cn/gwh/Assembly/1033/show
HOMSA	HUMAN	Holozoa	Eumetazoa	Bilateria	Primates	Hominidae	Homo sapiens	-	9606	genome			26392	0	0	0	0			2009-01-12	2020-06-05	https://ftp.ncbi.nlm.nih.gov/genomes/all/GCF/000/001/405/GCF_000001405.39_GRCh38.p13/GCF_000001405.39_GRCh38.p13_protein.faa.gz	mt source is same like protein resource since the mt proteins are included										Yes
HORVU	HORVU	Archaeplastida	Liliopsida	commelinids	Poales	Poaceae	Hordeum vulgare	-	4513	genome	r1	23075845, 28448065, 28447635	39734	83	0	83	0	yes	208446	2013-05-26	2020-05-26	https://genome.jgi.doe.gov/pages/dynamicOrganismDownload.jsf?organism=Hvulgare		http://www.ncbi.nlm.nih.gov/nuccore/NC_008590.1								X
HUMLU	HUMLU	Archaeplastida	eudicots	rosids	Rosales	Cannabaceae	Humulus lupulus	-	3486	genome			91258	0	0	0	0			2017-11-15	2020-06-05	http://hopbase.cgrb.oregonstate.edu/downloadMaskedDedupCascade.php
HYDMA	HYDVU	Holozoa	Eumetazoa	Cnidaria	Anthoathecata	Hydridae	Hydra vulgaris	Hydra magnipapillata	6087	genome			36059	0	0	0	0			2011-01-17	2020-06-05	https://research.nhgri.nih.gov/hydra/download/?dl=aa	http://www.ncbi.nlm.nih.gov/nuccore/200004074										Yes
HYPDU	HYPDU	Holozoa	Tardigrada	Eutardigrada	Parachela	Hypsibiidae	Hypsibius dujardini	-	232323	genome	nHd 3.1	-	20851	0	0	0	0	yes	2	2017-11-17	2020-05-29	ftp://ftp.ncbi.nlm.nih.gov/genomes/all/GCA/002/082/055/GCA_002082055.1_nHd_3.1/GCA_002082055.1_nHd_3.1_protein.faa.gz
IOPTR	IPOTF	Archaeplastida	eudicots	asterids	Solanales	Convolvulaceae	Ipomoea trifida	-	35884	genome	1	25805887	109449	0	0	0	0	no	0	2017-11-16	2017-11-16	ftp://ftp.kazusa.or.jp/pub/sweetpotato/0431-1/ITRk_r1.0_pep.fa.gz
IPONI	IPONI	Archaeplastida	eudicots	asterids	Solanales	Convolvulaceae	Ipomoea nil	-	35883	genome	1.1	27824041	41956	117	30	0	87	yes	8981	2017-11-24	2020-05-29	http://ftp.ncbi.nlm.nih.gov/genomes/all/GCF/001/879/475/GCF_001879475.1_Asagao_1.1/GCF_001879475.1_Asagao_1.1_protein.faa.gz	mt source is same like protein resource since the mt proteins are included	plastid source is same like protein resourche since the plastid proteins are included
IPOTR	IPOTR	Archaeplastida	eudicots	asterids	Solanales	Convolvulaceae	Ipomoea triloba		35885	genome			35885	85	0	0	85			2020-07-21		https://www.ncbi.nlm.nih.gov/assembly/GCF_003576645.1
ISOPA	ISOPI	Bacteria	Planctomycetia	-	Planctomycetales	Isosphaeraceae	Isosphaera pallida ATCC 43644	-	575540	genome	1	-	3892	0	0	0	0	no	0	2017-11-14	2020-05-28	http://ftp.ncbi.nlm.nih.gov/genomes/all/GCF/000/186/345/GCF_000186345.1_ASM18634v1/GCF_000186345.1_ASM18634v1_protein.faa.gz			1	plasmid source is same like protein resource since the plasmid proteins are included
JATCU	JATCU	Archaeplastida	eudicots	rosids	Malpighiales	Euphorbiaceae	Jatropha curcas	-	180498	genome		DOI: 10.1007/s11295-010-0303-0	25136	84	0	0	84			2015-03-29	2017-03-08	http://jcdb.xtbg.ac.cn/index.php?m=Download&a=download										X	Yes
JUGCA	9ROSI	Archaeplastida	eudicots	rosids	Fagales	Juglandaceae	Juglans cathayensis		91213	genome			34148	0	0	0	0			2020-07-20		https://treegenesdb.org/FTP/Genomes/Juct/v1.0/annotation/
JUGHI	9ROSI	Archaeplastida	eudicots	rosids	Fagales	Juglandaceae	Juglans hindsii		91216	genome			28716	0	0	0	0			2020-07-20		https://hardwoodgenomics.org/Genome-assembly/2209433?tripal_pane=group_downloads
JUGNI	JUGNI	Archaeplastida	eudicots	rosids	Fagales	Juglandaceae	Juglans nigra		16719	genome			28335	0	0	0	0			2020-07-20		https://hardwoodgenomics.org/Genome-assembly/2209433?tripal_pane=group_downloads
JUGRE	JUGRE	Archaeplastida	eudicots	rosids	Fagales	Juglandaceae	Juglans regia	-	51240	genome			41081	0	0	0	0			2017-11-14	2020-06-05	https://www.hardwoodgenomics.org/Genome-assembly/2539069?tripal_pane=group_downloads
JUGSI	9ROSI	Archaeplastida	eudicots	rosids	Fagales	Juglandaceae	Juglans sigillata		224355	genome			28814	0	0	0	0			2020-07-20		https://hardwoodgenomics.org/Genome-assembly/2209433?tripal_pane=group_downloads
KALFE	KALFE	Archaeplastida	eudicots	stem rosids	Saxifragales	Crassulaceae	Kalanchoe fedtschenkoi	-	63787	genome	2024-01-01	29196618	30964	0	0	0	0	yes	14226	2017-11-17	2020-05-29	https://genome.jgi.doe.gov/pages/dynamicOrganismDownload.jsf?organism=Kfedtschenkoi
KANOB	KANOB	Archaeplastida	eudicots	rosids	Malpighiales	Rhizophoraceae	Kandelia obovata		413952	genome			19138	0	0	0	0			2020-07-20		https://bigd.big.ac.cn/gwh/Assembly/990/show
KLEFL	KLEFL	Archaeplastida	Streptophyta KCM grade	Klebsormidiophyceae	Klebsormidiales	Klebsormidiaceae	Klebsormidium nitens	Klebsormidium flaccidum (old name)	3175	genome			17207	0	0	0	0			2013-05-26		http://ftp.ncbi.nlm.nih.gov/genomes/all//GCA/000/708/835/GCA_000708835.1_ASM70883v1/GCA_000708835.1_ASM70883v1_protein.faa.gz + http://www.plantmorphogenesis.bio.titech.ac.jp/~algae_genome_project/klebsormidium/kf_download.htm										X
KTERA	KTERA	Bacteria	Ktedonobacteria	-	Ktedonobacterales	Ktedonobacteraceae	Ktedonobacter racemifer DSM 44963	-	485913	genome	1	-	10929	0	0	0	0	no	0	2017-11-14	2020-05-28	http://ftp.ncbi.nlm.nih.gov/genomes/all/GCF/000/178/855/GCF_000178855.1_ASM17885v1/GCF_000178855.1_ASM17885v1_protein.faa.gz
LABPU	LABPU	Archaeplastida	eudicots	rosids	Fabales	Fabaceae	Lablab purpureus		35936	genome		30535374	20946	0	0	0	0			2020-05-18		https://bioinformatics.psb.ugent.be/orcae/aocc/
LACBI	LACBI	Fungi	Basidiomycota	Agaricomycotina	Agaricales	Tricholomataceae	Laccaria bicolor	-	29883	genome			23132	0	0	0	0			2009-02-05	2020-06-22	https://genome.jgi.doe.gov/portal/pages/dynamicOrganismDownload.jsf?organism=Lacbi2											Yes
LACSA	LACSA	Archaeplastida	eudicots	asterids	Asterales	Asteraceae	Lactuca sativa	-	4236	genome	5	28401891	38910	0	0	0	0	yes	23746	2017-11-17	2020-05-29	https://genome.jgi.doe.gov/pages/dynamicOrganismDownload.jsf?organism=Lsativa
LAGSI	LAGSI	Archaeplastida	eudicots	rosids	Cucurbitales	Cucurbitaceae	Lagenaria siceraria	-	3668	genome	1	28940759	22472	0	0	0	0	no	0	2017-11-24	2020-05-29	ftp://cucurbitgenomics.org/pub/cucurbit/genome/Lagenaria_siceraria/
LEAAL	LEAAL	Archaeplastida	eudicots	rosids	Brassicales	Brassicaceae	Leavenworthia alabamica	-	310722	genome		23817568	30343	0	0	0	0	no	0	2015-03-29	2020-05-13	http://mustang.biol.mcgill.ca:8885/download/L.alabamica/										X
LEEPE	9ORYZ	Archaeplastida	Liliopsida	commelinids	Poales	Poaceae	Leersia perrieri		77586	genome			29129	0	0	0	0			2020-07-24		https://datacommons.cyverse.org/browse/iplant/home/shared/commons_repo/curated/IOMAP_Genomes_Data_2017/MAKER_genome_annotations
LEIMA	LEIMA	Excavata	Euglenozoa	Kinetoplastida	Trypanosomatidae	Leishmaniinae	Leishmania major	-	5664	genome			8518	0	0	0	0			2015-03-29	2020-06-29	https://tritrypdb.org/common/downloads/Current_Release/LmajorFriedlin/fasta/data/											Yes
LEMMI	LEMMI	Archaeplastida	Liliopsida	-	Alismatales	Araceae	Lemna minor	-	4472	genome	1	26609323	22379	0	0	0	0	no	0	2017-11-22	2020-05-29	https://genomevolution.org/coge/GenomeInfo.pl?gid=27408
LEPFE	LEPFC	Bacteria	Nitrospira	-	Nitrospirales	Nitrospiraceae	Leptospirillum ferrooxidans C2-3	-	1162668	genome	1	-	2477	0	0	0	0	no	0	2017-11-14	2020-05-28	http://ftp.ncbi.nlm.nih.gov/genomes/all/GCF/000/284/315/GCF_000284315.1_ASM28431v1/GCF_000284315.1_ASM28431v1_protein.faa.gz
LEPIN	LEPIN	Bacteria	Spirochaetia	-	-	Leptospiraceae	Leptospira interrogans serovar Lai str. 56601	-	189518	genome	1	-	3683	0	0	0	0	no	0	2017-11-15	2020-05-28	http://ftp.ncbi.nlm.nih.gov/genomes/all/GCF/000/092/565/GCF_000092565.1_ASM9256v1/GCF_000092565.1_ASM9256v1_protein.faa.gz
LEPME	LEPMY	Archaeplastida	eudicots	rosids	Brassicales	Brassicaceae	Lepidium meyenii	-	153348	genome		27174404	96417	0	0	0	0	no	0	2017-12-01	2020-06-12	http://maca.eplant.org/download.html
LINUS	LINUS	Archaeplastida	eudicots	rosids	Malpighiales	Linaceae	Linum usitatissimum	-	4006	genome	1	22757964	43471	0	0	0	0	yes	13	2013-05-26	2020-05-13	http://www.filewatcher.com/b/ftp/climb.genomics.cn/pub/10.5524/100001_101000/100081-0.html + https://genome.jgi.doe.gov/pages/dynamicOrganismDownload.jsf?organism=Lusitatissimum										X	Yes
LISMO	LISMO	Bacteria	Firmicutes	-	Bacillales	Listeriaceae	Listeria monocytogenes EGD-e	-	169963	genome	1	-	2867	0	0	0	0	no	0	2017-11-14	2020-05-28	http://ftp.ncbi.nlm.nih.gov/genomes/all/GCF/000/196/035/GCF_000196035.1_ASM19603v1/GCF_000196035.1_ASM19603v1_protein.faa.gz
LOLPE	LOLPR	Archaeplastida	Liliopsida	commelinids	Poales	Poaceae	Lolium perenne	-	4522	genome	1	26408275	40068	0	0	0	0	no	0	2017-11-22	2020-05-29
LONJA	LONJA	Archaeplastida	eudicots		Dipsacales	Caprifoliaceae	Lonicera japonica		105884	genome			33961	0	0	0	0			2020-07-20		https://bigd.big.ac.cn/gwh/Assembly/660/show
LOTJA	LOTJA	Archaeplastida	eudicots	rosids	Fabales	Fabaceae	Lotus japonicus	-	34305	genome			39734	0	0	0	0			2015-03-29	2020-06-05	ftp://ftp.kazusa.or.jp/pub/lotus/		http://www.ncbi.nlm.nih.gov/nuccore/NC_002694.1								X	Yes
LUFAE	LUFAE	Archaeplastida	eudicots	rosids	Cucurbitales	Cucurbitaceae	Luffa aegyptiaca		3670	genome			31661	0	0	0	0			2020-07-20		http://ftp.cngb.org/pub/CNSA/data2/CNP0000780/CNS0139036/CNA0007250/
LUPAL	LUPAL	Archaeplastida	eudicots	rosids	Fabales	Fabaceae	Lupinus albus		3870	genome			38258	0	0	0	0			2020-07-20		https://www.whitelupin.fr/download.html
LUPAN	LUPAN	Archaeplastida	eudicots	rosids	Fabales	Fabaceae	Lupinus angustifolius	-	3871	genome	1	-	41275	0	0	0	0	yes	11546	2017-11-21	2020-05-29	http://ftp.ncbi.nlm.nih.gov/genomes/all/GCF/001/865/875/GCF_001865875.1_LupAngTanjil_v1.0/GCF_001865875.1_LupAngTanjil_v1.0_protein.faa.gz
MACCO	9MAGN	Archaeplastida	eudicots	stem eudicots	Ranunculales	Papaveraceae	Macleaya cordata	-	56857	genome	1	28552780	21911	0	0	0	0	no	0	2017-11-24	2020-05-29	http://ftp.ncbi.nlm.nih.gov/genomes/all/GCA/002/174/775/GCA_002174775.1_MC_HNAU_1.0/GCA_002174775.1_MC_HNAU_1.0_protein.faa.gz
MAGM1	MAGMM	Bacteria	Alphaproteobacteria	-	Magnetococcales	Magnetococcaceae	Magnetococcus marinus MC-1	-	156889	genome	1	-	3641	0	0	0	0	no	0	2017-11-15	2020-05-28	http://ftp.ncbi.nlm.nih.gov/genomes/all/GCF/000/014/865/GCF_000014865.1_ASM1486v1/GCF_000014865.1_ASM1486v1_protein.faa.gz
MAGMA	MAGSA	Bacteria	Alphaproteobacteria	-	Rhodospirillales	Rhodospirillaceae	Magnetospirillum magneticum AMB-1	-	342108	genome		-	4428	0	0	0	0	no	0	2010-04-10	2020-05-12	http://ftp.ncbi.nlm.nih.gov/genomes/all/GCF/000/009/985/GCF_000009985.1_ASM998v1/GCF_000009985.1_ASM998v1_protein.faa.gz											Yes
MALBA	MALBA	Archaeplastida	eudicots	rosids	Rosales	Rosaceae	Malus baccata		106549	genome			45931	0	0	0	0			2020-07-20		http://ftp.cngb.org/pub/CNSA/data1/CNP0000421/CNS0086617/CNA0002537/
MALDO	MALDO	Archaeplastida	eudicots	rosids	Rosales	Rosaceae	Malus domestica	-	3750	genome			45116	0	0	0	0			2010-11-17	2020-06-05	https://genome.jgi.doe.gov/portal/pages/dynamicOrganismDownload.jsf?organism=Mdomestica										X	Yes
MALOL	MALOL	Archaeplastida	eudicots		Santalales	Ximeniaceae	Malania oleifera		397392	genome			24094	0	0	0	0			2020-07-21		http://gigadb.org/dataset/100549
MANES	MANES	Archaeplastida	eudicots	rosids	Malpighiales	Euphorbiaceae	Manihot esculenta	-	3983	genome	8.1	22523606, 27088722	22893	83	0	83	0	yes	8348	2010-11-08	2023-01-17	https://genome.jgi.doe.gov/portal/pages/dynamicOrganismDownload.jsf?organism=Mesculenta		http://www.ncbi.nlm.nih.gov/nuccore/NC_010433.1								X
MARPA	MARPA	Archaeplastida	Marchantiophyta		Marchantiales	Marchantiaceae	Marchantia paleacea		56867	genome			61558	0	0	0	0			2020-07-24		https://www.polebio.lrsv.ups-tlse.fr/symdb/web/about
MARPO	MARPO	Archaeplastida	Marchantiophyta	Marchantiopsida	Marchantiales	Marchantiaceae	Marchantia polymorpha	-	3197	genome	3.1	28985561	19287	0	0	0	0	yes	5387	2016-07-13	2020-05-12	https://genome.jgi.doe.gov/pages/dynamicOrganismDownload.jsf?organism=Mpolymorpha										X
MEDSA	MEDSA	Archaeplastida	eudicots	rosids	Fabales	Fabaceae	Medicago sativa		3879	genome			164632	0	0	0	0			2020-07-20		https://figshare.com/articles/dataset/genome_fasta_sequence_and_annotation_files/12327602
MEDTR	MEDTR	Archaeplastida	eudicots	rosids	Fabales	Fabaceae	Medicago truncatula	-	3880	genome	Mt4.0v1	22089132, 24767513	50894	76	0	76	0	.# KU	11425	2011-01-10	2020-05-13	http://ftp.ncbi.nlm.nih.gov/genomes/all/GCF/000/219/495/GCF_000219495.2_MedtrA17_4.0/GCF_000219495.2_MedtrA17_4.0_protein.faa.gz + https://genome.jgi.doe.gov/pages/dynamicOrganismDownload.jsf?organism=Mtruncatula	http://www.ncbi.nlm.nih.gov/nuccore/NC_029641.1	ftp://ftp.ncbi.nih.gov/genomes/Chloroplasts/plastids/NC_003119.faa								X	Yes
MESEN	9VIRI	Archaeplastida	Streptophyta ZCC grade	Zygnemophyceae	Zygnematales	Mesotaeniaceae	Mesotaenium endlicherianum		184485	genome	v2		22893	0	0	0	0	yes	15540	2023-01-12		https://mesotaenium.uni-goettingen.de/download.html
MESLO	RHILO	Bacteria	Alphaproteobacteria	-	Rhizobiales	Phyllobacteriaceae	Mesorhizobium loti MAFF303099	-	266835	genome		-	7043	529	0	0	529	no	0	2010-06-29	2020-05-12	http://ftp.ncbi.nlm.nih.gov/genomes/all/GCF/000/009/625/GCF_000009625.1_ASM962v1/GCF_000009625.1_ASM962v1_protein.faa.gz			2	http://www.ncbi.nlm.nih.gov/nuccore/NC_002679.1	http://www.ncbi.nlm.nih.gov/nuccore/NC_002682.1						Yes
MESSP	CHESB	Bacteria	Alphaproteobacteria	-	Rhizobiales	Phyllobacteriaceae	Chelativorans sp. BNC1	Mesorhizobium sp BNC1 / Chelativorans	266779	genome		-	4496	479	0	0	479	no	0	2009-01-12	2020-05-12	http://ftp.ncbi.nlm.nih.gov/genomes/all/GCF/000/014/245/GCF_000014245.1_ASM1424v1/GCF_000014245.1_ASM1424v1_protein.faa.gz			3	http://www.ncbi.nlm.nih.gov/nuccore/NC_008242.1	http://www.ncbi.nlm.nih.gov/nuccore/NC_008243.1	http://www.ncbi.nlm.nih.gov/nuccore/NC_008244.1					Yes
MESVI	MESVI	Archaeplastida	Streptophyta KCM grade	Mesostigmatophyceae	Mesostigmatales	Mesostigmataceae	Mesostigma viride		41882	genome		31844283	9300	0	0	0	0			2020-05-19		http://ftp.cngb.org/pub/CNSA/CNP0000228/CNS0021438/CNA0002352/
MESVICC		Archaeplastida	Streptophyta KCM grade	Mesostigmatophyceae	Mesostigmatales	Mesostigmataceae	Mesostigma viride CCAC 1140			genome			9300	0	0	0	0			2020-11-09		https://genome.jgi.doe.gov/portal/Mesovir1/Mesovir1.download.html
MESVINI		Archaeplastida	Streptophyta KCM grade	Mesostigmatophyceae	Mesostigmatales	Mesostigmataceae	Mesostigma viride NIES-296			genome			29795	0	0	0	0			2020-11-09		https://genome.jgi.doe.gov/portal/Mesvir1/Mesvir1.download.html										X
MESVItrCO	MESVI	Archaeplastida	Streptophyta ZCC grade	Mesostigmatophyceae	Mesostigmatales	Mesostigmataceae	Mesostigma viride	-	41882	transcriptome		PLEASE CITE: Cooper, Endymion; Delwiche, Charles (2016): Green algal transcriptomes for phylogenetics and comparative genomics. figshare.https://dx.doi.org/10.6084/m9.figshare.1604780	108063	0	0	0	0	no	0	2017-11-28	2020-05-29	https://figshare.com/articles/Green_algal_transcriptomes_for_phylogenetics_and_comparative_genomics/1604780
MESVItrJU	MESVI	Archaeplastida	Streptophyta ZCC grade	Mesostigmatophyceae	Mesostigmatales	Mesostigmataceae	Mesostigma viride	-	41882	transcriptome		27246051	369230	0	0	0	0	no	0	2017-11-28	2020-05-29	https://www.ncbi.nlm.nih.gov/Traces/wgs/wgsviewer.cgi?val=GBSK01&search=GBSK01000000&dis
METAC	METAC	archaea	Euryarchaeota	-	Methanosarcinales	Methanosarcinaceae	Methanosarcina acetivorans C2A	-	188937	genome		-	4540	4	0	0	4	no	0	2010-06-29	2020-05-12	http://ftp.ncbi.nlm.nih.gov/genomes/all/GCF/000/007/345/GCF_000007345.1_ASM734v1/GCF_000007345.1_ASM734v1_protein.faa.gz			1	http://www.ncbi.nlm.nih.gov/nuccore/NC_002097.1							Yes
METCU	METCR	archaea	Crenarchaeota	-	Sulfolobales	Sulfolobaceae	Metallosphaera cuprina Ar 4	-	1006006	genome		-	2029	0	0	0	0	no	0	2013-05-26	2020-05-12	https://ftp.ncbi.nlm.nih.gov/genomes/all/GCF/000/204/925/GCF_000204925.1_ASM20492v1/GCF_000204925.1_ASM20492v1_protein.faa.gz											Yes
METJA	METJA	archaea	Euryarchaeota	-	Methanococcales	Methanocaldococcaceae	Methanocaldococcus jannaschii DSM 2661	-	243232	genome		-	1771	57	0	0	57	no	0	2010-07-28	2020-05-12	http://ftp.ncbi.nlm.nih.gov/genomes/all/GCF/000/091/665/GCF_000091665.1_ASM9166v1/GCF_000091665.1_ASM9166v1_protein.faa.gz			2	https://www.ncbi.nlm.nih.gov/nuccore/NC_001732.1	https://www.ncbi.nlm.nih.gov/nuccore/NC_001733.1
METME	METMM	Bacteria	Gammaproteobacteria	-	Methylococcales	Methylococcaceae	Methylomonas methanica MC09	-	857087	genome	1	-	4433	0	0	0	0	no	0	2017-11-15	2020-05-28	http://ftp.ncbi.nlm.nih.gov/genomes/all/GCF/000/214/665/GCF_000214665.1_ASM21466v1/GCF_000214665.1_ASM21466v1_protein.faa.gz
MICC1	9CHLO	Archaeplastida	Chlorophyta	Trebouxiophyceae	Chlorellales	Chlorellaceae	Micractinium conductrix		554055	genome			9863	3	0	0	3			2020-07-20		https://www.ncbi.nlm.nih.gov/assembly/GCA_002245815.2
MICCO	MICCC	Archaeplastida	Chlorophyta	prasinophytes	Mamiellales	Mamiellaceae	Micromonas commoda	-	296587	genome	3	19359590	10103	0	0	0	0	no	0	2017-11-17	2020-05-29	https://genome.jgi.doe.gov/pages/dynamicOrganismDownload.jsf?organism=MspRCC299
MICPUCC	MICPC	Archaeplastida	Chlorophyta	prasinophytes	Mamiellales	Mamiellaceae	Micromonas pusilla CCMP1545	-	564608	genome	3	19359590	10475	27	0	27	0	no	0	2009-01-12	2020-05-12	http://ftp.ncbi.nlm.nih.gov/genomes/all/GCF/000/151/265/GCF_000151265.1_Micromonas_pusilla_CCMP1545_v2.0/GCF_000151265.1_Micromonas_pusilla_CCMP1545_v2.0_protein.faa.gz + https://genome.jgi.doe.gov/pages/dynamicOrganismDownload.jsf?organism=MpusillaCCMP1545		http://www.ncbi.nlm.nih.gov/nuccore/FJ858269.1								X
MICPURC	MICCC	Archaeplastida	Chlorophyta	prasinophytes	Mamiellales	Mamiellaceae	Micromonas pusilla RCC299	-	296587	genome		-	10109	96	39	57	0	no	0	2010-10-27	2020-05-12	http://ftp.ncbi.nlm.nih.gov/genomes/all/GCF/000/090/985/GCF_000090985.2_ASM9098v2/GCF_000090985.2_ASM9098v2_protein.faa.gz	http://www.ncbi.nlm.nih.gov/nuccore/NC_012643.1	http://www.ncbi.nlm.nih.gov/nuccore/NC_012575.1								X
MIKMI	9ASTR	Archaeplastida	eudicots	asterids	Asterales	Asteraceae	Mikania micrantha		192012	genome			46329	0	0	0	0			2020-07-20		https://www.ncbi.nlm.nih.gov/assembly/GCA_009363875.1
MIMGU	ERYGU	Archaeplastida	eudicots	asterids	Lamiales	Phrymaceae	Mimulus guttatus	-	4155	genome	2	24225854	28140	41	41	0	0	.#.p KU	5433	2010-11-08	2020-05-13	http://ftp.ncbi.nlm.nih.gov/genomes/all/GCF/000/504/015/GCF_000504015.1_Mimgu1_0/GCF_000504015.1_Mimgu1_0_protein.faa.gz + https://genome.jgi.doe.gov/pages/dynamicOrganismDownload.jsf?organism=Mguttatus	http://www.ncbi.nlm.nih.gov/nuccore/NC_018041.1									X	Yes
MIMPU	MIMPU	Archaeplastida	eudicots	rosids	Fabales	Fabaceae	Mimosa pudica		76306	genome			33108	0	0	0	0			2020-07-20		http://gigadb.org/dataset/101049
MINVA		SAR	Stramenopiles	diatoms	Thalassiosirales	Thalassiosiraceae	Minidiscus variabilis CCMP495 v1.0			genome			25179	0	0	0	0			2020-11-09		https://genome.jgi.doe.gov/portal/Mintr2/Mintr2.download.html
MOMCH	MOMCH	Archaeplastida	eudicots	rosids	Cucurbitales	Cucurbitaceae	Momordica charantia	-	3673	genome	1	28028039	23534	0	0	0	0	yes	5132	2017-11-24	2020-05-29	http://ftp.ncbi.nlm.nih.gov/genomes/all/GCF/001/995/035/GCF_001995035.1_ASM199503v1/GCF_001995035.1_ASM199503v1_protein.faa.gz
MONBR	MONBE	Holozoa	Choanoflagellida	-	-	Codonosigidae	Monosiga brevicollis	-	81824	genome	1	-	9196	32	32	0	0	no	0	2010-11-03	2020-05-26	https://genome.jgi.doe.gov/portal/pages/dynamicOrganismDownload.jsf?organism=Monbr1	http://www.ncbi.nlm.nih.gov/nuccore/NC_004309.1										Yes
MONNE	9CHLO	Archaeplastida	Chlorophyta	Chlorophyceae	Sphaeropleales	Selenastraceae	Monoraphidium neglectum	-	145388	genome	mono v1	24373495	16734	21	17	0	4	no	0	2017-11-21	2020-05-29	http://ftp.ncbi.nlm.nih.gov/genomes/all/GCF/000/611/645/GCF_000611645.1_mono_v1/GCF_000611645.1_mono_v1_protein.faa.gz	mt source is same like protein resource since the mt proteins are included	plastid source is same like protein resourche since the plastid proteins are included
MORNO	9ROSA	Archaeplastida	eudicots	rosids	Rosales	Moraceae	Morus notabilis	-	981085	genome	2	24048436	26957	0	0	0	0	yes	8	2017-11-15	2020-05-28	http://ftp.ncbi.nlm.nih.gov/genomes/all/GCF/000/414/095/GCF_000414095.1_ASM41409v2/GCF_000414095.1_ASM41409v2_protein.faa.gz
MOROL	MOROL	Archaeplastida	eudicots	rosids	Brassicales	Moringaceae	Moringa oleifera		3735	genome		30535374	18451	0	0	0	0			2020-05-18		https://bioinformatics.psb.ugent.be/orcae/aocc/
MORVE	9FUNG	Fungi	Mucoromycota	Mortierellomycotina	Mortierellales	Mortierellaceae	Mortierella verticillata	-	78898	genome		-	12457	26	26	0	0	yes	112	2015-03-29	2020-05-26	https://www.ncbi.nlm.nih.gov/bioproject/20603	http://www.broadinstitute.org/annotation/genome/multicellularity_project/download/?sp=EAProteinsFasta&sp=SMort_vert_NRRL_6337_V1_MITO&sp=S.zip										Yes
MOUSCtr	MOUSC	Archaeplastida	Streptophyta ZCC grade	Zygnemophyceae	Zygnematales	Zygnemataceae	Mougeotia scalaris	-	13158	transcriptome		PLEASE CITE: Cooper, Endymion; Delwiche, Charles (2016): Green algal transcriptomes for phylogenetics and comparative genomics. figshare.https://dx.doi.org/10.6084/m9.figshare.1604781	94392	0	0	0	0	no	0	2017-11-28	2020-05-29	https://figshare.com/articles/Green_algal_transcriptomes_for_phylogenetics_and_comparative_genomics/1604781
MUCCI	MUCCI	Fungi	Mucoromycota	Mucoromycotina	Mucorales	Mucorineae	Mucor circinelloides	-	36080	genome	2	-	11719	0	0	0	0	no	0	2011-05-27	2020-05-26	https://genome.jgi.doe.gov/portal/pages/dynamicOrganismDownload.jsf?organism=Mucci2											Yes
MUCSC	9BACT	Bacteria	Deferribacteres	-	Deferribacterales	Deferribacteraceae	Mucispirillum schaedleri ASF457	-	1379858	genome	1	-	2050	0	0	0	0	no	0	2017-11-15	2020-05-28	http://ftp.ncbi.nlm.nih.gov/genomes/all/GCF/000/487/995/GCF_000487995.1_Muci_scha_ASF457_V1/GCF_000487995.1_Muci_scha_ASF457_V1_protein.faa.gz
MUSAC	MUSAC	Archaeplastida	Liliopsida	commelinids	Zingiberales	Musaceae	Musa acuminata	-	4641	genome	2	22801500	35276	89	0	89	0	yes	10580	2013-05-26	2020-05-26	https://banana-genome-hub.southgreen.fr/node/50/925		http://www.ncbi.nlm.nih.gov/nuccore/HF677508								X
MUSBA	MUSBA	Archaeplastida	Liliopsida	commelinids	Zingiberales	Musaceae	Musa balbisiana	-	52838	genome		24094114	39914	0	0	0	0	no	0	2015-03-29	2020-05-26	https://banana-genome-hub.southgreen.fr/node/50/925										X	Yes
MUSIT	9LILI	Archaeplastida	Liliopsida	commelinids	Zingiberales	Musaceae	Musa itinerans	-	574487	genome	1	27531320	32456	0	0	0	0	no	0	2017-11-22	2020-05-29	https://banana-genome-hub.southgreen.fr/node/50/925
MUSMU	MOUSE	Holozoa	Eumetazoa	Bilateria	Rodentia	Muridae	Mus musculus	-	10090	genome	GRCm38.p6	-	35240	13	13	0	0	yes	4144	2015-03-29	2020-05-12	ftp://ftp.ncbi.nlm.nih.gov/genomes/all/GCF/000/001/635/GCF_000001635.26_GRCm38.p6/GCF_000001635.26_GRCm38.p6_protein.faa.gz	mt source is same like protein resource since the mt proteins are included										Yes
MUSSC	9LILI	Archaeplastida	eudicots	commelinids	Zingiberales	Musaceae	Musa schizocarpa		52706	genome			32809	0	0	0	0			2020-07-21		http://www.genoscope.cns.fr/externe/plants/chromosomes.html
MYCLE	MYCLE	Bacteria	Actinobacteria	-	Corynebacteriales	Mycobacteriaceae	Mycobacterium leprae TN	-	272631	genome		-	1605	0	0	0	0	no	0	2010-06-03	2020-05-12	http://ftp.ncbi.nlm.nih.gov/genomes/all/GCF/000/195/855/GCF_000195855.1_ASM19585v1/GCF_000195855.1_ASM19585v1_protein.faa.gz			1	http://www.ncbi.nlm.nih.gov/nuccore/NC_010604.1							Yes
MYCMA	MYCMM	Bacteria	Actinobacteria	-	Corynebacteriales	Mycobacteriaceae	Mycobacterium marinum M	-	216594	genome		-	5392	29	0	0	29	no	0	2010-05-12	2020-05-12	http://ftp.ncbi.nlm.nih.gov/genomes/all/GCF/000/018/345/GCF_000018345.1_ASM1834v1/GCF_000018345.1_ASM1834v1_protein.faa.gz											Yes
MYCTU	MYCTU	Bacteria	Actinobacteria	-	Corynebacteriales	Mycobacteriaceae	Mycobacterium tuberculosis H37Rv	-	83332	genome		-	3906	0	0	0	0	no	0	2010-06-03	2020-05-12	http://ftp.ncbi.nlm.nih.gov/genomes/all/GCF/000/195/955/GCF_000195955.2_ASM19595v2/GCF_000195955.2_ASM19595v2_protein.faa.gz											Yes
MYXXA	MYXXD	Bacteria	Deltaproteobacteria	-	Myxococcales	Myxococcaceae	Myxococcus xanthus DK 1622	-	246197	genome	1	-	7165	0	0	0	0	no	0	2017-11-15	2020-05-28	http://ftp.ncbi.nlm.nih.gov/genomes/all/GCF/000/012/685/GCF_000012685.1_ASM1268v1/GCF_000012685.1_ASM1268v1_protein.faa.gz
NAEGR	NAEGR	Excavata	Heterolobosea	-	Schizopyrenida	Vahlkampfiidae	Naegleria gruberi	-	5762	genome		-	15753	48	46	0	2	no	0	2009-01-12	2020-05-26	http://genome.jgi-psf.org/Naegr1/download/Naegr1_best_proteins.fasta.gz	http://www.ncbi.nlm.nih.gov/nuccore/NC_002573.1		1	http://www.ncbi.nlm.nih.gov/nuccore/163937694							Yes
NANEQ	NANEQ	archaea	Nanoarchaeota	-	-	-	Nanoarchaeum equitans Kin4-M	-	228908	genome		-	540	0	0	0	0	no	0	2010-06-15	2020-05-12	https://ftp.ncbi.nlm.nih.gov/genomes/all/GCA/000/008/085/GCA_000008085.1_ASM808v1/GCA_000008085.1_ASM808v1_protein.faa.gz											Yes
NANGA		SAR	Stramenopiles	Eustigmatophyceae	Eustigmatales	Monodopsidaceae	Nannochloropsis gaditana B-31			genome			10929	0	0	0	0			2020-11-09		https://genome.jgi.doe.gov/portal/Nangad1/Nangad1.download.html											Yes
NANOC	9STRA	SAR	Stramenopiles	Eustigmatophyceae	Eustigmatales	Monodopsidaceae	Nannochloropsis oceanica CCMP1779	-	1149776	genome			10641	0	0	0	0			2015-03-29	2020-06-29	https://genome.jgi.doe.gov/portal/pages/dynamicOrganismDownload.jsf?organism=Nanoce1779_2											Yes
NANSA	9STRA	SAR	Stramenopiles	Eustigmatophyceae	Eustigmatales	Monodopsidaceae	Nannochloropsis salina CCMP1776		1027361	genome			8927	0	0	0	0			2020-11-09		https://genome.jgi.doe.gov/portal/Nansal1776_1/Nansal1776_1.download.html
NELNU	NELNU	Archaeplastida	eudicots	stem_eudicots	Proteales	Nelumbonaceae	Nelumbo nucifera	-	4432	genome		23663246	26685	0	0	0	0	no	0	2015-03-29	2020-05-13	http://www.ncbi.nlm.nih.gov/Traces/wgs/?val=AQOG01										X	Yes
NEMDE		SAR	Stramenopiles	Phaeophyceae	Ectocarpales	Chordariaceae	Nemacystus decipiens Onna-1			genome			17099	0	0	0	0			2020-11-09		https://genome.jgi.doe.gov/portal/Nemde1/Nemde1.download.html
NEMSP	9CNID	Holozoa	Eumetazoa	Cnidaria	Actiniaria	Edwardsiidae	Nematostella sp. JVK-2006	-	388630	mito		-	0	13	13	0	0	no	0	2013-05-26	2020-05-12		http://www.ncbi.nlm.nih.gov/nuccore/109156556
NEMVE	NEMVE	Holozoa	Eumetazoa	Cnidaria	Actiniaria	Edwardsiidae	Nematostella vectensis	-	45351	genome		-	27273	0	0	0	0	no	0	2011-06-24	2020-05-12	https://ftp.ncbi.nlm.nih.gov/genomes/all/GCF/000/209/225/GCF_000209225.1_ASM20922v1/GCF_000209225.1_ASM20922v1_protein.faa.gz											Yes
NEUCR	NEUCS	Fungi	Ascomycota	saccharomyceta	Sordariales	Sordariaceae	Neurospora crassa	-	5141	genome		-	9730	31	28	0	3	yes	1055	2011-05-27	2020-05-26	https://www.broadinstitute.org/scientific-community/science/projects/fungal-genome-initiative/status-fungal-genome-projects	http://www.ncbi.nlm.nih.gov/nuccore/NC_026614.1		1	http://www.ncbi.nlm.nih.gov/nuccore/NC_001570.1							Yes
NICAT	NICAT	Archaeplastida	eudicots	asterids	Solanales	Solanaceae	Nicotiana attenuata	-	49451	genome		28536194	33437	0	0	0	0			2017-11-24	2020-05-29	http://nadh.ice.mpg.de/NaDH/media/genome_data/Annotation/NIATT_r2.0.aa.gz
NICBE	NICBE	Archaeplastida	eudicots	asterids	Solanales	Solanaceae	Nicotiana benthamiana	-	4100	genome		22876960	57140	0	0	0	0	no	0	2015-03-29	2020-05-13	http://ftp.solgenomics.net/genomes/Nicotiana_benthamiana/annotation/Niben101/Niben101_annotation.proteins.fasta.gz										X	Yes
NICSY	NICSY	Archaeplastida	eudicots	asterids	Solanales	Solanaceae	Nicotiana sylvestris	-	4096	genome		28625162	54434	101	0	0	101			2017-11-16	2020-06-30	https://solgenomics.net/ftp/genomes/Nicotiana_sylvestris/annotation/Nsyl_ASAF01_NSYL.prot.annot.faa
NICTA	TOBAC	Archaeplastida	eudicots	asterids	Solanales	Solanaceae	Nicotiana tabacum	-	4097	genome		28625162	69500	98	0	0	98			2017-11-16	2020-06-30	https://solgenomics.net/ftp/genomes/Nicotiana_tabacum/edwards_et_al_2017/annotation/	mt source is same like protein resource since the mt proteins are included	plastid source is same like protein resourche since the plastid proteins are included
NICTO	NICTO	Archaeplastida	eudicots	asterids	Solanales	Solanaceae	Nicotiana tomentosiformis	-	4098	genome		28625162	53671	102	0	0	102			2017-11-16	2020-06-30	https://solgenomics.net/ftp/genomes/Nicotiana_tomentosiformis/annotation/Ntom_ASAG01_NTOM.prot.annot.faa		plastid source is same like protein resourche since the plastid proteins are included
NISSC	9FABA	Archaeplastida	eudicots	rosids	Fabales	Fabaceae	Nissolia schottii		105944	genome			36369	0	0	0	0			2020-07-20		http://gigadb.org/dataset/101050
NITHYtr	NITHY	Archaeplastida	Streptophyta ZCC grade	Charophyceae	Charales	Characeae	Nitella hyalina	-	181804	transcriptome		-	51781	0	0	0	0	no	0	2013-05-26	2020-06-12	http://www.ncbi.nlm.nih.gov/bioproject/PRJNA51163										X	Yes
NITMItrJU	9VIRI	Archaeplastida	Streptophyta ZCC grade	Charophyceae	Charales	Characeae	Nitella mirabilis	-	231897	transcriptome		27246051	335392	0	0	0	0	no	0	2017-11-28	2020-05-29	https://www.ncbi.nlm.nih.gov/Traces/wgs/wgsviewer.cgi?val=GBST01&search=GBST01000000&disp
NITMItrLO	9VIRI	Archaeplastida	Streptophyta ZCC grade	Charophyceae	Charales	Characeae	Nitella mirabilis	-	231897	transcriptome		PLEASE CITE: Cooper, Endymion; Delwiche, Charles (2016): Green algal transcriptomes for phylogenetics and comparative genomics. figshare.https://dx.doi.org/10.6084/m9.figshare.1604779	93926	0	0	0	0	no	0	2017-11-28	2020-05-29	https://figshare.com/articles/Green_algal_transcriptomes_for_phylogenetics_and_comparative_genomics/1604779
NITMItrUP	9VIRI	Archaeplastida	Streptophyta ZCC grade	Charophyceae	Charales	Characeae	Nitella mirabilis	-	231897	transcriptome		PLEASE CITE: Cooper, Endymion; Delwiche, Charles (2016): Green algal transcriptomes for phylogenetics and comparative genomics. figshare.https://dx.doi.org/10.6084/m9.figshare.1604778	115772	0	0	0	0	no	0	2017-11-28	2020-05-29	https://figshare.com/articles/Green_algal_transcriptomes_for_phylogenetics_and_comparative_genomics/1604778
NOSPU	NOSP7	Bacteria	Cyanobacteria	-	Nostocales	Nostocaceae	Nostoc punctiforme PCC 73102	-	63737	genome		-	6873	603	0	0	603	no	0	2010-05-14	2020-05-12	http://ftp.ncbi.nlm.nih.gov/genomes/all/GCF/000/020/025/GCF_000020025.1_ASM2002v1/GCF_000020025.1_ASM2002v1_protein.faa.gz			5	http://www.ncbi.nlm.nih.gov/nuccore/NC_010629.1	http://www.ncbi.nlm.nih.gov/nuccore/NC_010630.1	http://www.ncbi.nlm.nih.gov/nuccore/NC_010631.1	http://www.ncbi.nlm.nih.gov/nuccore/NC_010632.1	http://www.ncbi.nlm.nih.gov/nuccore/NC_010633.1			Yes
NOSSP	NOSS1	Bacteria	Cyanobacteria	-	Nostocales	Nostocaceae	Nostoc sp. PCC 7120	-	103690	genome		-	5365	674	0	0	674	no	0	2010-03-30	2020-05-12	http://ftp.ncbi.nlm.nih.gov/genomes/all/GCF/000/009/705/GCF_000009705.1_ASM970v1/GCF_000009705.1_ASM970v1_protein.faa.gz			6	http://www.ncbi.nlm.nih.gov/nuccore/NC_003240.1	http://www.ncbi.nlm.nih.gov/nuccore/NC_003241.1	http://www.ncbi.nlm.nih.gov/nuccore/NC_003267.1	http://www.ncbi.nlm.nih.gov/nuccore/NC_003270.1	http://www.ncbi.nlm.nih.gov/nuccore/NC_003273.1	http://www.ncbi.nlm.nih.gov/nuccore/NC_003276.1		Yes
NYMCO	9MAGN	Archaeplastida	Magnoliopsida		Nymphaeales	Nymphaeaceae	Nymphaea colorata		210225	genome	1	31853069	31475	0	0	0	0			2020-05-19		http://waterlily.eplant.org/download.php
NYMTH	9MAGN	Archaeplastida	Magnoliopsida		Nymphaeales	Nymphaeaceae	Nymphaea thermarum		419125	genome			25454	0	0	0	0			2020-07-20		https://www.ncbi.nlm.nih.gov/assembly/GCA_011799765.1
NYSSI	9ASTE	Archaeplastida	eudicots		Cornales	Nyssaceae	Nyssa sinensis		561372	genome			62660	0	0	0	0			2020-07-20		https://genomevolution.org/CoGe/GenomeInfo.pl?gid=55419
OCHS1	9STRA	SAR	Stramenopiles	Chrysophyceae	Chromulinales	Chromulinaceae	Ochromonas sp. CCMP1393 v1.4		420556	genome			19714	0	0	0	0			2020-11-09		https://genome.jgi.doe.gov/portal/Ochro1393_1_4/Ochro1393_1_4.download.html
OCHSP	9STRA	SAR	Stramenopiles	Synurophyceae	Ochromonadales	Ochromonadaceae	Ochromonadaceae sp. CCMP2298 v1.0		483371	genome			20195	0	0	0	0			2020-11-09		https://genome.jgi.doe.gov/portal/Ochro2298_1/Ochro2298_1.download.html
OCITE	9LAMI	Archaeplastida	eudicots	asterids	Lamiales	Lamiaceae	Ocimum tenuiflorum	-	204149	genome		26017011	36768	0	0	0	0	no	0	2017-11-16	2020-05-28	http://caps.ncbs.res.in/Ote/downloads/
OLEEU	OLEEU	Archaeplastida	eudicots	asterids	Lamiales	Oleaceae	Olea europaea var. sylvestris	-	158386	genome	1	29078332	50684	0	0	0	0	no	0	2017-11-17	2020-05-29	https://genome.jgi.doe.gov/pages/dynamicOrganismDownload.jsf?organism=Oeuropaea
OLYLA	9POAL	Archaeplastida	Liliopsida	commelinids	Poales	Poaceae	Olyra latifolia		38716	genome			36578	0	0	0	0			2020-07-20		http://www.genobank.org/bamboo#2
OROTH	9POAL	Archaeplastida	Liliopsida	commelinids	Poales	Poaceae	Oropetium thomaeum	-	1148796	genome	1	26560029	28437	0	0	0	0	no	0	2017-11-17	2020-05-29	https://genome.jgi.doe.gov/pages/dynamicOrganismDownload.jsf?organism=Othomaeum
ORYBA	9ORYZ	Archaeplastida	Liliopsida	commelinids	Poales	Poaceae	Oryza barthii		65489	genome			34638	0	0	0	0			2020-07-24		https://datacommons.cyverse.org/browse/iplant/home/shared/commons_repo/curated/IOMAP_Genomes_Data_2017/MAKER_genome_annotations
ORYBR	ORYBR	Archaeplastida	Liliopsida	commelinids	Poales	Poaceae	Oryza brachyantha	-	4533	genome	1.4b	23481403	23731	0	0	0	0	yes	3072	2017-11-21	2020-05-29	http://ftp.ncbi.nlm.nih.gov/genomes/all/GCF/000/231/095/GCF_000231095.1_Oryza_brachyantha.v1.4b/GCF_000231095.1_Oryza_brachyantha.v1.4b_protein.faa.gz
ORYGL	ORYGL	Archaeplastida	Liliopsida	commelinids	Poales	Poaceae	Oryza glaberrima	-	4538	genome			33163	0	0	0	0			2017-11-21	2020-06-05	http://ftp.gramene.org/archives/PAST_RELEASES/release-62/fasta/oryza_glaberrima/pep/
ORYGR	9ORYZ	Archaeplastida	Liliopsida	commelinids	Poales	Poaceae	Oryza meyeriana var. granulata		110450	genome			49486	0	0	0	0			2020-07-20		https://bigd.big.ac.cn/gwh/Assembly/263/show
ORYME	9ORYZ	Archaeplastida	Liliopsida	commelinids	Poales	Poaceae	Oryza meridionalis		40149	genome			29308	0	0	0	0			2020-07-24		https://datacommons.cyverse.org/browse/iplant/home/shared/commons_repo/curated/IOMAP_Genomes_Data_2017/MAKER_genome_annotations
ORYPU	ORYPU	Archaeplastida	Liliopsida	commelinids	Poales	Poaceae	Oryza punctata		4537	genome			31762	0	0	0	0			2020-07-24		https://datacommons.cyverse.org/browse/iplant/home/shared/commons_repo/curated/IOMAP_Genomes_Data_2017/MAKER_genome_annotations
ORYRU	ORYRU	Archaeplastida	Liliopsida	commelinids	Poales	Poaceae	Oryza rufipogon		4529	genome			37173	0	0	0	0			2020-07-24		https://datacommons.cyverse.org/browse/iplant/home/shared/commons_repo/curated/IOMAP_Genomes_Data_2017/MAKER_genome_annotations
ORYSAIN	ORYSA	Archaeplastida	Liliopsida	commelinids	Poales	Poaceae	Oryza sativa (spp. indica)	-	4530	genome		15685292	49088	117	54	63	0	no	0	2010-10-27	2020-05-26	http://ftp.genomics.org.cn/pub/ricedb/SynVs9311/9311/Annotation/FgeneSH/	http://www.ncbi.nlm.nih.gov/nuccore/NC_007886.1	http://www.ncbi.nlm.nih.gov/nuccore/NC_008155.1								X
ORYSAJA	ORYSA	Archaeplastida	Liliopsida	commelinids	Poales	Poaceae	Oryza sativa (spp. japonica)	-	4530	genome	7	24280374, 17145706	55803	159	54	103	2	yes	10535	2010-10-27	2020-05-26	http://ftp.ncbi.nlm.nih.gov/genomes/all/GCF/000/005/425/GCF_000005425.2_Build_4.0/GCF_000005425.2_Build_4.0_protein.faa.gz + https://genome.jgi.doe.gov/pages/dynamicOrganismDownload.jsf?organism=Osativa	http://www.ncbi.nlm.nih.gov/nuccore/NC_011033.1	http://www.ncbi.nlm.nih.gov/nuccore/NC_001320.1	1	http://www.ncbi.nlm.nih.gov/nuccore/7524755						X
OSTLU	9CHLO	Archaeplastida	Chlorophyta	prasinophytes	Mamiellales	Bathycoccaceae	Ostreococcus lucimarinus	-	242159	genome	2	17460045	7796	0	0	0	0	no	0	2009-01-12	2020-05-13	ftp://ftp.jgi-psf.org/pub/JGI_data/Ostreococcus_lucimarinus/O.lucimarinus.FM.aa.fasta.gz + https://genome.jgi.doe.gov/pages/dynamicOrganismDownload.jsf?organism=Olucimarinus										X	Yes
OSTSP	9CHLO	Archaeplastida	Chlorophyta	prasinophytes	Mamiellales	Bathycoccaceae	Ostreococcus sp. RCC809	-	385169	genome			7492	0	0	0	0			2014-12-05	2020-06-22	https://genome.jgi.doe.gov/portal/pages/dynamicOrganismDownload.jsf?organism=OstRCC809_2										X
OSTTA		Archaeplastida	Chlorophyta	Prasinophyta	Mamiellales	Bathycoccaceae	Ostreococcus tauri RCC1115 v1.0			genome			8218	0	0	0	0			2020-11-09		https://genome.jgi.doe.gov/portal/Ostta1115_2/Ostta1115_2.download.html										X	Yes
PANGI	PANGI	Archaeplastida	eudicots	asterids	Apiales	Araliaceae	Panax ginseng	-	4054	genome	1	29048480	42006	0	0	0	0	no	0	2017-11-24	2020-05-29	http://gigadb.org/dataset/view/id/100348/File_page/4
PANMI	PANMI	Archaeplastida	Liliopsida	commelinids	Poales	Poaceae	Panicum miliaceum		4540	genome			54869	69	0	0	69			2020-07-20		https://www.ncbi.nlm.nih.gov/assembly/GCA_003046395.2
PANVI	PANVG	Archaeplastida	Liliopsida	commelinids	Poales	Poaceae	Panicum virgatum	-	38727	genome			80278	0	0	0	0			2016-07-04	2020-06-05	https://genome.jgi.doe.gov/portal/pages/dynamicOrganismDownload.jsf?organism=Pvirgatum										X
PAPSO	PAPSO	Archaeplastida	eudicots		Ranunculales	Papaveraceae	Papaver somniferum		3469	genome			72102	85	0	0	85			2020-07-20		https://www.ncbi.nlm.nih.gov/assembly/GCF_003573695.1
PARIM		SAR	Stramenopiles	Chrysophyceae	Chromulinales	Paraphysomonadaceae	Paraphysomonas imperforata CCMP1604 v1.4			genome			17134	0	0	0	0			2020-11-09		https://genome.jgi.doe.gov/portal/Parimp1_4/Parimp1_4.download.html
PARTE	PARTE	SAR	Alveolata	ciliates	Peniculida	Parameciidae	Paramecium tetraurelia	-	5888	genome		-	39519	32	32	0	0	no	0	2015-03-29	2020-05-12	http://ftp.ncbi.nlm.nih.gov/genomes/all/GCF_000165425.1_ASM16542v1/GCF_000165425.1_ASM16542v1_protein.faa.gz	http://paramecium.cgm.cnrs-gif.fr/download/fasta/Mitochondrial_peptides.fasta										Yes
PAVSPCC	9EUKA	Haptophyta			Pavlovales		Pavlovales sp. CCMP2436 v1.0		483367	genome			26034	0	0	0	0			2020-11-09		https://genome.jgi.doe.gov/portal/Pavlov2436_1/Pavlov2436_1.download.html
PELSP	9STRA	SAR	Stramenopiles	Pelagophyceae			Pelagophyceae sp. CCMP2097 v1.0		483370	genome			19402	0	0	0	0			2020-11-09		https://genome.jgi.doe.gov/portal/Pelago2097_1/Pelago2097_1.download.html
PENMA	9VIRI	Archaeplastida	Streptophyta ZCC grade	Zygnemophyceae	Desmidiales	Peniaceae	Penium margaritaceum		102169	genome			53262	0	0	0	0			2021-03-15		http://bioinfo.bti.cornell.edu/cgi-bin/Penium/download.cgi										X
PENMAtr	9VIRI	Archaeplastida	Streptophyta ZCC grade	Zygnemophyceae	Desmidiales	Peniaceae	Penium margaritaceum	-	102169	transcriptome		-	53685	0	0	0	0	no	0	2013-05-26	2020-06-12	http://www.ncbi.nlm.nih.gov/bioproject/PRJNA68813											Yes
PERAM	PERAE	Archaeplastida	eudicots		Laurales	Lauraceae	Persea americana		3435	genome			22441	0	0	0	0			2020-07-20		https://genomevolution.org/CoGe/SearchResults.pl?s=29305&p=genome
PERMA	PERMH	Bacteria	Aquificae	-	Aquificales	Hydrogenothermaceae	Persephonella marina EX-H1	-	123214	genome	1	-	2032	0	0	0	0	no	0	2017-11-15	2020-05-28	http://ftp.ncbi.nlm.nih.gov/genomes/all/GCF/000/021/565/GCF_000021565.1_ASM2156v1/GCF_000021565.1_ASM2156v1_protein.faa.gz			1	plasmid source is same like protein resource since the plasmid proteins are included
PETAX	PETAX	Archaeplastida	eudicots	asterids	Solanales	Solanales	Petunia axillaris	-	33119	genome	2002-06-01	27255838	32557	10	10	0	0	yes	361	2017-11-14	2020-05-28	http://ftp.solgenomics.net/genomes/Petunia_axillaris/annotation/Petunia_axillaris_v1.6.2_proteins.fasta
PETIN	PETHY	Archaeplastida	eudicots	asterids	Solanales	Solanaceae	Petunia integrifolia subsp. inflata	Petunia inflata	4102	genome	1.0.1	27255838	36272	7	7	0	0	yes	418	2017-11-14	2020-05-28	http://ftp.solgenomics.net/genomes/Petunia_inflata/annotation/Petunia_inflata_v1.0.1_proteins.fasta
PETMO	PETMO	Bacteria	Thermotogae	-	Petrotogales	-	Petrotoga mobilis SJ95	-	403833	genome	1	-	1930	0	0	0	0	no	0	2017-11-15	2020-05-28	http://ftp.ncbi.nlm.nih.gov/genomes/all/GCF/000/018/605/GCF_000018605.1_ASM1860v1/GCF_000018605.1_ASM1860v1_protein.faa.gz
PHAAN		Haptophyta			Phaeocystales	Phaeocystaceae	Phaeocystis antarctica CCMP1374 v2.2			genome			41088	0	0	0	0			2020-11-09		https://genome.jgi.doe.gov/portal/Phaant1/Phaant1.download.html
PHACH		Fungi	Basidiomycota	Agaricomycotina	Polyporales	Phanerochaetaceae	Phanerochaete chrysosporium	-	5306	genome			13602	0	0	0	0			2009-01-12	2020-06-22	https://genome.jgi.doe.gov/portal/pages/dynamicOrganismDownload.jsf?organism=Phchr2											Yes
PHAEQ	PHAEQ	Archaeplastida	Liliopsida	-	Asparagales	Orchidaceae	Phalaenopsis equestris	-	78828	genome		-	29431	0	0	0	0	no	0	2015-03-29	2020-05-26	http://ftp.genomics.org.cn/pub/Orchid_Phalaenopsis_equestris/										X	Yes
PHAGL		Haptophyta			Phaeocystales	Phaeocystaceae	Phaeocystis globosa Pg-G v2.3			genome			32196	0	0	0	0			2020-11-09		https://genome.jgi.doe.gov/portal/Phaglo1/Phaglo1.download.html
PHATR	PHATR	SAR	Stramenopiles	diatoms	Naviculales	Phaeodactylaceae	Phaeodactylum tricornutum	-	2850	genome		-	10025	165	33	132	0	no	0	2009-01-12	2020-05-28	http://genome.jgi-psf.org/Phatr2/download/Phatr2_chromosomes_geneModels_FilteredModels2_aa.fasta.gz	http://www.ncbi.nlm.nih.gov/nuccore/NC_016739.1	http://www.ncbi.nlm.nih.gov/nuccore/NC_008588.1									Yes
PHAVU	PHAVU	Archaeplastida	eudicots	rosids	Fabales	Fabaceae	Phaseolus vulgaris	-	3885	genome			27433	0	0	0	0			2015-03-29	2020-06-05	https://genome.jgi.doe.gov/portal/pages/dynamicOrganismDownload.jsf?organism=Pvulgaris										X	Yes
PHAVUUI	PHAVU	Archaeplastida	eudicots	rosids	Fabales	Fabaceae	Phaseolus vulgaris		3885	genome			27385	0	0	0	0			2020-05-25		https://genome.jgi.doe.gov/portal/pages/dynamicOrganismDownload.jsf?organism=PvulgarisUI111
PHODA	PHODC	Archaeplastida	Liliopsida	commelinids	Arecales	Arecaceae	Phoenix dactylifera	-	42345	genome		21623354, 22655034, 20856810	28889	138	43	95	0	no	0	2013-05-26	2020-05-26	http://ftp.ncbi.nlm.nih.gov/genomes/all/GCF/000/413/155/GCF_000413155.1_DPV01/GCF_000413155.1_DPV01_protein.faa.gz	http://www.ncbi.nlm.nih.gov/nuccore/NC_016740.1	http://www.ncbi.nlm.nih.gov/nuccore/NC_013991.2								X	Yes
PHYBL	PHYBL	Fungi	Mucoromycota	Mucoromycotina	Mucorales	Phycomycetaceae	Phycomyces blakesleeanus	-	4837	genome	2	-	16528	0	0	0	0	no	0	2010-11-03	2020-05-26	https://genome.jgi.doe.gov/portal/pages/dynamicOrganismDownload.jsf?organism=Phybl2											Yes
PHYHE	PHYED	Archaeplastida	Liliopsida	commelinids	Poales	Poaceae	Phyllostachys heterocycla	-	38705	genome			50936	0	0	0	0			2013-05-26	2020-06-05	http://bamboo.bamboogdb.org/#/										X
PHYPAV12	PHYPA	Archaeplastida	Bryopsida	Funariidae	Funariales	Funariaceae	Physcomitrella patens	-	3218	genome	1.2	18079367	27960	0	0	0	0	no	0	2009-01-12	2020-05-12	https://peatmoss.plantcode.cup.uni-freiburg.de/ppatens_db/downloads.php
PHYPAV16	PHYPA	Archaeplastida	Bryopsida	Funariidae	Funariales	Funariaceae	Physcomitrella patens	-	3218	genome	1.6	23879659	32275	0	0	0	0	.#	6082	2009-01-12	2020-05-12	https://peatmoss.plantcode.cup.uni-freiburg.de/ppatens_db/downloads.php
PHYPAV33	PHYPA	Archaeplastida	Bryopsida	Funariidae	Funariales	Funariaceae	Physcomitrella patens	-	3218	genome	3.3	-	32458	0	0	0	0	yes	54588	2016-09-29	2020-05-12	https://genome.jgi.doe.gov/portal/pages/dynamicOrganismDownload.jsf?organism=Ppatens + https://peatmoss.plantcode.cup.uni-freiburg.de/ppatens_db/downloads.php										X
PHYPAV6	PHYPA	Archaeplastida	Bryopsida	Funariidae	Funariales	Funariaceae	Physcomitrella patens	-	3218	genome	6	38278953	36158	0	0	0	0			2024-01-02		https://peatmoss.plantcode.cup.uni-freiburg.de/ppatens_db/downloads.php
PHYRA	PHYRM	SAR	Stramenopiles	oomycetes	Peronosporales	-	Phytophthora ramorum	-	164328	genome	1.1	-	15743	43	43	0	0	no	0	2010-10-29	2020-05-28	https://mycocosm.jgi.doe.gov/Phyra1_1/Phyra1_1.home.html	http://www.ncbi.nlm.nih.gov/nuccore/NC_009384.1										Yes
PHYSO	PHYSO	SAR	Stramenopiles	oomycetes	Peronosporales	-	Phytophthora sojae	-	67593	genome			26584	0	0	0	0			2010-10-29	2020-06-29	https://genome.jgi.doe.gov/portal/pages/dynamicOrganismDownload.jsf?organism=Physo3	http://www.ncbi.nlm.nih.gov/nuccore/NC_009385.1										Yes
PICAB	PICAB	Archaeplastida	Acrogymnospermae	Coniferophyta	Pinales	Pinaceae	Picea abies	-	3329	genome	1	23698360	26437	74	0	74	0	no, but low confidence proteins	40195	2013-05-26		https://plantgenie.org/FTP?dir=Data%2FPlantGenIE%2FPicea_abies%2Fv1.0%2Ffasta%2FGenePrediction/Pabies1.0-LC-pep.faa.gz+https://plantgenie.org/FTP?dir=Data%2FPlantGenIE%2FPicea_abies%2Fv1.0%2Ffasta%2FGenePrediction/Pabies1.0-MC-pep.faa.gz		http://www.ncbi.nlm.nih.gov/nuccore/NC_021456.1								X
PICML	9CHLO	Archaeplastida	Chlorophyta	Picocystophyceae	Picocystales	Picocystaceae	Picocystis sp. ML		2320818	genome			5613	0	0	0	0			2020-11-09		https://genome.jgi.doe.gov/portal/Pico_ML_1/Pico_ML_1.download.html
PICRE		Archaeplastida	Chlorophyta	Trebouxiophyceae	Trebouxiales	Trebouxiaceae	Picochlorum renovo			genome			9010	0	0	0	0			2020-11-09		https://genome.jgi.doe.gov/portal/Picre1/Picre1.download.html
PICSO		Archaeplastida	Chlorophyta	Trebouxiophyceae	Trebouxiales	Trebouxiaceae	Picochlorum soloecismus DOE101			genome			6861	0	0	0	0			2020-11-09		https://genome.jgi.doe.gov/portal/Picsp_1/Picsp_1.download.html
PICSP	9CHLO	Archaeplastida	Chlorophyta	Trebouxiophyceae	-	-	Picochlorum sp. SENEW3	-	1470871	genome		24965277	7367	0	0	0	0	no	0	2017-11-21	2020-05-29	http://cyanophora.rutgers.edu/picochlorum/
PICST	PICSP	Fungi	Ascomycota	saccharomyceta	Saccharomycetales	Debaryomycetaceae	Scheffersomyces stipitis	Pichia stipitis	4924	genome	2	-	5807	0	0	0	0	no	0	2011-01-03	2020-05-26	https://genome.jgi.doe.gov/portal/Picst3/Picst3.download.ftp.html											Yes
PINLAtr	PINLA	Archaeplastida	Acrogymnospermae	Coniferophyta	Pinales	Pinaceae	Pinus lambertiana	-	3343	transcriptome		27799338	33113	0	0	0	0	no	0	2017-11-17	2020-05-29	http://tgwebdev.cam.uchc.edu/FTP/Genomes/Pila/transcriptome/pila.transcriptome.pep.fasta.gz
PINTA	PINTA	Archaeplastida	Acrogymnospermae	Coniferophyta	Pinales	Pinaceae	Pinus taeda	-	3352	genome		24647006	51751	0	0	0	0			2015-03-29		https://treegenesdb.org/org/Pinus-taeda										X	Yes
PISSA	PEA	Archaeplastida	eudicots	rosids	Fabales	Fabaceae	Pisum sativum		3888	genome			44756	0	0	0	0			2020-07-20		https://urgi.versailles.inra.fr/download/pea/
PISVE	PISVE	Archaeplastida	eudicots	rosids	Sapindales	Anacardiaceae	Pistacia vera		55513	genome			35325	82	0	0	82			2020-07-21		https://www.ncbi.nlm.nih.gov/assembly/GCF_008641045.1
PLAFA	PLAF7	SAR	Alveolata	apicomplexa	Haemosporida	Plasmodiidae	Plasmodium falciparum 3D7	-	36329	genome			5383	0	0	0	0			2010-10-29	2020-06-05	https://ftp.ncbi.nlm.nih.gov/genomes/all/GCF/000/002/765/GCF_000002765.5_GCA_000002765/GCF_000002765.5_GCA_000002765_protein.faa.gz	mt source is same like protein resource since the mt proteins are included	Aioplast
PLAGR	PLAGD	Archaeplastida	eudicots	asterids	Asterales	Campanulaceae	Platycodon grandiflorus		94286	genome			44508	0	0	0	0			2020-07-20		http://platycodon.theragenetex.com/
PLELA	9PHAE	SAR	Stramenopiles	Phaeophyceae	Ectocarpales	Chordariaceae	Pleurocladia lacustris		246121	genome			16268	0	0	0	0			28/02/2024		https://phaeoexplorer.sb-roscoff.fr/home/
PLESC	PLESC	Archaeplastida	Bryopsida		Hypnales	Hylocomiaceae	Pleurozium schreberi		34163	genome		31285273	21464	0	0	0	0			2020-05-19		https://github.com/PycnopodiaD/Pleurozium_schreberi_annotated_genome_files/tree/master/assembly
POGCA	POGCB	Archaeplastida	eudicots	asterids	Lamiales	Lamiaceae	Pogostemon cablin		28511	genome			110850	0	0	0	0			2020-07-20		https://figshare.com/articles/dataset/Predicted_coding_genes/7059356
POPAL	POPAL	Archaeplastida	eudicots	rosids	Malpighiales	Salicaceae	Populus alba		43335	genome			44981	0	0	0	0			2020-07-20		https://bigd.big.ac.cn/gwh/Assembly/120/show
POPEU	POPEU	Archaeplastida	eudicots	rosids	Malpighiales	Salicaceae	Populus euphratica	-	75702	genome	1	-	38396	84	0	0	84	yes	11280	2017-11-15	2020-05-28	http://ftp.ncbi.nlm.nih.gov/genomes/all/GCF/000/495/115/GCF_000495115.1_PopEup_1.0/GCF_000495115.1_PopEup_1.0_protein.faa.gz		plastid source is same like protein resource since the plastid proteins are included
POPPR	9ROSI	Archaeplastida	eudicots	rosids	Malpighiales	Salicaceae	Populus pruinosa	-	492479	genome		28938721	35131	0	0	0	0	no	0	2017-11-24	2020-05-29	http://gigadb.org/dataset/view/id/100319/File_page/7
POPTR	POPTR	Archaeplastida	eudicots	rosids	Malpighiales	Salicaceae	Populus trichocarpa	-	3694	genome			34699	0	0	0	0			2010-11-08	2020-06-05	https://genome.jgi.doe.gov/portal/pages/dynamicOrganismDownload.jsf?organism=Ptrichocarpa		http://www.ncbi.nlm.nih.gov/nuccore/NC_009143.1								X	Yes
PORCRtr	PORPP	Archaeplastida	Rhodophyta	Bangiophyceae	Porphyridiales	Porphyridiaceae	Porphyridium cruentum	-	35688	transcriptome		-	58601	0	0	0	0	no	0	2009-01-12		http://dbdata.rutgers.edu/data/plantae/Porphyridium_cruentum_EST_unigene.fasta										X	Yes
PORFL	9PHAE	SAR	Stramenopiles	Phaeophyceae	Ralfsiales	Ralfsiaceae	Porterinema fluviatile		246123	genome			15519	0	0	0	0			28/02/2024		https://phaeoexplorer.sb-roscoff.fr/home/
PORPU	PORPP	Archaeplastida	Rhodophyta	Bangiophyceae	Porphyridiales	Porphyridiaceae	Porphyridium purpureum	-	35688	genome		23770768	8355	0	0	0	0	no	0	2017-11-21	2020-05-29	http://cyanophora.rutgers.edu/porphyridium/										X
PORUM	PORUM	Archaeplastida	Rhodophyta	Bangiophyceae	Bangiales	Bangiaceae	Porphyra umbilicalis	-	2786	genome	1.5	28716924	13125	0	0	0	0	yes	235	2016-10-04	2020-05-28	https://genome.jgi.doe.gov/pages/dynamicOrganismDownload.jsf?organism=Pumbilicalis										X	Yes
POTMI	9ROSA	Archaeplastida	eudicots	rosids	Rosales	Rosaceae	Potentilla micrantha		57941	genome			33602	0	0	0	0			2020-07-20		http://gigadb.org/dataset/view/id/100407/File_page/2
PRACO		Archaeplastida	Chlorophyta	Palmophyllophyceae	Prasinococcales	Prasinococcaceae	Prasinoderma coloniale CCMP1413			genome			7139	0	0	0	0			2020-11-09		https://genome.jgi.doe.gov/portal/Praco1/Praco1.download.html										X
PRIVE	PRIVE	Archaeplastida	eudicots	asterids	Ericales	Primulaceae	Primula veris	-	170927	genome		25651398	18301	0	0	0	0	no	0	2017-11-22	2020-05-29	http://datadryad.org/resource/doi:10.5061/dryad.2s200
PROMA	PROMM	Bacteria	Cyanobacteria	-	Prochlorales	Prochlorococcaceae	Prochlorococcus marinus str. MIT 9313	-	74547	genome		-	2269	0	0	0	0	no	0	2010-06-29	2020-05-12	http://ftp.ncbi.nlm.nih.gov/genomes/all/GCF/000/007/925/GCF_000007925.1_ASM792v1/GCF_000007925.1_ASM792v1_protein.faa.gz											Yes
PRUAV	PRUAV	Archaeplastida	eudicots	rosids	Rosales	Rosaceae	Prunus avium	-	42229	genome	1	28541388	29251	0	0	0	0	yes	5758	2017-11-24	2020-05-29	http://ftp.ncbi.nlm.nih.gov/genomes/all/GCF/002/207/925/GCF_002207925.1_PAV_r1.0/GCF_002207925.1_PAV_r1.0_protein.faa.gz
PRUDU	PRUDU	Archaeplastida	eudicots	rosids	Rosales	Rosaceae	Prunus dulcis		3755	genome			31654	0	0	0	0			2020-07-20		https://denovo.cnag.cat/almond_data?fid=195#block-likable-page-title
PRUMU	PRUMU	Archaeplastida	eudicots	rosids	Rosales	Rosaceae	Prunus mume	-	102107	genome	1	23271652	31390	0	0	0	0	no	0	2015-03-29	2020-05-13	http://ftp.ncbi.nlm.nih.gov/genomes/all/GCF/000/346/735/GCF_000346735.1_P.mume_V1.0/GCF_000346735.1_P.mume_V1.0_protein.faa.gz + http://prunusmumegenome.bjfu.edu.cn/Prunus_mume_genome_assembly_annotation.zip+P.mume.genome.pep.zip										X	Yes
PRUPE	PRUPE	Archaeplastida	eudicots	rosids	Rosales	Rosaceae	Prunus persica	-	3760	genome	2.1	23525075 + 28284188	26873	85	0	85	0	yes	20216	2010-11-08	2020-05-13	https://genome.jgi.doe.gov/pages/dynamicOrganismDownload.jsf?organism=Ppersica		http://www.ncbi.nlm.nih.gov/nuccore/NC_014697.1								X	Yes
PSEFL	PSEO1	Bacteria	Gammaproteobacteria	-	Pseudomonadales	Pseudomonadaceae	Pseudomonas fluorescens F113	-	1114970	genome	1	-	5932	0	0	0	0	no	0	2017-11-15	2020-05-28	http://ftp.ncbi.nlm.nih.gov/genomes/all/GCF/000/237/065/GCF_000237065.1_ASM23706v1/GCF_000237065.1_ASM23706v1_protein.faa.gz
PSEMU	PSEMU	SAR	Stramenopiles	diatoms	Bacillariales	Bacillariaceae	Pseudo-nitzschia multiseries CLN-47		635002	genome			19703	0	0	0	0			2020-11-09		https://genome.jgi.doe.gov/portal/Psemu1/Psemu1.download.html
PSESP	PSE14	Bacteria	Gammaproteobacteria	-	Pseudomonadales	Pseudomonadaceae	Pseudomonas savastanoi pv. phaseolicola 1448A	Pseudomonas syringae pv. phaseolicola 1448A	264730	genome		-	4985	187	0	0	187	no	0	2010-05-25	2020-05-12	http://ftp.ncbi.nlm.nih.gov/genomes/all/GCF/000/012/205/GCF_000012205.1_ASM1220v1/GCF_000012205.1_ASM1220v1_protein.faa.gz			2	http://www.ncbi.nlm.nih.gov/nuccore/NC_007274.1	http://www.ncbi.nlm.nih.gov/nuccore/NC_007275.1						Yes
PSESS	PSEU2	Bacteria	Gammaproteobacteria	-	Pseudomonadales	Pseudomonadaceae	Pseudomonas syringae pv. syringae B728a	-	205918	genome		-	5089	0	0	0	0	no	0	2010-05-24	2020-05-12	http://ftp.ncbi.nlm.nih.gov/genomes/all/GCF/000/012/245/GCF_000012245.1_ASM1224v1/GCF_000012245.1_ASM1224v1_protein.faa.gz											Yes
PSEST	PSESM	Bacteria	Gammaproteobacteria	-	Pseudomonadales	Pseudomonadaceae	Pseudomonas syringae pv. tomato str. DC3000	-	223283	genome		-	5481	138	0	0	138	no	0	2010-07-17	2020-05-12	http://ftp.ncbi.nlm.nih.gov/genomes/all/GCF/000/007/805/GCF_000007805.1_ASM780v1/GCF_000007805.1_ASM780v1_protein.faa.gz			2	http://www.ncbi.nlm.nih.gov/nuccore/NC_004632.1	http://www.ncbi.nlm.nih.gov/nuccore/NC_004633.1						Yes
PSYCR	PSYCK	Bacteria	Gammaproteobacteria	-	Pseudomonadales	Moraxellaceae	Psychrobacter cryohalolentis K5	-	335284	genome		-	2467	44	0	0	44	no	0	2010-05-27	2020-05-12	http://ftp.ncbi.nlm.nih.gov/genomes/all/GCF/000/013/905/GCF_000013905.1_ASM1390v1/GCF_000013905.1_ASM1390v1_protein.faa.gz			1	http://www.ncbi.nlm.nih.gov/nuccore/NC_007968.1							Yes
PTEAQ	PTEAQ	Archaeplastida	Moniliformopses	Polypodiidae	Polypodiales	Dennstaedtiaceae	Pteridium aquilinum	-	32101	chloroplast		21303537	0	88	0	88	0	no	0	2011-05-19	2020-05-26	http://www.ncbi.nlm.nih.gov/bioproject?LinkName=bioproject_nuccore_transcript&from_uid=48473		http://www.ncbi.nlm.nih.gov/nuccore/NC_014348.1								X
PTEST	9ROSI	Archaeplastida	eudicots	rosids	Fagales	Juglandaceae	Pterocarya stenoptera		91225	genome			44372	0	0	0	0			2020-07-20		https://treegenesdb.org/FTP/Genomes/
PUCTE	9POAL	Archaeplastida	Liliopsida	commelinids	Poales	Poaceae	Puccinellia tenuiflora		240906	genome			38387	0	0	0	0			2020-07-20		http://xhhuanglab.cn/data/alkaligrass.html
PYLLI	PYLLI	SAR	Stramenopiles	Phaeophyceae	Ectocarpales	Acinetosporaceae	Pylaiella littoralis		2885	genome			22501	0	0	0	0			28/02/2024		https://phaeoexplorer.sb-roscoff.fr/home/
PYRAB	PYRAB	archaea	Euryarchaeota	-	Thermococcales	Pyrococcus abyssi	Pyrococcus abyssi GE5	-	272844	genome			1868	2	0	0	2			2010-06-15	2020-06-05	http://ftp.ncbi.nlm.nih.gov/genomes/all/GCF/000/195/935/GCF_000195935.2_ASM19593v2/GCF_000195935.2_ASM19593v2_protein.faa.gz			1	http://www.ncbi.nlm.nih.gov/nuccore/NC_001773.1							Yes
PYRAE	PYRAE	archaea	Crenarchaeota	-	Thermoproteales	Thermoproteaceae	Pyrobaculum aerophilum str. IM2	-	178306	genome		-	2602	0	0	0	0	no	0	2010-06-15	2020-05-12	http://ftp.ncbi.nlm.nih.gov/genomes/all/GCF/000/007/225/GCF_000007225.1_ASM722v1/GCF_000007225.1_ASM722v1_protein.faa.gz											Yes
PYRBE	9ROSA	Archaeplastida	eudicots	rosids	Rosales	Rosaceae	Pyrus betulifolia		436086	genome			59552	0	0	0	0			2020-07-20		https://bigd.big.ac.cn/gwh/Assembly/647/show
PYRBR	9ROSA	Archaeplastida	eudicots	rosids	Rosales	Rosaceae	Pyrus bretschneideri	-	225117	genome			44823	0	0	0	0			2013-05-26	2020-06-05	http://ftp.bioinfo.wsu.edu/www.rosaceae.org/Pyrus_x_bretschneideri/Pbretschneideri-genome.v1.1										X	Yes
PYRCO	PYRCO	Archaeplastida	eudicots	rosids	Rosales	Rosaceae	Pyrus communis	-	23211	genome			27289	80	0	0	80			2015-03-29	2020-06-05	http://ftp.bioinfo.wsu.edu/species/Pyrus_communis										X	Yes
PYRFU	PYRFU	archaea	Euryarchaeota	-	Thermococcales	Thermococcaceae	Pyrococcus furiosus DSM 3638	-	186497	genome		-	2122	0	0	0	0	no	0	2010-05-05	2020-05-12	http://ftp.ncbi.nlm.nih.gov/genomes/all/GCF/000/007/305/GCF_000007305.1_ASM730v1/GCF_000007305.1_ASM730v1_protein.faa.gz											Yes
PYRGR	PYRGI	Fungi	Ascomycota	saccharomyceta	Magnaporthales	Magnaporthaceae	Magnaporthe grisea	-	148305	genome			12836	0	0	0	0			2011-05-27		http://www.broad.mit.edu/ftp/pub/annotation/fungi/magnaporthe_grisea/assembly2/release2.3/magnaporthe_grisea_2.3_proteins.fasta.gz										X
PYRYE	NEOYE	Archaeplastida	Rhodophyta	Bangiophyceae	Bangiales	Bangiaceae	Pyropia yezoensis (Porphyra yezoensis)	-	2788	genome		23536760	12330	241	32	209	0	no	0	2013-05-26	2020-05-28	http://nrifs.fra.affrc.go.jp/cgi-bin/lime_download/lime.cgi?nori_FASTA_AminoAcid	http://www.ncbi.nlm.nih.gov/nuccore/NC_017837.1	http://www.ncbi.nlm.nih.gov/nuccore/NC_007932.1								X	Yes
QUERO	QUERO	Archaeplastida	eudicots	rosids	Fagales	Fagaceae	Quercus robur		38942	genome			25808	0	0	0	0			2020-07-20		http://www.oakgenome.fr/?page_id=587
QUESU	QUESU	Archaeplastida	eudicots	rosids	Fagales	Fagaceae	Quercus suber		58331	genome			53286	0	0	0	0			2020-07-20		https://www.ncbi.nlm.nih.gov/assembly/GCF_002906115.1
RADGU	9POAL	Archaeplastida	Liliopsida	commelinids	Poales	Poaceae	Raddia guianensis		1482630	genome			24275	0	0	0	0			2020-07-20		http://www.genobank.org/bamboo#2
RAPRA	RAPRA	Archaeplastida	eudicots	rosids	Brassicales	Brassicaceae	Raphanus raphanistrum	-	109996	genome		24876251	38174	0	0	0	0	no	0	2016-07-13		http://radish.plantbiology.msu.edu/										X	Yes
RAPSA	RAPSA	Archaeplastida	eudicots	rosids	Brassicales	Brassicaceae	Raphanus sativus	-	3726	genome			64657	0	0	0	0			2015-03-29	2017-03-08	http://www.nodai-genome-d.org/download.html										X	Yes
RAPSU	9CHLO	Archaeplastida	Chlorophyta	Chlorophyceae	Sphaeropleales	Selenastraceae	Raphidocelis subcapitata		307507	genome			13383	0	0	0	0			2020-07-21		https://www.ncbi.nlm.nih.gov/assembly/GCA_003203535.1
RHIET	RHIEC	Bacteria	Alphaproteobacteria	-	Rhizobiales	Rhizobiaceae	Rhizobium etli CFN 42	-	347834	genome		-	4035	1928	0	0	1928	no	0	2010-05-27	2020-05-12	http://ftp.ncbi.nlm.nih.gov/genomes/all/GCF/000/092/045/GCF_000092045.1_ASM9204v1/GCF_000092045.1_ASM9204v1_protein.faa.gz			6	http://www.ncbi.nlm.nih.gov/nuccore/NC_007762.1	http://www.ncbi.nlm.nih.gov/nuccore/NC_007763.1	http://www.ncbi.nlm.nih.gov/nuccore/NC_007764.1	http://www.ncbi.nlm.nih.gov/nuccore/NC_007765.1	http://www.ncbi.nlm.nih.gov/nuccore/NC_007766.1	http://www.ncbi.nlm.nih.gov/nuccore/NC_004041.2		Yes
RHIIR	9GLOM	Fungi	Mucoromycota	Glomeromycotina	Glomerales	Glomeraceae	Rhizophagus irregularis	-	588596	genome			26147	0	0	0	0			2015-03-29	2020-06-05	https://ftp.ncbi.nlm.nih.gov/genomes/all/GCF/000/439/145/GCF_000439145.1_ASM43914v3/GCF_000439145.1_ASM43914v3_protein.faa.gz	http://www.ncbi.nlm.nih.gov/nuccore/NC_014489.1										Yes
RHIOR	RHIOR	Fungi	Mucoromycota	Mucoromycotina	Mucorales	Rhizopodaceae	Rhizopus oryzae	-	64495	genome		-	17459	23	23	0	0	no	0	2010-11-02		https://www.broadinstitute.org/scientific-community/science/projects/fungal-genome-initiative/status-fungal-genome-projects	http://www.broadinstitute.org/ftp/pub/annotation/fungi/rhizopus_oryzae/genomes/rhizopus_delemar_99-880/rhizopus_oryzae_ra_99-880_mito_assembly_3_3_proteins.fasta										Yes
RHOCR	9MAGN	Archaeplastida	eudicots	stem rosids	Saxifragales	Crassulaceae	Rhodiola crenulata	-	242839	genome		28475810	4436	0	0	0	0	no	0	2017-11-24	2020-05-29	http://gigadb.org/dataset/view/id/100301/File_page/2
RHODE	RHODL	Archaeplastida	eudicots	asterids	Ericales	Ericaceae	Rhododendron delavayi	-	321363	genome		29020749	29830	0	0	0	0	no	0	2017-11-24	2020-05-29	http://gigadb.org/dataset/view/id/100331/File_page/3
RHOMA	9BACT	Bacteria	Planctomycetia	-	Planctomycetales	Planctomycetaceae	Rhodopirellula maiorica SM1	-	1265738	genome	1	-	6285	0	0	0	0	no	0	2017-11-15	2020-05-28	http://ftp.ncbi.nlm.nih.gov/genomes/all/GCF/000/346/295/GCF_000346295.1_ASM34629v1/GCF_000346295.1_ASM34629v1_protein.faa.gz
RHOPA	RHOPA	Bacteria	Alphaproteobacteria	-	Rhizobiales	Bradyrhizobiaceae	Rhodopseudomonas palustris CGA009	-	258594	genome		-	4813	7	0	0	7	no	0	2010-06-03	2020-05-12	http://ftp.ncbi.nlm.nih.gov/genomes/all/GCF/000/195/775/GCF_000195775.1_ASM19577v1/GCF_000195775.1_ASM19577v1_protein.faa.gz			1	http://www.ncbi.nlm.nih.gov/nuccore/NC_005297.1							Yes
RHORU	RHORT	Bacteria	Alphaproteobacteria	-	Rhodospirillales	Rhodospirillaceae	Rhodospirillum rubrum ATCC 11170	-	269796	genome		-	3787	50	0	0	50	no	0	2010-04-01	2020-05-12	http://ftp.ncbi.nlm.nih.gov/genomes/all/GCF/000/013/085/GCF_000013085.1_ASM1308v1/GCF_000013085.1_ASM1308v1_protein.faa.gz			1	http://www.ncbi.nlm.nih.gov/nuccore/NC_007641.1							Yes
RHOSP	CERS4	Bacteria	Alphaproteobacteria	-	Rhodobacterales	Rhodobacteraceae	Rhodobacter sphaeroides 2.4.1	-	272943	genome		-	3040	1240	0	0	1240	no	0	2010-05-25	2020-05-12	http://ftp.ncbi.nlm.nih.gov/genomes/all/GCF/000/012/905/GCF_000012905.2_ASM1290v2/GCF_000012905.2_ASM1290v2_protein.faa.gz			6	http://www.ncbi.nlm.nih.gov/nuccore/NC_007488.2	http://www.ncbi.nlm.nih.gov/nuccore/NC_007489.1	http://www.ncbi.nlm.nih.gov/nuccore/NC_007490.2	http://www.ncbi.nlm.nih.gov/nuccore/NC_009007.1	http://www.ncbi.nlm.nih.gov/nuccore/NC_009008.1	https://www.ncbi.nlm.nih.gov/nuccore/NC_007494		Yes
RHOWI	9ERIC	Archaeplastida	eudicots	asterids	Ericales	Ericaceae	Rhododendron williamsianum		262921	genome			23548	0	0	0	0			2020-07-20		https://www.ncbi.nlm.nih.gov/assembly/GCA_009746105.1
RICCO	RICCO	Archaeplastida	eudicots	rosids	Malpighiales	Euphorbiaceae	Ricinus communis	-	3988	genome	0.1	20729833	31221	123	37	86	0	no	0	2009-02-06	2020-05-13	https://genome.jgi.doe.gov/pages/dynamicOrganismDownload.jsf?organism=Rcommunis	http://www.ncbi.nlm.nih.gov/nuccore/323649872	ftp://ftp.ncbi.nih.gov/genomes/Chloroplasts/plastids/NC_016736.faa								X	Yes
ROSCH	ROSCH	Archaeplastida	eudicots	rosids	Rosales	Rosaceae	Rosa chinensis		74649	genome			39669	0	0	0	0			2020-07-21		https://iris.angers.inra.fr/obh/
ROSMU	ROSMU	Archaeplastida	eudicots	rosids	Rosales	Rosaceae	Rosa multiflora	-	74647	genome	2	29045613	67380	0	0	0	0	no	0	2017-11-24	2020-05-29	ftp://ftp.kazusa.or.jp/pub/rosa/
RUBOC	RUBOC	Archaeplastida	eudicots	rosids	Rosales	Rosaceae	Rubus occidentalis	-	75079	genome			33286	0	0	0	0			2017-11-28	2020-06-05	http://ftp.bioinfo.wsu.edu/species/Rubus_occidentalis/Rubus_occidentalis-genome.v3.0/genes/
SACCE	YEASX	Fungi	Ascomycota	saccharomyceta	Saccharomycetales	Saccharomycetaceae	Saccharomyces cerevisiae	-	4932	genome		-	5993	19	19	0	0		1	2010-11-02	2024-01-16	https://www.ncbi.nlm.nih.gov/datasets/genome/GCF_000146045.2/	https://www.ncbi.nlm.nih.gov/datasets/genome/GCF_000146045.2/										Yes
SACHY	9POAL	Archaeplastida	Liliopsida	commelinids	Poales	Poaceae	Saccharum hybrid cultivar R570		131158	genome			25316	0	0	0	0			2020-07-20		https://sugarcane-genome.cirad.fr/content/download
SACLA	SACLA	SAR	Stramenopiles	Phaeophyceae	Laminariales	Laminariaceae	Saccharina latissima (F)		309358	genome			17672	0	0	0	0			28/02/2024		https://phaeoexplorer.sb-roscoff.fr/home/
SACSP	SACSP	Archaeplastida	Liliopsida	commelinids	Poales	Poaceae	Saccharum spontaneum		62335	genome			83826	0	0	0	0			2020-07-20		http://www.life.illinois.edu/ming/downloads/Spontaneum_genome/
SALBR	9ROSI	Archaeplastida	eudicots	rosids	Malpighiales	Salicaceae	Salix brachista		2182728	genome			30209	0	0	0	0			2020-07-20		https://bigd.big.ac.cn/gwh/Assembly/663/show
SALCU	9MONI	Archaeplastida	Moniliformopses	Polypodiidae	Salviniales	Salviniaceae	Salvinia cucullata	-	32188	genome		-	19914	0	0	0	0	no, but low confidence proteins	9054	2016-07-04	2020-06-12											X	Yes
SALEN	SALTY	Bacteria	Gammaproteobacteria	-	Enterobacterales	Enterobacteriaceae	Salmonella enterica subsp. enterica serovar Typhimurium str. LT2	-	99287	genome	2	-	4446	102	0	0	102	no	0	2017-11-15	2020-05-28	http://ftp.ncbi.nlm.nih.gov/genomes/all/GCF/000/006/945/GCF_000006945.2_ASM694v2/GCF_000006945.2_ASM694v2_protein.faa.gz			1	plasmid source is same like protein resource since the plasmid proteins are included
SALMI	SALMI	Archaeplastida	eudicots	asterids	Lamiales	Lamiaceae	Salvia miltiorrhiza	-	226208	genome		26673920	34575	0	0	0	0	no	0	2017-11-22	2020-05-29	http://gigadb.org/dataset/view/id/100164/File_page/2
SALPU	SALPP	Archaeplastida	eudicots	rosids	Malpighiales	Salicaceae	Salix purpurea	-	77065	genome			35125	0	0	0	0			2016-07-04	2020-06-05	https://genome.jgi.doe.gov/portal/pages/dynamicOrganismDownload.jsf?organism=Spurpurea										X
SALRO	SALR5	Holozoa	Choanoflagellida	-	-	Salpingoecidae	Salpingoeca rosetta	-	946362	genome		-	11624	0	0	0	0	T#	107	2015-03-29	2020-05-12	https://ftp.ncbi.nlm.nih.gov/genomes/all/GCF/000/188/695/GCF_000188695.1_Proterospongia_sp_ATCC50818/GCF_000188695.1_Proterospongia_sp_ATCC50818_protein.faa.gz + http://www.broadinstitute.org/ftp/pub/annotation/ +											Yes
SALSP	SALSN	Archaeplastida	eudicots	asterids	Lamiales	Lamiaceae	Salvia splendens		180675	genome			54008	0	0	0	0			2020-07-20		http://gigadb.org/dataset/100463
SARFU	SARFS	SAR	Stramenopiles	Phaeophyceae	Fucales	Sargassaceae	Sargassum fusiforme		590727	genome			19404	0	0	0	0			28/02/2024		https://phaeoexplorer.sb-roscoff.fr/home/
SCHIS	9STRA	SAR	Stramenopiles	-	-	Schizocladia	Schizocladia ischiensis		196139	genome			21187	0	0	0	0			28/02/2024		https://phaeoexplorer.sb-roscoff.fr/home/
SCHPO	SCHPM	Fungi	Ascomycota	Schizosaccharomycetes	Schizosaccharomycetales	Schizosaccharomycetaceae	Schizosaccharomyces pombe	-	4896	genome		-	5146	10	10	0	0	no	0	2009-01-12	2020-05-26	ftp://ftp.ensemblgenomes.org/pub/fungi/current/fasta/schizosaccharomyces_pombe/pep/	http://www.ncbi.nlm.nih.gov/nuccore/NC_001326.1
SCLBI	9ROSI	Archaeplastida	eudicots	rosids	Sapindales	Anacardiaceae	Sclerocarya birrea		289766	genome		30535374	18937	0	0	0	0			2020-05-18		https://bioinformatics.psb.ugent.be/orcae/aocc/
SCYPR	9PHAE	SAR	Stramenopiles	Phaeophyceae	Ectocarpales	Scytosiphonaceae	Scytosiphon promiscuus (M)		1403536	genome			19218	0	0	0	0			28/02/2024		https://phaeoexplorer.sb-roscoff.fr/home/
SEDAL	9MAGN	Archaeplastida	eudicots		Saxifragales	Crassulaceae	Sedum album		23029	genome			10509	0	0	0	0			2020-07-21		https://genomevolution.org/CoGe/SearchResults.pl?s=Sedum%20album&p=genome
SELLE	SELLP	Archaeplastida	Lycopodiidae		Selaginellales	Selaginellaceae	Selaginella lepidophylla		59777	genome			27204	0	0	0	0			2020-07-06		https://drive.google.com/drive/folders/0Bysq1yI0BBwbckx4WVRva1lnUWc
SELMO	SELML	Archaeplastida	Lycopodiidae	Lycopodiales	Selaginellales	Selaginellaceae	Selaginella moellendorffii	-	88036	genome	1	21551031	22285	70	0	70	0	no	0	2009-01-12	2020-05-26	https://genome.jgi.doe.gov/pages/dynamicOrganismDownload.jsf?organism=Smoellendorffii		http://www.ncbi.nlm.nih.gov/nuccore/NC_013086.1								X	Yes
SEMRO		SAR	Stramenopiles	diatoms	Naviculales	Naviculaceae	Seminavis robusta D6			genome			37455	0	0	0	0			2020-11-09		https://genome.jgi.doe.gov/portal/Semro1/Semro1.download.html
SESIN	SESIN	Archaeplastida	eudicots	asterids	Lamiales	Pedaliaceae	Sesamum indicum	-	4182	genome	1	24576357	28894	87	0	0	87	yes	6429	2017-11-16	2020-05-28	http://ftp.ncbi.nlm.nih.gov/genomes/all/GCF/000/512/975/GCF_000512975.1_S_indicum_v1.0/GCF_000512975.1_S_indicum_v1.0_protein.faa.gz
SETIT	SETIT	Archaeplastida	Liliopsida	commelinids	Poales	Poaceae	Setaria italica	-	4555	genome	2024-01-02	22580951	34584	90	0	90	0	yes	8417	2010-11-08	2020-06-12	http://genome.jgi.doe.gov/pages/dynamicOrganismDownload.jsf?organism=PhytozomeV11#		http://www.ncbi.nlm.nih.gov/nuccore/NC_022850.1								X
SETVI	SETVI	Archaeplastida	Liliopsida	commelinids	Poales	Poaceae	Setaria viridis	-	4556	genome			38334	0	0	0	0			2016-07-04	2020-06-05	https://genome.jgi.doe.gov/portal/pages/dynamicOrganismDownload.jsf?organism=Sviridis										X
SHIFL	SHIFL	Bacteria	Gammaproteobacteria	-	Enterobacterales	Enterobacteriaceae	Shigella flexneri 2a str. 301	-	198214	genome	2	-	4051	262	0	0	262	no	0	2017-11-15	2020-05-28	http://ftp.ncbi.nlm.nih.gov/genomes/all/GCF/000/006/925/GCF_000006925.2_ASM692v2/GCF_000006925.2_ASM692v2_protein.faa.gz			1	plasmid source is same like protein resource since the plasmid proteins are included
SIMCH	SIMCH	Archaeplastida	eudicots	stem rosids	Caryophyllales	Simmondsiaceae	Simmondsia chinensis		3999	genome			40013	0	0	0	0			2020-07-20		https://bigd.big.ac.cn/gwh/Assembly/486/show
SINME	RHIME	Bacteria	Alphaproteobacteria	-	Rhizobiales	Rhizobiaceae	Sinorhizobium meliloti 1021	-	266834	genome		-	3359	2859	0	0	2859	no	0	2010-07-04	2020-05-12	http://ftp.ncbi.nlm.nih.gov/genomes/all/GCF/000/006/965/GCF_000006965.1_ASM696v1/GCF_000006965.1_ASM696v1_protein.faa.gz			2	http://www.ncbi.nlm.nih.gov/nuccore/NC_003037.1	http://www.ncbi.nlm.nih.gov/nuccore/NC_003078.1						Yes
SIRGR	SIRGR	Archaeplastida	eudicots	rosids	Cucurbitales	Cucurbitaceae	Siraitia grosvenorii		190515	genome			30565	0	0	0	0			2020-07-20		http://gigadb.org/dataset/100452
SISIR	SISIR	Archaeplastida	eudicots	rosids	Brassicales	Brassicaceae	Sisymbrium irio	-	3730	genome		23817568	28917	0	0	0	0	no	0	2015-03-29	2020-05-13	http://mustang.biol.mcgill.ca:8885/download/S.irio/										X
SOLAE	SOLAE	Archaeplastida	eudicots	asterids	Solanales	Solanaceae	Solanum aethiopicum		205524	genome			34906	0	0	0	0			2020-07-21		http://gigadb.org/dataset/view/id/100642/File_page/2
SOLC1	SOLCH	Archaeplastida	eudicots	asterids	Solanales	Solanaceae	Solanum chacoense		4108	genome			37740	0	0	0	0			2020-07-21		https://datadryad.org/stash/dataset/doi:10.5061/dryad.kc835
SOLCH	SOLCI	Archaeplastida	eudicots		Solanes	Solanaceae	Solanum chilense		4083	genome			25885	0	0	0	0			2020-06-25		http://ftp.solgenomics.net/genomes/Solanum_chilense/Stam_et_al_2019/
SOLL1	9SOLN	Archaeplastida	eudicots		Solanes	Solanaceae	Solanum lycopersicoides		142760	genome			37938	0	0	0	0			2020-06-25		http://ftp.solgenomics.net/genomes/Solanum_lycopersicoides/
SOLLY	SOLLC	Archaeplastida	eudicots	asterids	Solanales	Solanaceae	Solanum lycopersicum	-	4081	genome		22660326	34566	10	0	0	10			2013-05-26	2020-06-05	https://solgenomics.net/ftp/genomes/Solanum_lycopersicum/annotation/ITAG4.1_release/ITAG4.1_proteins.fasta		http://www.ncbi.nlm.nih.gov/nuccore/NC_007898.3								X
SOLME	SOLME	Archaeplastida	eudicots	asterids	Solanales	Solanaceae	Solanum melongena	-	4111	genome			34916	0	0	0	0			2015-03-29	2017-03-08	http://ftp.solgenomics.net/genomes/Solanum_melongena_consortium/assembly/V3/										X	Yes
SOLPE	SOLPN	Archaeplastida	eudicots	asterids	Solanales	Solanaceae	Solanum pennellii	-	28526	genome	2	25064008	44965	0	0	0	0	yes	3958	2016-07-13	2020-05-13	http://ftp.solgenomics.net/genomes/Solanum_pennellii/annotations/Spenn-v2-aa-annot.fa										X	Yes
SOLPI	SOLPI	Archaeplastida	eudicots	asterids	Solanales	Solanaceae	Solanum pimpinellifolium	-	4084	genome			25134	0	0	0	0			2017-11-16	2020-06-05	http://ftp.solgenomics.net/genomes/Solanum_pimpinellifolium/LA0480/annotation/
SOLTU	SOLTU	Archaeplastida	eudicots	asterids	Solanales	Solanaceae	Solanum tuberosum	-	4113	genome	4.1	21743474, 24062527	39028	81	0	81	0	yes	17187	2013-05-26	2020-05-13	https://genome.jgi.doe.gov/pages/dynamicOrganismDownload.jsf?organism=Stuberosum		http://www.ncbi.nlm.nih.gov/nuccore/NC_008096.2								X
SORBIRT	SORBI	Archaeplastida	Liliopsida	commelinids	Poales	Poaceae	Sorghum bicolor		4558	genome	2.1		34601	0	0	0	0			2020-05-25		https://genome.jgi.doe.gov/portal/pages/dynamicOrganismDownload.jsf?organism=SbicolorRTx430
SPASU	9FABA	Archaeplastida	eudicots	rosids	Fabales	Fabaceae	Spatholobus suberectus		455371	genome			31034	0	0	0	0			2020-07-20		https://www.ncbi.nlm.nih.gov/assembly/GCA_004329165.1
SPHAL	SPHAL	Bacteria	Alphaproteobacteria	-	Sphingomonadales	Sphingomonadaceae	Sphingopyxis alaskensis RB2256	-	317655	genome		-	3165	30	0	0	30	no	0	2010-04-01	2020-05-12	http://ftp.ncbi.nlm.nih.gov/genomes/all/GCF/000/013/985/GCF_000013985.1_ASM1398v1/GCF_000013985.1_ASM1398v1_protein.faa.gz			1	http://www.ncbi.nlm.nih.gov/nuccore/NC_008036.1							Yes
SPHAR	9EUKA	Holozoa	Ichthyosporea	-	Ichthyophonida	-	Sphaeroforma arctica	-	72019	genome		-	18213	0	0	0	0	T#	517	2015-03-29	2020-05-12	http://www.broadinstitute.org/ftp/pub/annotation/ +https://ftp.ncbi.nlm.nih.gov/genomes/all/GCF/001/186/125/GCF_001186125.1_Spha_arctica_JP610_V1/GCF_001186125.1_Spha_arctica_JP610_V1_protein.faa.gz											Yes
SPHFA	9BRYO	Archaeplastida	Bryopsida	Sphagnopsida	Sphagnales	Sphagnaceae	Sphagnum fallax	-	53036	genome			25100	0	0	0	0			2016-07-04	2020-06-05	https://genome.jgi.doe.gov/portal/pages/dynamicOrganismDownload.jsf?organism=Sfallax										X
SPHTH	SPHTD	Bacteria	Thermomicrobia	-	Sphaerobacterales	Sphaerobacteraceae	Sphaerobacter thermophilus DSM 20745	-	479434	genome	1	-	3431	0	0	0	0	no	0	2017-11-15	2020-05-28	http://ftp.ncbi.nlm.nih.gov/genomes/all/GCF/000/024/985/GCF_000024985.1_ASM2498v1/GCF_000024985.1_ASM2498v1_protein.faa.gz
SPIMU	9VIRI	Archaeplastida	Streptophyta ZCC grade	Zygnemophyceae	Spirogloeales	Spirogloeaceae	Spirogloea muscicola		2576442	genome			27137	0	0	0	0			2020-05-22		https://figshare.com/articles/Genomes_of_subaerial_Zygnematophyceae_provide_insights_into_land_plant_evolution/9911876/1										X
SPIOL	SPIOL	Archaeplastida	eudicots	stem rosids	Caryophyllales	Chenopodiaceae	Spinacia oleracea	-	3562	genome	1	28537264	25495	0	0	0	0	no	0	2017-11-16	2020-05-29	http://www.spinachbase.org/?q=download
SPIPO	SPIPO	Archaeplastida	Liliopsida	-	Alismatales	Araceae	Spirodela polyrhiza	-	29656	genome	2	24548928	19623	0	0	0	0	no	0	2015-03-29	2020-05-26	https://genome.jgi.doe.gov/pages/dynamicOrganismDownload.jsf?organism=Spolyrhiza + https://www.waksman.rutgers.edu/spirodela/genome										X	Yes
SPIPRtrJU	9VIRI	Archaeplastida	Streptophyta ZCC grade	Zygnemophyceae	Zygnematales	Zygnemataceae	Spirogyra pratensis UTEX 928	-	332123	transcriptome		27246051	91837	0	0	0	0	no	0	2017-11-28	2020-05-29	https://www.ncbi.nlm.nih.gov/Traces/wgs/wgsviewer.cgi?val=GBSM01&search=GBSM01000000&di
SPIPRtrPO	9VIRI	Archaeplastida	Streptophyta ZCC grade	Zygnemophyceae	Zygnematales	Zygnemataceae	Spirogyra pratensis UTEX 928	-	332123	transcriptome	2.5	27489312	49641	0	0	0	0	no	0	2017-11-29	2020-05-29	https://github.com/elsayed-lab/spirogyra_assembly/blob/master/spirogyra_trinity-v2.5_assembly.fasta.xz
SPIPRtrTI	9VIRI	Archaeplastida	Streptophyta ZCC grade	Zygnemophyceae	Zygnematales	Zygnemataceae	Spirogyra pratensis UTEX 928	-	332123	transcriptome		-	11449	0	0	0	0	no	0	2013-05-26	2020-06-12	http://www.ncbi.nlm.nih.gov/bioproject/PRJNA51147										X
SPIPU	SPIPN	Fungi	Chytridiomycota	Chytridiomycetes	Spizellomycetales	Spizellomycetaceae	Spizellomyces punctatus	-	109760	genome	1	-	8952	25	25	0	0	yes	472	2015-03-29	2020-05-26	https://www.ncbi.nlm.nih.gov/bioproject/37881	http://www.broadinstitute.org/annotation/genome/multicellularity_project/download/?sp=EAProteinsFasta&sp=SS_punctatus_V1_Mito_GB&sp=S.zip										Yes
SPISP	9VIRI	Archaeplastida	Streptophyta ZCC grade	Zygnemophyceae	Zygnematales	Zygnemataceae	Spirogyra Sp. UTEX 928	-	3181	genome		26438870	123334	0	0	0	0	no	0	2017-11-15	2017-11-15											X	Yes
STAAU	STAA8	Bacteria	Firmicutes	-	Bacillales	Staphylococcaceae	Staphylococcus aureus subsp. aureus NCTC 8325	-	93061	genome	1	-	2767	0	0	0	0	no	0	2017-11-15	2020-05-28	http://ftp.ncbi.nlm.nih.gov/genomes/all/GCF/000/013/425/GCF_000013425.1_ASM1342v1/GCF_000013425.1_ASM1342v1_protein.faa.gz
STRAS	STRAF	Archaeplastida	eudicots	asterids	Lamiales	Orobanchaceae	Striga asiatica		4170	genome			34577	0	0	0	0			2020-07-20		https://datadryad.org/stash/dataset/doi:10.5061/dryad.53t3574
STRAV	STRAW	Bacteria	Actinobacteria	-	Streptomycetales	Streptomycetaceae	Streptomyces avermitilis MA-4680	-	227882	genome		-	7580	96	0	0	96	no	0	2010-03-31	2020-05-12	http://ftp.ncbi.nlm.nih.gov/genomes/all/GCA/000/009/765/GCA_000009765.2_ASM976v2/GCA_000009765.2_ASM976v2_protein.faa.gz			1	http://www.ncbi.nlm.nih.gov/nuccore/NC_004719.1							Yes
STRCO	9ACTN	Bacteria	Actinobacteria	-	Streptomycetales	Streptomycetaceae	Streptomyces coelicolor A3	-	214689	genome		-	7767	385	0	0	385	no	0	2010-10-01	2020-06-12	http://ftp.ncbi.nlm.nih.gov/genomes/all/GCF_000203835.1_ASM20383v1/GCF_000203835.1_ASM20383v1_protein.faa.gz			1	http://www.ncbi.nlm.nih.gov/nuccore/NC_003903.1							Yes
SUAAR	SUAAR	Archaeplastida	eudicots	stem rosids	Caryophyllales	Chenopodiaceae	Suaeda aralocaspica		224144	genome			29604	0	0	0	0			2020-07-20		http://gigadb.org/dataset/view/id/100646/File_page/3
SULDE	SULDN	Bacteria	Epsilonproteobacteria	-	Campylobacterales	Helicobacteraceae	Sulfurimonas denitrificans DSM 1251	-	326298	genome	1	-	2119	0	0	0	0	no	0	2017-11-15	2020-05-28	http://ftp.ncbi.nlm.nih.gov/genomes/all/GCF/000/012/965/GCF_000012965.1_ASM1296v1/GCF_000012965.1_ASM1296v1_protein.faa.gz
SULSO	SACS2	archaea	Crenarchaeota	-	Sulfolobales	Sulfolobaceae	Sulfolobus solfataricus P2	-	273057	genome			2847	8	0	0	8			2010-06-09	2020-06-05	https://ftp.ncbi.nlm.nih.gov/genomes/all/GCF/900/079/115/GCF_900079115.1_SSOP1/GCF_900079115.1_SSOP1_protein.faa.gz			1	http://www.ncbi.nlm.nih.gov/nuccore/NC_013777.1							Yes
SYMMI	SYMMI	SAR	Alveolata	Dinophyceae	Suessiales	Symbiodiniaceae	Symbiodinium microadriaticum CCMP2467		154572	genome			43403	0	0	0	0			2020-11-09		https://genome.jgi.doe.gov/portal/Symmic1/Symmic1.download.html
SYMRE	9CHLO	Archaeplastida	Chlorophyta	Trebouxiophyceae	Trebouxiales	Trebouxiaceae	Symbiochloris reticulata Spain reference genome v1.0		40981	genome			12582	0	0	0	0			2020-11-09		https://genome.jgi.doe.gov/portal/Dicre1/Dicre1.download.html
SYNEL	SYNE7	Bacteria	Cyanobacteria	-	Chroococcales	-	Synechococcus elongatus PCC 7942	-	1140	genome		-	2612	50	0	0	50	no	0	2010-08-18	2020-05-12	http://ftp.ncbi.nlm.nih.gov/genomes/all/GCF/000/012/525/GCF_000012525.1_ASM1252v1/GCF_000012525.1_ASM1252v1_protein.faa.gz			1	http://www.ncbi.nlm.nih.gov/nuccore/NC_007595.1							Yes
SYNSP	9SYNC	Bacteria	Cyanobacteria	-	Chroococcales	-	Synechocystis sp. PCC 6803	-	1148	genome		-	3169	105	0	0	105	no	0	2010-08-26	2020-05-12	http://ftp.ncbi.nlm.nih.gov/genomes/all/GCF/000/009/725/GCF_000009725.1_ASM972v1/GCF_000009725.1_ASM972v1_protein.faa.gz			1	http://www.ncbi.nlm.nih.gov/nuccore/NC_005230.1							Yes
TAKLE	TAKLE	Archaeplastida	Bryopsida	Takakiophytina	Takakiales	Takakiaceae	Takakia lepidozioides	-	37425	genome		-	19868	0	0	0	0	no	0	2013-05-26	2020-06-05	https://www.takakia.com/download.html
TARHA	9ROSI	Archaeplastida	eudicots	rosids	Brassicales	Cleomaceae	Tarenaya hassleriana	-	228870	genome		-	28919	0	0	0	0	no	0	2015-03-29	2020-05-13	http://ftp.ncbi.nlm.nih.gov/genomes/all/GCF/000/463/585/GCF_000463585.1_ASM46358v1/GCF_000463585.1_ASM46358v1_protein.faa.gz										X	Yes
TARKO	TARKO	Archaeplastida	eudicots	asterids	Asterales	Asteraceae	Taraxacum kok-saghyz		333970	genome			46734	0	0	0	0			2020-07-20		https://bigd.big.ac.cn/gwh/Assembly/1/show
TECGR	TECGR	Archaeplastida	eudicots	asterids	Lamiales	Lamiaceae	Tectona grandis		41396	genome			31154	0	0	0	0			2020-07-20		http://gigadb.org/dataset/view/id/100550/File_page/4
TETDE	9CHLO	Archaeplastida	Chlorophyta	Chlorophyceae	Sphaeropleales	Scenedesmaceae	Tetradesmus deserticola SNI-2 v1.0		2780016	genome			18507	0	0	0	0			2020-11-09		https://genome.jgi.doe.gov/portal/TetdesSNI2_1/TetdesSNI2_1.download.html
TETOB	TETOB	Archaeplastida	Chlorophyta	Chlorophyceae	Sphaeropleales	Scenedesmaceae	Tetradesmus obliquus UTEX B 72 v1.0		3088	genome			17693	0	0	0	0			2020-11-09		https://genome.jgi.doe.gov/portal/Tetobl72_1/Tetobl72_1.download.html
TETSO	9CHLO	Archaeplastida	Chlorophyta	Chlorophyceae	Chlamydomonadales	Tetrabaenaceae	Tetrabaena socialis		47790	genome			14295	0	0	0	0			2020-07-20		https://www.ncbi.nlm.nih.gov/genome/?term=PGGS00000000
TETST	TETST	Archaeplastida	Chlorophyta	Chlorodendrophyceae	Chlorodendrales	Chlorodendraceae	Tetraselmis striata		3165	genome			46696	0	0	0	0			2020-11-09		https://genome.jgi.doe.gov/portal/Tetstr1/Tetstr1.download.html
TETTH	TETTH	SAR	Alveolata	ciliates	Hymenostomatida	Tetrahymenidae	Tetrahymena thermophila	-	5911	genome		-	26996	0	0	0	0	no	0	2015-03-29	2020-05-12	https://ftp.ncbi.nlm.nih.gov/genomes/all/GCF/000/189/635/GCF_000189635.1_JCVI-TTA1-2.2/GCF_000189635.1_JCVI-TTA1-2.2_protein.faa.gz											Yes
THAOC	THAOC	SAR	Stramenopiles	diatoms	Thalassiosirales	Thalassiosiraceae	Thalassiosira oceanica CCMP1005		637379	genome			34642	0	0	0	0			2020-11-09		https://genome.jgi.doe.gov/portal/Thaoce1/Thaoce1.download.html
THAPE	9PROT	Bacteria	Alphaproteobacteria	-	Rhodospirillales	Rhodospirillaceae	Thalassospira permensis NBRC 106175	-	1353532	genome	2024-05-01	-	4025	0	0	0	0	no	0	2017-11-15	2020-05-28	http://ftp.ncbi.nlm.nih.gov/genomes/all/GCF/000/714/555/GCF_000714555.1_SOAPdenovo_v1.05/GCF_000714555.1_SOAPdenovo_v1.05_protein.faa.gz
THAPS	THAPS	SAR	Stramenopiles	diatoms	Thalassiosirales	Thalassiosiraceae	Thalassiosira pseudonana	-	35128	genome		-	11390	176	35	141	0	no	0	2009-01-12	2020-05-28	http://genome.jgi-psf.org/Thaps3/download/Thaps3_chromosomes_geneModels_FilteredModels2_aa.fasta.gz	http://www.ncbi.nlm.nih.gov/nuccore/NC_007405.1	http://www.ncbi.nlm.nih.gov/nuccore/NC_008589.1									Yes
THEAC	THEAC	archaea	Euryarchaeota	-	Thermoplasmatales	Thermoplasmataceae	Thermoplasma acidophilum DSM 1728	-	273075	genome		-	1484	18	0	0	18	no	0	2010-06-15	2020-05-12	http://ftp.ncbi.nlm.nih.gov/genomes/all/GCF/000/195/915/GCF_000195915.1_ASM19591v1/GCF_000195915.1_ASM19591v1_protein.faa.gz			1	http://www.ncbi.nlm.nih.gov/nuccore/NC_008318.1							Yes
THEAM	THEA1	Bacteria	Aquificae	-	Desulfurobacteriales	Desulfurobacteriaceae	Thermovibrio ammonificans HB-1	-	648996	genome	1	-	1800	0	0	0	0	no	0	2017-11-15	2020-05-28	http://ftp.ncbi.nlm.nih.gov/genomes/all/GCF/000/185/805/GCF_000185805.1_ASM18580v1/GCF_000185805.1_ASM18580v1_protein.faa.gz			1	plasmid source is same like protein resource since the plasmid proteins are included
THEAT	9BACT	Bacteria	Thermodesulfobacteria	-	Thermodesulfobacteriales	Thermodesulfobacteriaceae	Thermodesulfatator atlanticus DSM 21156	-	1123371	genome	1	-	2179	0	0	0	0	no	0	2017-11-15	2020-05-28	http://ftp.ncbi.nlm.nih.gov/genomes/all/GCF/000/421/585/GCF_000421585.1_ASM42158v1/GCF_000421585.1_ASM42158v1_protein.faa.gz
THECA	THECC	Archaeplastida	eudicots	rosids	Malvales	Malvaceae	Theobroma cacao	-	3641	genome			27379	0	0	0	0			2013-05-26	2020-06-05	https://genome.jgi.doe.gov/portal/pages/dynamicOrganismDownload.jsf?organism=Tcacao		http://www.ncbi.nlm.nih.gov/nuccore/NC_014676.2								X	Yes
THEHA	EUTHA	Archaeplastida	eudicots	rosids	Brassicales	Brassicaceae	Thellungiella halophila	-	98038	genome		23518688	26351	0	0	0	0	no	0	2016-07-04		https://phytozome-next.jgi.doe.gov/info/Esalsugineum_v1_0										X
THEIN	THEID	Bacteria	Thermodesulfobacteria	-	Thermodesulfobacteriales	Thermodesulfobacteriaceae	Thermodesulfatator indicus DSM 15286	-	667014	genome	1	-	2215	0	0	0	0	no	0	2017-11-15	2020-05-28	http://ftp.ncbi.nlm.nih.gov/genomes/all/GCF/000/217/795/GCF_000217795.1_ASM21779v1/GCF_000217795.1_ASM21779v1_protein.faa.gz
THEMA	THEMA	Bacteria	Thermotogae	-	Thermotogales	Thermotogaceae	Thermotoga maritima MSB8	-	243274	genome		-	1871	0	0	0	0	no	0	2015-03-29	2020-05-12	http://ftp.ncbi.nlm.nih.gov/genomes/all/GCF/000/008/545/GCF_000008545.1_ASM854v1/GCF_000008545.1_ASM854v1_protein.faa.gz			2	http://www.ncbi.nlm.nih.gov/nuccore/NC_003921.3	http://www.ncbi.nlm.nih.gov/nuccore/NC_003922.1						Yes
THEPA	9BRAS	Archaeplastida	eudicots	rosids	Brassicales	Brassicaceae	Thellungiella parvula	-	98039	genome		21822265	27132	0	0	0	0	no	0	2013-05-26	2020-05-13	http://thellungiella.org/blast/db/TpV84ORFs.protein										X	Yes
THERO	THERP	Bacteria	Thermomicrobia	-	Thermomicrobiales	Thermomicrobiaceae	Thermomicrobium roseum DSM 5159	-	309801	genome	1	-	2643	0	0	0	0	no	0	2017-11-15	2020-05-28	http://ftp.ncbi.nlm.nih.gov/genomes/all/GCF/000/021/685/GCF_000021685.1_ASM2168v1/GCF_000021685.1_ASM2168v1_protein.faa.gz			1	plasmid source is same like protein resource since the plasmid proteins are included
THETH	9BACT	Bacteria	Nitrospira	-	Nitrospirales	Nitrospiraceae	Thermodesulfovibrio thiophilus DSM 17215	-	1123376	genome	1	-	1863	0	0	0	0	no	0	2017-11-15	2020-05-28	http://ftp.ncbi.nlm.nih.gov/genomes/all/GCF/000/423/865/GCF_000423865.1_ASM42386v1/GCF_000423865.1_ASM42386v1_protein.faa.gz
THETR	THETB	Apusozoa	Apusozoa	-	Apusozoa	Apusomonadidae	Thecamonas trahens	-	529818	genome	1	-	10544	0	0	0	0	yes	83	2015-03-29	2020-05-26	https://genome.jgi.doe.gov/portal/IMG_2507525035/IMG_2507525035.info.html											Yes
THEVO	THEVO	archaea	Euryarchaeota	-	Thermoplasmatales	Thermoplasmataceae	Thermoplasma volcanium GSS1	-	273116	genome		-	1501	0	0	0	0	no	0	2010-06-09	2020-05-12	ftp://ftp.ncbi.nlm.nih.gov/genomes/all/GCF/000/011/185/GCF_000011185.1_ASM1118v1/GCF_000011185.1_ASM1118v1_protein.faa.gz											Yes
THIIN	THIIN	Bacteria	Betaproteobacteria	-	Burkholderiales	-	Thiomonas intermedia	-	926	genome	1	-	2992	0	0	0	0	no	0	2017-11-15	2020-05-28	http://ftp.ncbi.nlm.nih.gov/genomes/all/GCF/002/028/405/GCF_002028405.1_ASM202840v1/GCF_002028405.1_ASM202840v1_protein.faa.gz			1	plasmid source is same like protein resource since the plasmid proteins are included
THLAR	THLAR	Archaeplastida	eudicots	rosids	Brassicales	Brassicaceae	Thlaspi arvense	-	13288	genome		25632110	27390	0	0	0	0	no	0	2017-11-22	2020-05-29	http://pennycress.umn.edu/download.html
TOXGO	TOXGO	SAR	Alveolata	apicomplexa	Eucoccidiorida	Sarcocystidae	Toxoplasma gondii	-	5811	genome			8308	0	0	0	0			2015-03-29	2020-06-05	https://ftp.ncbi.nlm.nih.gov/genomes/all/GCF/000/006/565/GCF_000006565.2_TGA4/GCF_000006565.2_TGA4_protein.faa.gz											Yes
TREPA	TREPL	Bacteria	Spirochaetia	-	Spirochaetales	Spirochaetaceae	Treponema pallidum subsp. pallidum str. Sea 81-4	-	1095955	genome	1	-	960	0	0	0	0	no	0	2017-11-15	2020-05-28	http://ftp.ncbi.nlm.nih.gov/genomes/all/GCF/000/604/125/GCF_000604125.1_ASM60412v1/GCF_000604125.1_ASM60412v1_protein.faa.gz
TRESP	9CHLO	Archaeplastida	Chlorophyta	Trebouxiophyceae	Trebouxiales	Trebouxiaceae	Trebouxia sp. A1-2		2608996	genome			13918	0	0	0	0			2020-11-09		https://genome.jgi.doe.gov/portal/TrebA12_1/TrebA12_1.download.html
TRIAE	WHEAT	Archaeplastida	Liliopsida	commelinids	Poales	Poaceae	Triticum aestivum		4565	genome	1.1	30115783	107891	0	0	0	0			2020-05-19		https://wheat-urgi.versailles.inra.fr/Seq-Repository/Annotations										X	Yes
TRIMI	9STRA	SAR	Stramenopiles	Xanthophyceae	Tribonematales	Tribonemataceae	Tribonema minus		303371	genome			18290	0	0	0	0			28/02/2024		https://phaeoexplorer.sb-roscoff.fr/home/
TRIPR	TRIPR	Archaeplastida	eudicots	rosids	Fabales	Fabaceae	Trifolium pratense	-	57577	genome	2	26617401	39943	0	0	0	0	yes	1354	2017-11-16	2020-05-28	https://phytozome-next.jgi.doe.gov/info/Tpratense_v2
TRISU	9ROSA	Archaeplastida	eudicots	rosids	Fabales	Fabaceae	Trifolium subterraneum cv. Woogenellup	-	709039	genome	1	27545089	48703	0	0	0	0	no	0	2017-11-22	2020-05-29	ftp://ftp.kazusa.or.jp/pub/clover/
TRITU	TRITU	Archaeplastida	Liliopsida	commelinids	Poales	Poaceae	Triticum turgidum	-	4571	genome		28684525	110315	0	0	0	0	yes	217882	2017-11-24	2020-05-29	http://wewseq.wixsite.com/consortium/program
TRIUR	TRIUA	Archaeplastida	Liliopsida	commelinids	Poales	Poaceae	Triticum urartu	-	4572	genome		23535596	34879	0	0	0	0	no	0	2015-03-29	2020-05-26	ftp://parrot.genomics.cn/gigadb/pub/10.5524/100001_101000/100050/A/Annotation/TRIUR3.120813.filter150.pep										X	Yes
TRIV1	TRIV2	Bacteria	Cyanobacteria	-	Nostocales	Nostocaceae	Anabaena variabilis ATCC 29413	-	240292	genome			5665	0	0	0	0			2010-09-15		http://ftp.ncbi.nih.gov/genomes/Bacteria/Anabaena_variabilis_ATCC_29413_uid58043/NC_007413.faa			3	http://www.ncbi.nlm.nih.gov/nuccore/NC_021575.1
TRIVA	TRIVA	Excavata	Parabasalia	-	Trichomonadida	Trichomonadidae	Trichomonas vaginalis	-	5722	genome			97475	0	0	0	0			2015-03-29	2020-06-29	https://trichdb.org/common/downloads/release-47/TvaginalisG3/fasta/data/											Yes
TRIZE	9LILI	Archaeplastida	Liliopsida		Dioscoreales	Dioscoreaceae	Trichopus zeylanicus		167602	genome			34452	0	0	0	0			2020-07-20		https://keralauniversity.ac.in/trichopus-zeylanicus
TRYBR	TRYB2	Excavata	Euglenozoa	Kinetoplastea	Trypanosomatida	Trypanosomatidae	Trypanosoma brucei brucei TREU927		185431	genome			8787	0	0	0	0			2020-11-09		https://genome.jgi.doe.gov/portal/Trybru1/Trybru1.download.html
TRYCR	TRYCR	Excavata	Euglenozoa	Kinetoplastida	Trypanosomatidae	-	Trypanosoma cruzi	-	5693	genome			10338	0	0	0	0			2010-10-29	2020-06-29	https://tritrypdb.org/common/downloads/release-47/TcruziCLBrenerEsmeraldo-like/fasta/data/											Yes
TUBME	TUBME	Fungi	Ascomycota	saccharomyceta	Pezizales	Tuberaceae	Tuber melanosporum	-	39416	genome			10058	0	0	0	0			2011-05-27	2020-06-22	https://genome.jgi.doe.gov/portal/pages/dynamicOrganismDownload.jsf?organism=Tubme1v2											Yes
ULVMU	9CHLO	Archaeplastida	Chlorophyta	Ulvophyceae	Ulvales	Ulvaceae	Ulva mutabilis	-	498180	genome			12924	0	0	0	0			2017-11-16		https://bioinformatics.psb.ugent.be/gdb/ulva/										X
UNDPI	UNDPI	SAR	Stramenopiles	Phaeophyceae	Laminariales	Alariaceae	Undaria pinnatifida		74381	genome			20716	0	0	0	0			28/02/2024		https://phaeoexplorer.sb-roscoff.fr/home/
USTMA	USTMD	Fungi	Basidiomycota		Ustilaginales	Ustilaginaceae	Ustilago maydis		5270	genome	2.2?	?	6785	0	0	0	0			2020-05-19		https://genome.jgi.doe.gov/portal/pages/dynamicOrganismDownload.jsf?organism=Ustma2_2											Yes
UTRGI	UTRGI	Archaeplastida	eudicots	asterids	Lamiales	Lentibulariaceae	Utricularia gibba	-	13748	genome			29053	0	0	0	0			2015-03-29	2020-06-05	https://genomevolution.org/coge/SearchResults.pl?s=utricularia%20gibba&p=genome										X	Yes
UTRRE	9LAMI	Archaeplastida	eudicots	asterids	Lamiales	Lentibulariaceae	Utricularia reniformis		192314	genome			46441	0	0	0	0			2020-07-20		https://genomevolution.org/coge/GenomeInfo.pl?gid=54799
VACCO	VACCO	Archaeplastida	eudicots	asterids	Ericales	Ericaceae	Vaccinium corymbosum	-	69266	genome		25830017	60754	0	0	0	0	no	0	2017-11-22	2020-05-29	https://bitbucket.org/lorainelab/blueberrygenome/downloads/
VIGAN	PHAAN	Archaeplastida	eudicots	rosids	Fabales	Fabaceae	Vigna angularis	-	3914	genome	1.1	25626881	31514	26	26	0	0	yes	6229	2017-11-16	2020-05-28	http://ftp.ncbi.nlm.nih.gov/genomes/all/GCF/001/190/045/GCF_001190045.1_Vigan1.1/GCF_001190045.1_Vigan1.1_protein.faa.gz	mt source is same like protein resource since the mt proteins are included	plastid source is same like protein resourche since the plastid proteins are included
VIGRA	VIGRA	Archaeplastida	eudicots	rosids	Fabales	Fabaceae	Vigna radiata	-	157791	genome	6	25384727	33239	32	32	0	0	yes	9013	2017-11-16	2020-05-28	http://ftp.ncbi.nlm.nih.gov/genomes/all/GCF/000/741/045/GCF_000741045.1_Vradiata_ver6/GCF_000741045.1_Vradiata_ver6_protein.faa.gz	mt source is same like protein resource since the mt proteins are included	plastid source is same like protein resourche since the plastid proteins are included
VIGSU	VIGSU	Archaeplastida	eudicots	rosids	Fabales	Fabaceae	Vigna subterranea		115715	genome		30535374	31707	0	0	0	0			2020-05-18		https://bioinformatics.psb.ugent.be/orcae/aocc/
VIGUN	VIGUN	Archaeplastida	eudicots	rosids	Fabales	Fabaceae	Vigna unguiculata	-	3917	genome			31948	0	0	0	0				2020-06-05	https://genome.jgi.doe.gov/portal/pages/dynamicOrganismDownload.jsf?organism=Vunguiculata
VITBR	VITBC	SAR	Alveolata	Vitrellaceae			Vitrella brassicaformis CCMP3155		1169540	genome			21239	0	0	0	0			2020-11-09		https://genome.jgi.doe.gov/portal/Vitbras1/Vitbras1.download.html
VITVI	VITVI	Archaeplastida	eudicots	rosids	Vitales	Vitaceae	Vitis vinifera	-	29760	genome			31845	0	0	0	0			2010-10-27	2020-06-05	https://genome.jgi.doe.gov/portal/pages/dynamicOrganismDownload.jsf?organism=Vvinifera	http://www.ncbi.nlm.nih.gov/nuccore/NC_012119.1	http://www.ncbi.nlm.nih.gov/nuccore/NC_007957.1								X	Yes
VOLCA	VOLCA	Archaeplastida	Chlorophyta	Chlorophyceae	Chlamydomonadales	Volvocaceae	Volvox carteri	-	3067	genome	2.1	20616280	14247	0	0	0	0	.#	1828	2010-11-08	2020-05-12	http://ftp.ncbi.nlm.nih.gov/genomes/all/GCF/000/143/455/GCF_000143455.1_v1.0/GCF_000143455.1_v1.0_protein.faa.gz + https://genome.jgi.doe.gov/pages/dynamicOrganismDownload.jsf?organism=Vcarteri										X
XANAC	XANAC	Bacteria	Gammaproteobacteria	-	Xanthomonadales	Xanthomonadaceae	Xanthomonas axonopodis pv. citri str. 306	-	190486	genome		-	4312	115	0	0	115	no	0	2010-08-05	2020-05-12	http://ftp.ncbi.nlm.nih.gov/genomes/all/GCF/000/349/225/GCF_000349225.1_ASM34922v1/GCF_000349225.1_ASM34922v1_protein.faa.gz											Yes
XANCC	XANC8	Bacteria	Gammaproteobacteria	-	Xanthomonadales	Xanthomonadaceae	Xanthomonas campestris pv. campestris str. 8004	-	314565	genome		-	4271	0	0	0	0	no	0	2010-06-29	2020-05-12	http://ftp.ncbi.nlm.nih.gov/genomes/all/GCF/000/007/145/GCF_000007145.1_ASM714v1/GCF_000007145.1_ASM714v1_protein.faa.gz											Yes
XANOO	XANOR	Bacteria	Gammaproteobacteria	-	Xanthomonadales	Xanthomonadaceae	Xanthomonas oryzae pv. oryzae KACC10331	-	291331	genome		-	4065	0	0	0	0	no	0	2010-09-22	2020-05-12	http://ftp.ncbi.nlm.nih.gov/genomes/all/GCF/000/007/385/GCF_000007385.1_ASM738v1/GCF_000007385.1_ASM738v1_protein.faa.gz											Yes
XANSO	9ROSI	Archaeplastida	eudicots	rosids	Sapindales	Sapindaceae	Xanthoceras sorbifolium		99658	genome			24672	0	0	0	0			2020-07-21		http://gigadb.org/dataset/view/id/100606/File_page/2
XENTR	XENTR	Holozoa	Eumetazoa	Bilateria	Anura	Pipidae	Xenopus tropicalis	-	8364	genome			30810	0	0	0	0			2010-10-29	2020-06-05	https://ftp.ncbi.nlm.nih.gov/genomes/all/GCF/000/004/195/GCF_000004195.4_UCB_Xtro_10.0/GCF_000004195.4_UCB_Xtro_10.0_protein.faa.gz	http://www.ncbi.nlm.nih.gov/nuccore/NC_006839.1										Yes
YERPE	YERPA	Bacteria	Gammaproteobacteria	-	Enterobacteriales	Enterobacteriaceae	Yersinia pestis Antiqua	-	360102	genome		-	4164	197	0	0	197	no	0	2010-05-28	2020-05-12	http://ftp.ncbi.nlm.nih.gov/genomes/all/GCF/000/009/065/GCF_000009065.1_ASM906v1/GCF_000009065.1_ASM906v1_protein.faa.gz			3	http://www.ncbi.nlm.nih.gov/nuccore/NC_008120.1	http://www.ncbi.nlm.nih.gov/nuccore/NC_008121.1	http://www.ncbi.nlm.nih.gov/nuccore/NC_008122.1					Yes
ZEAMA	MAIZE	Archaeplastida	Liliopsida	commelinids	Poales	Poaceae	Zea mays	-	4577	genome	Ensembl-18	19965430	63480	156	42	111	3	yes	25280	2010-10-27	2017-11-21	https://genome.jgi.doe.gov/pages/dynamicOrganismDownload.jsf?organism=Zmays + http://ftp.maizesequence.org/release-5b/filtered-set/ZmB73_5b_FGS_translations.fasta.gz	http://www.ncbi.nlm.nih.gov/nuccore/NC_007982.1	http://www.ncbi.nlm.nih.gov/nuccore/NC_001666.2	1	http://www.ncbi.nlm.nih.gov/nuccore/NC_001400.1						X	Yes
ZIZJU	ZIZJJ	Archaeplastida	eudicots	rosids	Rosales	Rhamnaceae	Ziziphus jujuba	-	326968	genome	2024-01-01	25350882	32686	0	0	0	0	yes	4840	2017-11-16	2020-05-28	http://ftp.ncbi.nlm.nih.gov/genomes/all/GCF/000/826/755/GCF_000826755.1_ZizJuj_1.1/GCF_000826755.1_ZizJuj_1.1_protein.faa.gz
ZOSMA	ZOSMR	Archaeplastida	Liliopsida	-	Alismatales	Zosteraceae	Zostera marina	-	29655	genome	2.2	26814964	20450	0	0	0	0	no	0	2016-09-29	2020-05-26	https://genome.jgi.doe.gov/pages/dynamicOrganismDownload.jsf?organism=Zmarina										X
ZOSMU	ZOSMU	Archaeplastida	Liliopsida	-	Alismatales	Zosteraceae	Zostera muelleri	-	187284	genome	1	27373688	35875	0	0	0	0	no	0	2017-11-22	2020-05-29	http://appliedbioinformatics.com.au/index.php/Seagrass_Zmu_Genome
ZOYJA	9POAL	Archaeplastida	Liliopsida	commelinids	Poaceae	Poaceae	Zoysia japonica	-	309978	genome	1.1	26975196	59271	0	0	0	0	no	0	2017-11-22	2020-05-29	https://integbio.jp/dbcatalog/en/record/nbdc02445
ZOYMA	9POAL	Archaeplastida	Liliopsida	commelinids	Poaceae	Poaceae	Zoysia matrella	-	38722	genome	1	26975196	95079	0	0	0	0	no	0	2017-11-22	2020-05-29	https://integbio.jp/dbcatalog/en/record/nbdc02445
ZOYPA	9POAL	Archaeplastida	Liliopsida	commelinids	Poaceae	Poaceae	Zoysia pacifica	-	1070856	genome	1	26975196	65252	0	0	0	0	no	0	2017-11-22	2020-05-29	https://integbio.jp/dbcatalog/en/record/nbdc02445
ZYGCI	ZYGCR	Archaeplastida	Streptophyta ZCC grade	Zygnemophyceae	Zygnematales	Zygnemataceae	Zygnema circumcarinatum		35869	genome			35128	0	0	0	0			2020-07-01												X
ZYGCISAG6981b		Archaeplastida	Streptophyta ZCC grade	Zygnemophyceae	Zygnematales	Zygnemataceae	Zygnema circumcarinatum SAG 698-1b			genome			16617	0	0	0	0	yes	2576	2023-03-23		https://phycocosm.jgi.doe.gov/SAG698-1b
ZYGCIUTEX1559		Archaeplastida	Streptophyta ZCC grade	Zygnemophyceae	Zygnematales	Zygnemataceae	Zygnema circumcarinatum UTEX 1559			genome			18062	0	0	0	0			2023-03-23		https://phycocosm.jgi.doe.gov/UTEX1559
ZYGCIUTEX1560		Archaeplastida	Streptophyta ZCC grade	Zygnemophyceae	Zygnematales	Zygnemataceae	Zygnema circumcarinatum UTEX 1560			genome			18609	0	0	0	0			2023-03-23		https://phycocosm.jgi.doe.gov/UTEX1560
ZYGCIUTEX1599		Archaeplastida	Streptophyta ZCC grade	Zygnemophyceae	Zygnematales	Zygnemataceae	Zygnema circumcarinatum UTEX1599			genome			16391	0	0	0	0			2021-03-15
ZYGCYSAG6981a		Archaeplastida	Streptophyta ZCC grade	Zygnemophyceae	Zygnematales	Zygnemataceae	Zygnema cf. cylindricum SAG 698-1a			genome			45178	0	0	0	0	yes	801	2023-03-23		https://phycocosm.jgi.doe.gov/SAG698-1a
		Table S1. Species datasets (DS1-3). The first sheet shows 42 species with additional information and data sources used to build new profile HMMs and calculate score-ordered alignments (DS1). In the second sheet 37 species with additional information and data sources are listed, used to perform multiple anaylses, i.e. calculating the bubble charts (Figure 5) and the species tree (Figure 7) (DS2). …
Regarding -		Atrichum angustatum
Authors : Stephane Rombauts, Bert De Rybel, Jim Renema,
Fort Lauderdale & Toronto statement https://www.nature.com/articles/461168a
Rapid prepublication data release should be encouraged for projects with the following attributes:
•Large scale (requiring significant resources over time)
•Broad utility
•Creating reference data sets
•Associated with community buy-in
Funding agencies should facilitate the specification of data-release policies for relevant projects by:
•Explicitly informing applicants of data-release requirements, especially mandatory prepublication data release
•Ensuring that evaluation of data release plans is part of the peer-review process
•Proactively establishing analysis plans and timelines for projects releasing data prepublication
•Fostering investigator-initiated prepublication data release
•Helping to develop appropriate consent, security, access and governance mechanisms that protect research participants while encouraging prepublication data release
•Providing long-term support of databases
Data producers should state their intentions and enable analyses of their data by:
•Informing data users about the data being generated, data standards and quality, planned analyses, timelines, and relevant contact information, ideally through publication of a citable marker paper near the start of the project or by provision of a citable URL at the project or funding-agency website
•Providing relevant metadata (e.g., questionnaires, phenotypes, environmental conditions, and laboratory methods) that will assist other researchers in reproducing and/or independently analysing the data, while protecting interests of individuals enrolled in studies focusing on humans
•Ensuring that research participants are informed that their data will be shared with other scientists in the research community
•Publishing their initial global analyses, as stated in the marker paper or citable URL, in a timely fashion
•Creating databases designed to archive all data (including underlying raw data) in an easily retrievable form and facilitate usage of both pre-processed and processed data
Data analysts/users should freely analyse released prepublication data and act responsibly in publishing analyses of those data by:
•Respecting the scientific etiquette that allows data producers to publish the first global analyses of their data set
•Reading the citeable document associated with the project
•Accurately and completely citing the source of prepublication data, including the version of the data set (if appropriate)
•Being aware that released prepublication data may be associated with quality issues that will be later rectified by the data producers
•Contacting the data producers to discuss publication plans in the case of overlap between planned analyses
•Ensuring that use of data does not harm research participants and is in conformity with ethical approvals
Scientific journal editors should engage the research community about issues related to prepublication data release and provide guidance to authors and reviewers on the third-party use of prepublication data in manuscripts
Reference:
https://www.genome.gov/10506537/reaffirmation-and-extension-of-nhgri-rapid-data-release-policies
for examples of acceptable usage:
https://www.animalgenome.org/community/FAANG/data-share-principle
