# Supplementary material for: Enhanced sensitivity of TAPscan v4 enables comprehensive analysis of streptophyte transcription factor evolution
Source: Plant J. 2024 Dec 12;121(1):e17184. doi: 10.1111/tpj.17184 (PMC11712027; doi:10.1111/tpj.17184)
Supplement: Supplementary file 8 — File S2. Alignments used to generate TAPscan custom profile HMMs. [file TPJ-121-0-s001.zip]

Archive with 12 entries (12 files):
- FileS2_alignment_ADA2.fa
- FileS2_alignment_C1HDZ.fa
- FileS2_alignment_C2H2IDD.fa
- FileS2_alignment_C2HDZ.fa
- FileS2_alignment_CBP.fa
- FileS2_alignment_CRF.fa
- FileS2_alignment_HDLD.fa
- FileS2_alignment_HDNDX.fa
- FileS2_alignment_HDSAWADEE.fa
- FileS2_alignment_LOB2.fa
- FileS2_alignment_NLP.fa
- FileS2_alignment_ZPR.fa
