# Supplementary material for: Enhanced sensitivity of TAPscan v4 enables comprehensive analysis of streptophyte transcription factor evolution
Source: Plant J. 2024 Dec 12;121(1):e17184. doi: 10.1111/tpj.17184 (PMC11712027; doi:10.1111/tpj.17184)
Supplement: Supplementary file 8 — File S2. Alignments used to generate TAPscan custom profile HMMs. [file TPJ-121-0-s001.zip › FileS2_alignment_ADA2.fa]

>gi|51261627/1-42
PPCKGCSSYLMPYIKCAECEFLLCLQCFSGFKHQSDHSYEIM
>gi|49657836/1-42
YHCDVCSSDCTIRIQCAICDYDLCVPCFASGDHKPWHDYQVI
>gi|47125246/1-42
KYCVYCLADVTLRLRCTECDIELCTDCFSAGNHRRWHGYQLV
>gi|399006/1-42
FHCDVCSADCTVRVSCAICEYDLCVPCFSQGKHRPYHDYRII
>gi|5924306/1-42
YHCDICNKDITIRIRCAECDFDLCVNCFSTGEHYNYHNYIPI
>gi|48097675/1-42
PICRVCKSALTPYIRCAVCSMELCPSCFSNGNHRNDHDYIII
>gi|40882161/1-42
YVCDVCSADITVRIRCAACEYDLCVQCFAQGAHQPTHPYRVI
>gi|50918745/1-42
YHCNYCNKDISIRIKCSKCDFDLCVECFSVGPHRSNHPYRVM
>gi|6648186/1-42
YCCNYCDKDLSVRFKCAVCDFDLCVECFSVGRHKNSHPYRVM
>gi|47227800/1-42
PPCRGCSSYLAPYIKCAECPFFLCLQCFTRGKHRSDHRYEIM
>gi|13431275/1-42
PPCRGCSSYLMPYIKCAECPFFLCLQCFTRGKHQSDHTYEIM
>gi|53133622/1-42
PPCRGCSSYLTPYVKCAECPFLLCLQCFTRGKHQSDHTYEIM
>gi|56473270/1-42
ITCNSCNKVITTRITCVECNFDLCLECFSQGKHKNNHSYRVI
>gi|27447597/1-42
YNCTNCQDDIQIRVHCAECNFDLCLQCFAAGAHQNNHSYQFM
>gi|55710057/1-42
PVCFNCTLRVDIHVKCFECPLRICILCFQCGPHRRGHNYELV
>gi|55241472/1-42
YTCTNCQEDISIRVHCVVCDFELCLACFAAGPHRNDHSYQFM
>gi|7160253/1-42
YHCNVCAQDITIHIRCVECDFDLCIPCFTSGTHHPSHPYRII
>gi|21898562/1-42
YHCNYCNKDISIRIKCSKCDFDLCVECFSVGPHRSNHPYKVM
>gi|60469272/1-42
YHCDYCQKDISVRIRCSVCDFDLCLECFSVGPHRNFHDYHVV
>gi|7268392/1-42
YNCDYCQKDITIRIKCAVCDFDLCIECMSVGPHKCDHPYRVM
>gi|50556010/1-42
FHCDVCSCDCTVRIRCAECDYDLCVQCFSQGVHKPYHNYMII
>gi|46097668/1-42
YHCDACGADITVRIRCAGCDFDLCASCFCSGKHKAWHDYRVV
>gi|45553403/1-42
NRCATCRCSLTPYIKCSECDTLLCLQCFSRGSHRNNHAYIIV
>gi|29729562/1-42
KYCVYCLAEVSLRFRCTECDIELCPECFSAGHHRRYHGYQLV
>gi|33416883/1-42
KYCVNCLADVTLRIRCAECDIELCPECFSAGNHRRWHGYQQV
>gi|50747350/1-42
KYCVYCLAEVSLRFRCTECDIELCPDCFSAGPHRRWHGYQLV
>gi|19068742/1-42
ILCDYCFLMMTTFIKCNECAVDLCLRCFVNQVHSKYHGYRVV
>gi|46226670/1-42
FRCDVCKKDTWYRIRCAECEYDLCLDCFCQGDHKPNHKYIPV
>gi|50259044/1-42
YTCDFCHVDITVRIKCAQCEVDLCPTCFCEGQHKAWHDYMVV
>gi|49645909/1-42
PKCNSCDKLLDTHVHCVDCTFNCCQECFKMAAHPKEHTFELY
>gi|50057243/1-42
ISCDYCRCVPIYRYQCFECDFDLCKGCFKKFKHDQTHNFIQL
