# Supplementary material for: Enhanced sensitivity of TAPscan v4 enables comprehensive analysis of streptophyte transcription factor evolution
Source: Plant J. 2024 Dec 12;121(1):e17184. doi: 10.1111/tpj.17184 (PMC11712027; doi:10.1111/tpj.17184)
Supplement: Supplementary file 8 — File S2. Alignments used to generate TAPscan custom profile HMMs. [file TPJ-121-0-s001.zip › FileS2_alignment_C1HDZ.fa]

>PHYPAV33_Pp3c1_36940V3.1/1-80 gene=Pp3c1_36940
R-SEKKRRLSFDQVQSLERSFEL-ENKLEPERKLQLAKELGLQPRQVAVWFQNRRARWKIKQLERDYGALAK
DYNRLKEEFE
>PHYPAV33_Pp3c1_37070V3.1/1-80 gene=Pp3c1_37070
R-VEKKRRLTFDQVRSLERNFEM-ENKLEPERKMQLAKELGLQPRQVAVWFQNRRARWKTKQLERDYEVLNS
GYLKLKVEFE
>PHYPAV33_Pp3c2_4940V3.1/1-80 gene=Pp3c2_4940
H-VEKKRRLSLEQVRSLERNFEV-ENKLEPERKMQLAKELGLQPRQVAVWFQNRRARWKTKQLERDYETLKK
AYDRLKADFE
>SELMO_gw1.18.263.1/1-73
---EKKRRLSVDQVRSLELNFEM-ENKLEPERKKQLAHELGLQPRQVAVWFQNRRARWKTKQLERDYESLKA
SYDKL-----
>PINTA_PITA_21090/1-73
---SKKRRLSVQQVRSLETSFET-ESKLEPERKMQLAAELGLQPRQVAVWFQNRRARWKTKQLERDYDDLKQ
QYEEV-----
>SELMO_gw1.11.313.1/1-71
---EKKRRLSVEQVRSLELSFET-ENRLEPVRKMQLAQELGLQPRQVAVWFQNRRARWKTKQLEKDYDVLKA
AY-------E
>SELMO_gw1.14.301.1/1-80
H-VEKKRRLSVEQVKALEKNFEI-ENKLEPDRKIQLAKELGLQPRQVAVWFQNRRARWKTKQLEKDYDLLKS
EYDDLKASYV
>MARPO_Mapoly0007s0221.1.p/1-80 pacid=33022504 transcript=Mapoly0007s0221.1 locus=Mapoly0007s0221 ID=Mapoly0007s0221.1.v3.1 annot-version=v3.1
H-VEKKRRLTTDQVKSLEKNFEL-ENKLEPERKLQLARELGLQPRQVAVWFQNRRARWKTKQLERDYDVLKS
DYDNLKASFD
>SPHFA_Sphfalx14G058300.1.p/1-80 pacid=41951648 transcript=Sphfalx14G058300.1 locus=Sphfalx14G058300 ID=Sphfalx14G058300.1.v1.1 annot-version=v1.1
S-VEKKRRLTFDQVRSLERNFEL-ENKLEPERKMQLAKELGLQPRQVAVWFQNRRARWKTKQLERDYEVLSL
DYNRMKAEYE
>CERPUGG_CepurGG1.10G025500.1.p/1-80 pacid=43059928 transcript=CepurGG1.10G025500.1 locus=CepurGG1.10G025500 ID=CepurGG1.10G025500.1.v1.1 annot-version=v1.1
P-VEKKRRLSFDQVRSLERNFEM-ENKLEPERKMQLAKELGLQPRQVAVWFQNRRARWKTKQLERDYEMLNS
GYLKLKADFE
>CERPUGG_CepurGG1.2G120900.1.p/1-80 pacid=43041365 transcript=CepurGG1.2G120900.1 locus=CepurGG1.2G120900 ID=CepurGG1.2G120900.1.v1.1 annot-version=v1.1
H-VEKKRRLSFDQVRSLERNFEL-ENKLEPERKMQLAKDLGLQPRQVAVWFQNRRARWKTKQLERDYEMLNT
GYLKLKADFE
>PHYPAV33_Pp3c17_18130V3.1/1-80 gene=Pp3c17_18130
P-VEKKRRLSFDQVRSLERSFEV-ENKLEPERKMQLAKELGLQPRQVAVWFQNRRARWKTKQLERDYEMLNS
GYIKLKADFE
>SELMO_e_gw1.4.419.1/1-80
H-IEKKRRLSVDQVKSLERHFEQ-DNKLEPERKLQLAKELSLQPRQVAVWFQNRRARWKTKQLEKDYDALKE
NLDALRGDYK
>CERPUGG_CepurGG1.8G109900.1.p/1-80 pacid=43046143 transcript=CepurGG1.8G109900.1 locus=CepurGG1.8G109900 ID=CepurGG1.8G109900.1.v1.1 annot-version=v1.1
P-VEKKRRLSFDQVRSLERSFEV-ENKLEPERKMQLARELNLQPRQVAVWFQNRRARWKIKQLERDYEMLNS
SYTKLKADLE
>PINTA_PITA_16042/1-80
P-ESKKRRLTVEQVRSLERSFEI-ETKLEPEKKIQLAQELGLQPRQVAIWFQNRRARWKTKQLERDYSVLKA
SYDALKSDFE
>PINTA_PITA_51257/1-80
P-ESKKRRLTVEQVRSLERSFEI-ETKLEPEKKIQLAQELGLQPRQVAIWFQNRRARWKTKQLERDYSVLKA
SYDALKSDFE
>GINBI_Gb_20878/1-80
P-ESKKRRLTIEQVRSLEKSFEL-ETKLEPEKKIQLAQELGLQPRQVAVWFQNRRARWKTKQLERDYSVLKV
NYDALKSSFE
>PHYPAV33_Pp3c12_21760V3.1/1-80 gene=Pp3c12_21760
Q-LEKKRRLTFDQVRSLERNFEM-ENKLEPERKMQLAKELGLRPRQVAVWFQNRRARWKTKQLERDYEALAA
DYKSLKHDYD
>CERPUGG_CepurGG1.4G266000.1.p/1-80 pacid=43068481 transcript=CepurGG1.4G266000.1 locus=CepurGG1.4G266000 ID=CepurGG1.4G266000.1.v1.1 annot-version=v1.1
Q-LEKKRRLTFDQVRSLERNFEM-ENKLEPERKMQLAKELGLRPRQVAVWFQNRRARWKTKQLERDYETLAA
DYERLKADFE
>PHYPAV33_Pp3c7_2100V3.1/1-80 gene=Pp3c7_2100
N-VEKKRRLTFDQVRSLELNFEV-ENKLEPERKMQLAKELGLQPRQVAVWFQNRRARWKTKQLERDYEVLTL
DYNRLKSEFE
>PHYPAV33_Pp3c11_23440V3.1/1-80 gene=Pp3c11_23440
N-VEKKRRLTFDQVRSLERNFEV-ENKLEPERKMQLAKELGLQPRQVAVWFQNRRARWKTKQLERDYEVLTS
DYNRLKSEFE
>CERPUGG_CepurGG1.3G079700.1.p/1-80 pacid=43065924 transcript=CepurGG1.3G079700.1 locus=CepurGG1.3G079700 ID=CepurGG1.3G079700.1.v1.1 annot-version=v1.1
N-VEKKRRLSFDQVRSLERNFEV-ENKLEPERKMLLAKELGLQPRQVAVWFQNRRARWKTKQLERDYEVLTL
DYNRLKSDYD
>PHYPAV33_Pp3c5_27150V3.1/1-80 gene=Pp3c5_27150
Q-VEKKRRLTFDQVRSLEKNFEI-ENKLEPERKLQLAQELGLQPRQVAVWFQNRRARWKTKQLERDYEVLSL
DYNQLKNKFD
>PHYPAV33_Pp3c6_2730V3.1/1-80 gene=Pp3c6_2730
Q-VEKKRRLTFDQVRSLEYNFEI-ENKLEPERKMQLAKELGLQPRQVAVWFQNRRARWKTKQLERDYEVLNL
DYNRLKKEFD
>PHYPAV33_Pp3c16_21410V3.1/1-79 gene=Pp3c16_21410
--PSKKRRLTFDQVRFLEKNFDI-ENKLEPERKLLLAKELGLRPRQVAVWFQNRRARWRTKQLERDYESLTS
GYKQLKSEFE
>PHYPAV33_Pp3c25_13450V3.1/1-79 gene=Pp3c25_13450
--QSKKRRLTFDQVRSLEKNFEI-ENKLEPERKMQLANELGLQPRQVAVWFQNRRARWKTKQLERDYEVLTL
DYNRLKSEFE
>PHYPAV33_Pp3c14_21620V3.1/1-80 gene=Pp3c14_21620
R-VEKKRRLSFDQVRSLERNFEV-ENKLEPERKMQLAKELGLQPRQVAVWFQNRRARWKIKQLECDYDALTQ
DYNRLKNDFD
>PHYPAV33_Pp3c17_18190V3.1/1-80 gene=Pp3c17_18190
H-VEKKRRLSFDQVRSLERNFEV-ENKLEPERKMQLAKELGLQPRQVAVWFQNRRARWKIKQLERDYETLTQ
DYNRLKSDFE
>PHYPAV33_Pp3c3_37710V3.1/1-80 gene=Pp3c3_37710
Q-LEKKRRLTIEQVRSLEKNFEA-ENKLEPERKMRLAKELGLRPRQVAIWFQNRRARWKTKQLERDYETLES
DYKRLKADYE
>PHYPAV33_Pp3c8_440V3.1/1-80 gene=Pp3c8_440
H-LEKKRRLTLDQVRSLERNFEV-ENKLEPDRKMQLAKELGMRPRQVAVWFQNRRARWKTKQLERDYETLEA
GFKRLKADYE
>CERPUGG_CepurGG1.1G323900.1.p/1-80 pacid=43036019 transcript=CepurGG1.1G323900.1 locus=CepurGG1.1G323900 ID=CepurGG1.1G323900.1.v1.1 annot-version=v1.1
Q-LEKKRRLTFDQVRSLEKNFEM-ENKLEPERKMQLAKELGLRPRQVAVWFQNRRARWKTKQLERDYEALAQ
DYKRLKADYD
>SPHFA_Sphfalx18G037700.1.p/1-80 pacid=41949403 transcript=Sphfalx18G037700.1 locus=Sphfalx18G037700 ID=Sphfalx18G037700.1.v1.1 annot-version=v1.1
N-VEKKRRLSFEQVRSLERNFEL-ENKLEPEKKMQLAKELGLQPRQVAVWFQNRRARWKTKQLERDYEVLSQ
EYNRLKTEYD
>SPHFA_Sphfalx16G017500.1.p/1-80 pacid=41959160 transcript=Sphfalx16G017500.1 locus=Sphfalx16G017500 ID=Sphfalx16G017500.1.v1.1 annot-version=v1.1
T-VAKKRRLTFDQVRSLEQNFEL-ENKLEPERKMQLAKELGLQPRQVAVWYQNRRARWKTKQLERDYEVLSS
DYNRLKAEFE
>PHYPAV33_Pp3c14_21680V3.1/1-80 gene=Pp3c14_21680
P-MEKKRRLSFEQVRSLERNFEM-EIKLEPDRKMKLAKELGLQPRQIAVWFQNRRARWKTKQLERDFELLNS
GYSKLKRDFE
>PHYPAV33_Pp3c4_7260V3.1/1-80 gene=Pp3c4_7260
H-NEKKRRLTLDQVRSLETSFEV-VNKLEPEKKMQLAKELGLRPRQVAVWFQNRRARWKTKQLERDYETLAA
DYKTLMADYE
>CERPUGG_CepurGG1.6G034700.1.p/1-80 pacid=43056515 transcript=CepurGG1.6G034700.1 locus=CepurGG1.6G034700 ID=CepurGG1.6G034700.1.v1.1 annot-version=v1.1
H-VEKKRRLSFDQVRSLERNFEV-ENKLEPERKMQLAKELGLQPRQVAVWFQNRRARWKIKQLERDYEALTQ
DYNRLQADLD
>CERPUGG_CepurGG1.6G034300.1.p/1-80 pacid=43057109 transcript=CepurGG1.6G034300.1 locus=CepurGG1.6G034300 ID=CepurGG1.6G034300.1.v1.1 annot-version=v1.1
H-VEKKRRLSFDQVKSLERNFEV-ENKLEPERKMQLAKELGLQPRQVAVWFQNRRARWKIKQLERDYEALTQ
DYNRLQADLD
>SPHFA_Sphfalx16G055000.1.p/1-80 pacid=41958217 transcript=Sphfalx16G055000.1 locus=Sphfalx16G055000 ID=Sphfalx16G055000.1.v1.1 annot-version=v1.1
N-VEKKRRLTFEQVRSLERNFEL-ENKLEPERKMQLSKELGLQPRQVAVWFQNRRARWKTKQLERDYEVLSV
AYNRLKTEFE
>ORYSAJA_LOC_Os08g37580.1/1-80
G-GEKKRRLSVEQVRALERSFET-ENKLEPERKARLARDLGLQPRQVAVWFQNRRARWKTKQLERDYAALRQ
SYDALRADHD
>ORYSAJA_LOC_Os09g29460.1/1-80
G-GEKKRRLSVEQVRALERSFEV-ENKLEPERKARLARDLGLQPRQVAVWFQNRRARWKTKQLERDYAALRH
SYDSLRLDHD
>ZEAMA_GRMZM2G041127_P04/1-80 pacid=30972029 transcript=GRMZM2G041127_T04 locus=GRMZM2G041127 ID=GRMZM2G041127_T04.v6a annot-version=Ensembl-18_2010-01-MaizeSequence
G-GEKKRRLSAEQVRALERSFEV-ENKLEPERKARLARDLGLQPRQVAVWFQNRRARWKTKQLERDYAALRR
SYDALRLDHD
>ZEAMA_GRMZM2G056600_P01/1-80 pacid=30996320 transcript=GRMZM2G056600_T01 locus=GRMZM2G056600 ID=GRMZM2G056600_T01.v6a annot-version=Ensembl-18_2010-01-MaizeSequence
G-GEKKRRLSSEQVRALERSFEV-ENKLEPERKARLARDLGLQPRQVAVWFQNRRARWKTKQLERDYSALRQ
SYDALRHDHD
>SORBI_Sb02g027300.1/1-80
G-GEKKRRLSAEQVRALERSFEV-ENKLEPERKARLARDLGLQPRQVAVWFQNRRARWKTKQLERDYAALRH
SYDALRHDHD
>SORBI_Sb07g029150.1/1-80
F-GEKKRRLSTEQVRALERSFET-ENKLEPERKARLARELGLQPRQVAVWFQNRRARWKTKQLERDYAALRH
SYDALRADHD
>SPHFA_Sphfalx13G050400.1.p/1-80 pacid=41986281 transcript=Sphfalx13G050400.1 locus=Sphfalx13G050400 ID=Sphfalx13G050400.1.v1.1 annot-version=v1.1
N-AEKKRRLTFDQVRSLERNFEL-ENKLEPERKMQLAKELGLQPRQVAVWFQNRRARWKTKQLERDYEILTQ
DYNRLKSELE
>SPHFA_Sphfalx18G099000.1.p/1-80 pacid=41950583 transcript=Sphfalx18G099000.1 locus=Sphfalx18G099000 ID=Sphfalx18G099000.1.v1.1 annot-version=v1.1
V-ESKKRRLTFDQVRSLNKNFEL-ENKLEPERKMQLAKELGLQPRQVAVWFQNRRARWKTKQLERDYEVLSL
EYNRLKTELE
>CERPUGG_CepurGG1.5G134600.1.p/1-80 pacid=43040161 transcript=CepurGG1.5G134600.1 locus=CepurGG1.5G134600 ID=CepurGG1.5G134600.1.v1.1 annot-version=v1.1
Q-VEKKRRLTFEQVKSLERNFEI-ENKLEPERKMQLAKDLGLQPRQVAVWFQNRRARWKIKQMERDYETLTS
DFNRLKGEYD
>SPHFA_Sphfalx17G043600.1.p/1-80 pacid=41980988 transcript=Sphfalx17G043600.1 locus=Sphfalx17G043600 ID=Sphfalx17G043600.1.v1.1 annot-version=v1.1
E-SSKKRRLTFEQVRSLERNFEL-ENKLEPERKMQLAKELGLQPRQVAVWFQNRRARWKTKQLERDYELLSS
DYSRLKAEFE
>AMBTR_scaffold00010.371/1-80
A-GEKKRRLNMEQVKTLEKNFEL-GNKLEPERKMQLARALGLQPRQIAIWFQNRRARWKTKQLEKDYDLLKR
QFEAVKADNE
>COFCA_Cc11_g13310/1-80
M-GEKKRRLNMEQVKTLEKNFEL-GNKLEPERKMQLARALGLQPRQIAIWFQNRRARWKTKQLEKDYEVLKR
QFEAIKAEND
>NELNU_NNU_000783/1-80
A-GEKKRRLNMEQVKTLEKNFEL-GNKLEPERKMQLARALGLQPRQIAIWFQNRRARWKTKQLEKDYDLLKR
QFEAIKADND
>NELNU_NNU_022888/1-80
M-GEKKRRLNMEQVKTLEKNFEL-GNKLEPERKMQLARALGLQPRQIAIWFQNRRARWKTKQLEKDYELLKR
QFEAVKSDND
>VITVI_VIT_201s0026g01950.1/1-80 pacid=38029509 transcript=VIT_201s0026g01950.1 locus=VIT_201s0026g01950 ID=VIT_201s0026g01950.1.v2.1 annot-version=v2.1
A-GEKKRRLNMEQVKTLEKNFEL-GNKLEPERKMQLARALGLQPRQIAIWFQNRRARWKTKQLEKDYDLLKR
QFEAVKAEND
>MEDTR_Medtr8g468210.1/1-80 pacid=31072666 transcript=Medtr8g468210.1 locus=Medtr8g468210 ID=Medtr8g468210.1.JCVIMt4.0v1 annot-version=Mt4.0v1
L-GEKKRRLNMEQVKTLEKSFEL-GNKLEPERKMQLARALGLQPRQIAIWFQNRRARWKTKQLEKDYDVLKR
QYDTIKADND
>MEDTR_Medtr5g039000.1/1-80 pacid=31084955 transcript=Medtr5g039000.1 locus=Medtr5g039000 ID=Medtr5g039000.1.JCVIMt4.0v1 annot-version=Mt4.0v1
A-GEKKRRLNMEQVKTLEKSFEL-GNKLEPERKMQLARALNLQPRQVAIWFQNRRARWKTKQLEKDYDVLKR
QYDAIKLDND
>VITVI_VIT_214s0108g00390.1/1-80 pacid=38019436 transcript=VIT_214s0108g00390.1 locus=VIT_214s0108g00390 ID=VIT_214s0108g00390.1.v2.1 annot-version=v2.1
A-GEKKRRLNLEQVKTLEKNFEL-GNKLEPERKMQLARTLGLQPRQIAIWFQNRRARWKTKQLEKDYDLLKR
QFEAVKADND
>ARATH_AT1G69780.1/1-80 pacid=19655141 transcript=AT1G69780.1 locus=AT1G69780 ID=AT1G69780.1.TAIR10 annot-version=TAIR10
M-GEKKRRLNMEQVKTLEKNFEL-GNKLEPERKMQLARALGLQPRQIAIWFQNRRARWKTKQLEKDYDTLKR
QFDTLKAEND
>ARATH_AT1G26960.1/1-80 pacid=19658078 transcript=AT1G26960.1 locus=AT1G26960 ID=AT1G26960.1.TAIR10 annot-version=TAIR10
M-GEKKRRLNMEQLKALEKDFEL-GNKLESDRKLELARALGLQPRQIAIWFQNRRARSKTKQLEKDYDMLKR
QFESLRDENE
>ORYSAJA_LOC_Os03g07450.1/1-80
A-GEKKRRLNVEQVRTLEKNFEL-GNKLEPERKMQLARALGLQPRQVAIWFQNRRARWKTKQLEKDYDALKR
QLDAVKAEND
>ZEAMA_GRMZM2G139963_P01/1-81 pacid=31015625 transcript=GRMZM2G139963_T01 locus=GRMZM2G139963 ID=GRMZM2G139963_T01.v6a annot-version=Ensembl-18_2010-01-MaizeSequence
AGGEKKRRLNVEQVRTLEKNFEL-GNKLEPERKLQLARALGLQPRQVAIWFQNRRARWKTKQLEKDYDALKR
QLDAVKADND
>SORBI_Sb01g045740.1/1-80
A-GEKKRRLNVEQVRTLEKNFEL-GNKLEPERKLQLARALGLQPRQVAIWFQNRRARWKTKQLEKDYDALKR
QLDAVKADND
>ZEAMA_GRMZM2G178741_P02/1-80 pacid=31038698 transcript=GRMZM2G178741_T02 locus=GRMZM2G178741 ID=GRMZM2G178741_T02.v6a annot-version=Ensembl-18_2010-01-MaizeSequence
P-GEKKRRLNVEQVRTLEKNFEL-GNKLEAERKLQLARALGLQPRQVAIWFQNRRARWKTKQLEKDYDALRR
QLDAVKADND
>NELNU_NNU_023122/1-80
T-GEKKRRLNMEQVKTLEKNFEL-GNKLEPERKMQLARALGLQPRQIAIWFQNRRARWKTKQLEKDYELLKR
QFEAVKADND
>ORYSAJA_LOC_Os10g26500.1/1-80
G-GEKKRRLSVEQVRTLERSFES-GNKLEPERKAQLARALGLQPRQVAIWFQNRRARWKTKQLEKDFDALRR
QLDAARAEND
>ZEAMA_GRMZM5G803812_P01/1-80 pacid=30991153 transcript=GRMZM5G803812_T01 locus=GRMZM5G803812 ID=GRMZM5G803812_T01.v6a annot-version=Ensembl-18_2010-01-MaizeSequence
C-GERKRRLSVEQVRTLERSFEV-ANKLEPERKAQLARALGLQPRQVAIWFQNRRARWKTKQLEKDYDALRR
QLDAARAEND
>SORBI_Sb01g022420.1/1-80
G-GERKRRLSVEQVRTLERSFEV-ANKLEPERKAQLARALGLQPRQVAIWFQNRRARWKTKQLEKDYDALRR
QLDAARAEND
>ZEAMA_GRMZM2G097349_P01/1-80 pacid=31010222 transcript=GRMZM2G097349_T01 locus=GRMZM2G097349 ID=GRMZM2G097349_T01.v6a annot-version=Ensembl-18_2010-01-MaizeSequence
G-GERKRRLSVDQVRTLERSFEV-ANKLEPERKAQLARALGLQPRQVAIWFQNRRARWKTKQLEKDYDALRR
QLDAARAEND
>COFCA_Cc07_g03210/1-80
L-GEKKKRLNLEQVKVLEKSFEL-GSKLEPERKMQLARALGLQPRQVAIWFQNRRARWKTKQMEKDYEVLKR
QVEILKADNE
>MEDTR_Medtr7g010020.1/1-80 pacid=31083287 transcript=Medtr7g010020.1 locus=Medtr7g010020 ID=Medtr7g010020.1.JCVIMt4.0v1 annot-version=Mt4.0v1
G-EKKKIRLNLDQVQALEKSFEF-GNKLDPERKVQLAKALGLQPRQIAIWFQNRRARCKTKQLENEYEVLKK
KFEAVKDEND
>MEDTR_Medtr6g011610.1/1-80 pacid=31104026 transcript=Medtr6g011610.1 locus=Medtr6g011610 ID=Medtr6g011610.1.JCVIMt4.0v1 annot-version=Mt4.0v1
M-GEKKKRLSLEQVKALEKSFEI-GNKLEPERKMQLAKALGLQPRQVAIWFQNRRARWKTKQLEKEYEVLKK
QFDSLKADNN
>ARATH_AT3G01220.1/1-80 pacid=19662991 transcript=AT3G01220.1 locus=AT3G01220 ID=AT3G01220.1.TAIR10 annot-version=TAIR10
L-GEKKKRLQLEQVKALEKSFEL-GNKLEPERKIQLAKALGMQPRQIAIWFQNRRARWKTRQLERDYDSLKK
QFESLKSDNA
>ARATH_AT5G15150.1/1-80 pacid=19671892 transcript=AT5G15150.1 locus=AT5G15150 ID=AT5G15150.1.TAIR10 annot-version=TAIR10
L-GEKKKRLNLEQVRALEKSFEL-GNKLEPERKMQLAKALGLQPRQIAIWFQNRRARWKTKQLERDYDSLKK
QFDVLKSDND
>SPHFA_Sphfalx14G058100.1.p/1-80 pacid=41951197 transcript=Sphfalx14G058100.1 locus=Sphfalx14G058100 ID=Sphfalx14G058100.1.v1.1 annot-version=v1.1
G-ELKKRRLSFDQVRSLERNFEL-ENKLEPEKKMQLAKELGLQPRQVAVWFQNRRARWKTKQLERDYEVLNC
DYNKLKSELE
>SPHFA_Sphfalx14G034900.1.p/1-80 pacid=41952802 transcript=Sphfalx14G034900.1 locus=Sphfalx14G034900 ID=Sphfalx14G034900.1.v1.1 annot-version=v1.1
N-VEKKRRLTFDQVRSLERNFGL-ENKLEPERKLQLAKELGLQPRQVAVWFQNRRARCKTKQLERDYEVLIL
DYNRLKSELQ
>PINTA_PITA_09551/1-80
Q-PGKKRRLSVEQVRFLEKSFEM-DNKLEPERKTQLARDLGLQPRQVAVWFQNRRARWKTKQLEREYDILKS
SYDTLRVDYD
>GINBI_Gb_04309/1-80
P-PEKKRRLTVEQVHFLERSFET-DNKLEPERKTQLARDLGLQPRQVAVWFQNRRARWKTKQLERDYDILKS
SYDALKVDYD
>PINTA_PITA_17641/1-80
P-PEKKRRLTADQVQFLERSFEI-ENKLEPERKIQLAKELGLQPRQVAVWFQNRRARWKTKQLERDYDILKS
RYENLRVDYD
>PINTA_PITA_18811/1-80
P-PEKKRRLTADQVQFLERSFEI-ENKLEPERKIQLAKELGLQPRQVAVWFQNRRARWKTKQLERDYDILKS
RYENLRVDYD
>GINBI_Gb_16185/1-80
P-PEKKRRLTAEQVQFLEQSFEI-ENKLEPERKVQLARDLGLQPRQVAVWFQNRRARWKTKQLEKDYDILKS
NYETLRVDYD
>AMBTR_scaffold00078.58/1-80
Q-PEKKRRLSPDQVQFLEKNFEV-ENKLEPERKIQLARELGLQPRQVAIWFQNRRARWKTKQLEKDYGVLKS
SYDALKADYE
>COFCA_Cc04_g15600/1-80
Q-PEKKRRLTADQVLFLEKSFED-ENKLEPERKAELAKELGLQPRQIAVWFQNRRARWKTKQLEKDYETLQA
SYDKLKADYD
>NELNU_NNU_000742/1-80
Q-PEKKRRLTAEQVQFLERNFEV-ENKLEPERKVQLAKELGLQPRQVAIWFQNRRARWKTKQLEKDYEGLKA
SYNSLKVNYD
>NELNU_NNU_022850/1-80
Q-PGKKRRLTTDQVQFLEKSFEM-ENKLEPERKVQLARDLGLQPRQVAIWFQNRRARWKTKQLEKDYEALRA
KYNNLKADYD
>VITVI_VIT_217s0000g05630.1/1-80 pacid=38029891 transcript=VIT_217s0000g05630.1 locus=VIT_217s0000g05630 ID=VIT_217s0000g05630.1.v2.1 annot-version=v2.1
Q-PEKKRRLTADQVQFLERNFEV-ENKLEPERKVQLAKDLGLQPRQVAIWFQNRRARWKTKQLEKDFGALQA
SYNSLKAEYE
>VITVI_VIT_201s0026g01550.2/1-80 pacid=38028052 transcript=VIT_201s0026g01550.2 locus=VIT_201s0026g01550 ID=VIT_201s0026g01550.2.v2.1 annot-version=v2.1
R-PEKKRRLTAGQVQFLERNFEV-ENKLEPERKNQLAKELGLQPRQVAIWFQNRRARFKTKQLEKDYDSLKA
SYDSLKADYD
>MEDTR_Medtr4g107650.1/1-80 pacid=31113435 transcript=Medtr4g107650.1 locus=Medtr4g107650 ID=Medtr4g107650.1.JCVIMt4.0v1 annot-version=Mt4.0v1
Q-SEKKRRLSVDQVQFLEKSFEE-DNKLEPERKTKLAKDLGLQPRQVAIWFQNRRARWKTKQLEKDYDSLND
GYESLKTEYD
>COFCA_Cc11_g13540/1-80
Q-PEKKRRLTAEQVQFLERSFEL-ENKLDPERKVQLAKDLSLQPRQVAIWFQNRRARYKTKQLEKEYDCLKS
SYDKLRADYD
>MEDTR_Medtr8g469430.1/1-80 pacid=31069803 transcript=Medtr8g469430.1 locus=Medtr8g469430 ID=Medtr8g469430.1.JCVIMt4.0v1 annot-version=Mt4.0v1
Q-PGKKRRLTNEQVHFLESNFEI-ENKLEPERKVQLAKELSLQPRQVAIWFQNRRARFKTKQLEKDYGSLKA
SYDMLKVDYD
>MEDTR_Medtr5g038280.1/1-80 pacid=31091763 transcript=Medtr5g038280.1 locus=Medtr5g038280 ID=Medtr5g038280.1.JCVIMt4.0v1 annot-version=Mt4.0v1
Q-QGKKRRLSSEQVQFLEKSFEV-ENKLEPDRKVQLAKELGLQPRQVAIWFQNRRARFKTKQLEKDYGTLKA
SFDSLKDDYD
>AMBTR_scaffold00006.302/1-80
L-PEKKRRLTAEQVHLLERSFES-ENKLEPERKSQLAKKLGLQPRQVAVWFQNRRARWKTKQLERDYDLLKS
SYDSLRSDYE
>COFCA_Cc07_g02340/1-80
L-AEKKRRLTPEQVHLLEKSFEA-ENKLEPERKTQLAKKLGLQPRQVAVWFQNRRARWKTKQLERDYDQVKS
SYDSLRSDYD
>VITVI_VIT_214s0066g01440.1/1-80 pacid=38021405 transcript=VIT_214s0066g01440.1 locus=VIT_214s0066g01440 ID=VIT_214s0066g01440.1.v2.1 annot-version=v2.1
M-PEKKRRLTPEQVHLLEKSFEA-ENKLEPERKTQLAKKLGLQPRQVAVWFQNRRARWKTKQLERDYDLLKS
SYDSLVSEYD
>MEDTR_Medtr6g007647.1/1-80 pacid=31103767 transcript=Medtr6g007647.1 locus=Medtr6g007647 ID=Medtr6g007647.1.JCVIMt4.0v1 annot-version=Mt4.0v1
S-PEKKRRLTSEQVHMLEKSFEE-ENKLEPERKTQLAKKLGLQPRQVAVWFQNRRARWKTKQLERDYDVLKS
SYDSLLSTYD
>NELNU_NNU_004414/1-79
--RHNKVSTSSVYVHLLEKSFEA-ENKLEPERKTQLAKKLGLQPRQVAVWFQNRRARWKTKQLERDYDLLKS
SYDSLLSDYE
>NELNU_NNU_026415/1-77
----SGTQIPFFEVNLLEKSFEA-ENKLEPERKTQLAKKLGLQPRQVAVWFQNRRARWKTKQLERDYDVLKS
SYDSLLSEYD
>ARATH_AT3G01470.1/1-80 pacid=19660222 transcript=AT3G01470.1 locus=AT3G01470 ID=AT3G01470.1.TAIR10 annot-version=TAIR10
L-PEKKRRLTTEQVHLLEKSFET-ENKLEPERKTQLAKKLGLQPRQVAVWFQNRRARWKTKQLERDYDLLKS
TYDQLLSNYD
>ORYSAJA_LOC_Os02g49700.1/1-80
L-PEKKRRLTPEQVHLLERSFEE-ENKLEPERKTELARKLGLQPRQVAVWFQNRRARWKTKQLERDFDRLKA
SFDALRADHD
>ZEAMA_GRMZM2G021339_P01/1-80 pacid=31045574 transcript=GRMZM2G021339_T01 locus=GRMZM2G021339 ID=GRMZM2G021339_T01.v6a annot-version=Ensembl-18_2010-01-MaizeSequence
L-PEKKRRLTPEQVHLLERSFEE-ENKLEPERKTELARKLGLQPRQVAVWFQNRRARWKTKQLERDFDRLKA
SFDALRADHD
>SORBI_Sb04g029080.1/1-80
L-PEKKRRLTPEQVHLLERSFEE-ENKLEPERKTELARKLGLQPRQVAVWFQNRRARWKTKQLERDFDRLKA
SFDALRADHD
>ORYSAJA_LOC_Os08g32085.1/1-80
A-PEKKRRLTAEQVQMLERSFEE-ENKLEPERKTELARRLGMAPRQVAVWFQNRRARWKTKQLEHDFDRLKA
AYDALAADHH
>ORYSAJA_LOC_Os08g32080.1/1-80
A-PEKKRRLTAEQVQMLERSFEE-ENKLEPERKTELARRLGMAPRQVAVWFQNRRARWKTKQLEHDFDRLKA
AYDALAADHH
>ZEAMA_GRMZM2G003304_P01/1-80 pacid=31016998 transcript=GRMZM2G003304_T01 locus=GRMZM2G003304 ID=GRMZM2G003304_T01.v6a annot-version=Ensembl-18_2010-01-MaizeSequence
A-PEKKRRLTAEQVQLLERSFEE-ENKLEPERKTELARRLGMAPRQVAVWFQNRRARWKTKQLETDYDRLKA
AYNALAADHQ
>ZEAMA_GRMZM2G122076_P01/1-80 pacid=31044281 transcript=GRMZM2G122076_T01 locus=GRMZM2G122076 ID=GRMZM2G122076_T01.v6a annot-version=Ensembl-18_2010-01-MaizeSequence
A-PEKKRRLTAEQVQLLERSFEE-ENKLEPERKTELARRLGMAPRQVAVWFQNRRARWKTKQLETDYDRLKA
AYDALAADHQ
>SORBI_Sb07g020300.1/1-80
A-PEKKRRLTAEQVQLLERSFEE-ENKLEPERKTELARRLGMAPRQVAVWFQNRRARWKTKQLETDYDRLKA
AYDALAADHQ
>ORYSAJA_LOC_Os03g08960.1/1-80
L-GEKKRRLALEQVRALERSFDT-DNKLDPDRKARIARDLGLQPRQVAVWFQNRRARWKTKQLERDFAALRA
RHDALRADCD
>ZEAMA_GRMZM2G132367_P01/1-80 pacid=31011222 transcript=GRMZM2G132367_T01 locus=GRMZM2G132367 ID=GRMZM2G132367_T01.v6a annot-version=Ensembl-18_2010-01-MaizeSequence
L-GEKKRRLALEQVRALERCFET-DNKLDPDRKARIARDLALQPRQVAVWFQNRRARWKTKTLERDFAALRA
RHDALRADCD
>SORBI_Sb01g044620.1/1-80
L-GEKKRRLLQEQVRALERCFET-DNKLDPDRKARIARDLALQPRQVAVWFQNRRARWKTKTLERDFSALRA
RHDALRADCD
>ZEAMA_AC233899.1_FGP004/1-73 pacid=31040305 transcript=AC233899.1_FGT004 locus=AC233899.1_FG004 ID=AC233899.1_FGT004.v6a annot-version=Ensembl-18_2010-01-MaizeSequence
L-GEKKRRLAPDQVRALERCFEA-DNRLDPDRKARVARDLALNPRQVAVWFQNRRARWKAKALHRDFAALRA
RHD-------
>ORYSAJA_LOC_Os10g23090.1/1-80
L-GEKKRRLAAEQVRALERSFEA-DNKLDPERKARIARDLRLHPRQVAVWFQNRRARWKTKQIERDFAALRS
RHDALRLECD
>ZEAMA_GRMZM2G119999_P01/1-80 pacid=31006360 transcript=GRMZM2G119999_T01 locus=GRMZM2G119999 ID=GRMZM2G119999_T01.v6a annot-version=Ensembl-18_2010-01-MaizeSequence
L-GEKKRRLAADQVRALERSFEV-DNKLDPERKARIARDLSLHPRQVAVWFQNRRARWKTKQIERDFAALRV
RHDALRVECD
>PINTA_PITA_43713/1-80
L-GEKKRRLTLEQVRALEKNFEM-ANKLEPEKKMQLAKALGLQPRQIAVWFQNRRARWKTKQLEKDFNILKH
DYDSLKQNYD
>PINTA_PITA_01191/1-80
G-MKKSRRLSTDQARALEKSFES-GKILEAGRKKELATALGLHPKQIAIWFQNRRAKWKTAQIEKDFGVLKQ
NYESLKVHYH
>PINTA_PITA_14238/1-80
E-RKKARRLTMEQTRALENSFES-GKIPEAGRKEELAGALGLQPTQIAIWFQNRRAKWKTAQLEKDYRSLNQ
NYGSLKAQYH
>PINTA_PITA_43350/1-80
E-RKKARRLTMEQTRALENSFKL-GKIPEAGRKEELAGALGLQPTQIAVWFQNRRAKWKTAQLEKDYRSLNQ
NYGSLKAQYH
>PINTA_PITA_46872/1-80
E-RKKARRLTMEQTRALENSFKL-GKIPEAGRKEELAGALGLQPTQIAVWFQNRRAKWKTAQLEKDYRSLNQ
NYGSLKAQYH
>PINTA_PITA_37043/1-80
E-RKKARRLTMEQTRALENSFES-GKIPEAGRKEELAGALGLQPTQIAIWFQNRRAKWKTAQLEKDYRSLNQ
NYGSLKAQYH
>PINTA_PITA_41494/1-80
E-RKKARRLTMEQTRALENSFES-GKIPEAGRKEELAGALGLQPTQIAIWFQNRRAKWKTAQLEKDYRSLNQ
NYGSLKAQYH
>PINTA_PITA_39732/1-80
G-MKKGRRLTTEQTRALEKSFEL-AKILEAGRKEQLAGALGLHPRQISIWFQNRRAKWKSAQLEKDFCILKQ
NYGFLQAHYH
>PINTA_PITA_03900/1-80
G-MKKSTRLTMEQSRALENSFEL-EKILEAGKKQELSGALGLHPRQITIWYQNRRAKWKTAQLEKDFGVLRQ
NYESLEIRYH
>PINTA_PITA_29316/1-80
G-MKKSTRLTMEQSRALENSFEL-EKILEAGKKQELSGALGLHPRQITIWYQNRRAKWKTAQLEKDFGVLRQ
NYESLEIRYH
>PINTA_PITA_17612/1-80
G-MKKSRRLTMEQTRALEKSFEL-AKILEAGRKEELAENLGLNPRRISIWFQNRRTKWKTAQLERGFGVLKQ
NYESLKTRYD
>PINTA_PITA_48904/1-80
E-MKKSRRLTMEQTRALEKSFEL-AKILEDGRKEELAETLGLNPRQICIWFQNRRTKWKTAQLEKNFGVLKE
SYESLKGHYH
>PINTA_PITA_10064/1-80
G-MKKSRRLTMEQTRVLEKSFEL-GKRLEAERKDELAATLGLHPRQIAIWFQNRRAKWKAKQLEEEFGVLKQ
DYESFKAHYQ
>GINBI_Gb_35116/1-80
Q-GEKKKRLDIEQVRTLERNFEL-GSRLEPGRKLKLAKALGLQPRQIAIWFQNRRARCRTKQLEKDFDVLRQ
DYEAFKSVYH
>SPHFA_Sphfalx14G050900.1.p/1-80 pacid=41951084 transcript=Sphfalx14G050900.1 locus=Sphfalx14G050900 ID=Sphfalx14G050900.1.v1.1 annot-version=v1.1
Y-VEKKRRLNFDQVKSLEKNFEL-ENKLEPERKIQLAKELGLQPRQVAVWFQNRRARWKTKQLERDYQVLSL
DYNRLKNQLE
>AMBTR_scaffold00002.228/1-80
G-EMKKRRLSAEQVRELEKSFDV-ENKLEPERKLKLARDLGLQPRQVAIWFQNRRARWKTKQLEREYGVLRV
SYDSLKHSFK
>AMBTR_scaffold00008.135/1-80
A-SEKKRRLSVDQVKALEKNFEV-ENKLEPERKAKLAQELGLQPRQVAVWFQNRRARWKTKQLEKDYNLLKA
NYDNLKINFD
>COFCA_Cc07_g14600/1-80
V-PEKKRRLSVDQVKALEKNFEV-ENKLEPERKVKLAQELGLQPRQVAVWFQNRRARWKTKQLERDYGVLKA
NYDTLKHNYE
>MEDTR_Medtr8g089895.1/1-78 pacid=31071989 transcript=Medtr8g089895.1 locus=Medtr8g089895 ID=Medtr8g089895.1.JCVIMt4.0v1 annot-version=Mt4.0v1
---QKKRRLSVDQVKALEKNFEV-ENKLEPDRKVKLAQELGLQPRQVAVWFQNRRARWKTKQLERDYGVLKA
NYDALKLNCE
>NELNU_NNU_001809/1-80
I-SEKKRRLSVDQVKALEKNFEV-ENKLEPERKVKLAQELGLQPRQVAVWFQNRRARWKTKQLERDYNLLKS
NYETLKESHN
>NELNU_NNU_017478/1-80
V-AEKKRRLTVDQVKALEKNFEV-ENKLEPERKVKLAQELGLQPRQVAVWFQNRRARWKTKQLERDYSLLKS
NYDTLKDNYN
>VITVI_VIT_207s0191g00180.1/1-80 pacid=38056092 transcript=VIT_207s0191g00180.1 locus=VIT_207s0191g00180 ID=VIT_207s0191g00180.1.v2.1 annot-version=v2.1
I-VEKKRRLSVDQVKALEKNFEV-ENKLEPERKVKLAQELGLQPRQVAVWFQNRRARWKTKQLERDYGILKA
NYETLKLNYD
>VITVI_VIT_218s0001g06430.1/1-80 pacid=38039454 transcript=VIT_218s0001g06430.1 locus=VIT_218s0001g06430 ID=VIT_218s0001g06430.1.v2.1 annot-version=v2.1
I-TEKKKRLSFDQVKALERSFEI-ENKLEPERKVKIAEELGLKPRQVAIWFQNRRARWKTKQLERDYGILKA
NYDALKLDYE
>MEDTR_Medtr3g086790.1/1-80 pacid=31056994 transcript=Medtr3g086790.1 locus=Medtr3g086790 ID=Medtr3g086790.1.JCVIMt4.0v1 annot-version=Mt4.0v1
H-SEKKRRLRVDQVKALEKNFEV-ENKLEPERKEKLAIELGLQPRQVAVWFQNRRARWKTKQLERDYGVLKA
NYDALKLKFD
>MEDTR_Medtr3g080100.1/1-80 pacid=31058243 transcript=Medtr3g080100.1 locus=Medtr3g080100 ID=Medtr3g080100.1.JCVIMt4.0v1 annot-version=Mt4.0v1
M-LEKKRRLGYDQVKALEKSFEL-DNKLEPERKVKLAEDLGLQPRQVSIWFQNRRARTKTKQLERDYSVLKS
NFDVLKVEYT
>COFCA_Cc10_g06690/1-80
S-NGKKKRLRIDQVQALERIFEV-DNKLDPERKIKLAQELGLQPRQVAIWFQNRRARWKTKQLERDYHLLKA
NYEALQLNYS
>ARATH_AT2G22430.1/1-80 pacid=19641101 transcript=AT2G22430.1 locus=AT2G22430 ID=AT2G22430.1.TAIR10 annot-version=TAIR10
L-SEKKRRLSINQVKALEKNFEL-ENKLEPERKVKLAQELGLQPRQVAVWFQNRRARWKTKQLEKDYGVLKT
QYDSLRHNFD
>ARATH_AT4G40060.1/1-80 pacid=19645446 transcript=AT4G40060.1 locus=AT4G40060 ID=AT4G40060.1.TAIR10 annot-version=TAIR10
L-SEKKRRLKVDQVKALEKNFEL-ENKLEPERKTKLAQELGLQPRQVAVWFQNRRARWKTKQLEKDYGVLKG
QYDSLRHNFD
>ARATH_AT5G65310.1/1-80 pacid=19670312 transcript=AT5G65310.1 locus=AT5G65310 ID=AT5G65310.1.TAIR10 annot-version=TAIR10
A-AEKKRRLGVEQVKALEKNFEI-DNKLEPERKVKLAQELGLQPRQVAIWFQNRRARWKTKQLERDYGVLKS
NFDALKRNRD
>ANTAG_AagrBONN_evm.model.Sc2ySwM_362.879.1/1-80 . AagrBONN_evm.TU.Sc2ySwM_362.879   Sc2ySwM_362:3836449-3838205(-)
P-AEKKRRLTAEQVRSLEKNFEM-ENKLEPERKMQLARDLGLQPRQVAVWFQNRRARWKTKQLEKDYELLKA
DYDALKGDYS
>AMBTR_scaffold00027.46/1-80
K-RREKKRFSQEQVRSLESAFEK-EGRLEAKRKGELARELGLNPRQIAIWFQNRRARWKSKQLERDYGVLGA
DYQALLSSFQ
>COFCA_Cc08_g16780/1-80
K-TISKRRFNDDQVRYLESMFEA-ESRPELRVKQQLANKLGLQPRQVAIWFQNKRARSKSKQIEQDYSVLKA
SYDDLASKFE
>VITVI_VIT_202s0025g02590.1/1-80 pacid=38045520 transcript=VIT_202s0025g02590.1 locus=VIT_202s0025g02590 ID=VIT_202s0025g02590.1.v2.1 annot-version=v2.1
R-KIRKRKFSEEQIRSLEFLFES-EARPEAQLKQKVASELGLHPRQVAIWFQNKRARSKSKQIEQDYAVLKA
SYDNLALQFE
>ARATH_AT2G46680.1/1-80 pacid=19640536 transcript=AT2G46680.1 locus=AT2G46680 ID=AT2G46680.1.TAIR10 annot-version=TAIR10
N-KNNQRRFSDEQIKSLEMMFES-ETRLEPRKKVQLARELGLQPRQVAIWFQNKRARWKSKQLETEYNILRQ
NYDNLASQFE
>ARATH_AT3G61890.1/1-80 pacid=19660719 transcript=AT3G61890.1 locus=AT3G61890 ID=AT3G61890.1.TAIR10 annot-version=TAIR10
K-SNNQKRFSEEQIKSLELIFES-ETRLEPRKKVQVARELGLQPRQVAIWFQNKRARWKTKQLEKEYNTLRA
NYNNLASQFE
>MEDTR_Medtr8g026960.1/1-80 pacid=31070970 transcript=Medtr8g026960.1 locus=Medtr8g026960 ID=Medtr8g026960.1.JCVIMt4.0v1 annot-version=Mt4.0v1
K-NKNTKRFTDEQIKSLETMFET-ETRLEPRKKLQLARELGLQPRQVAIWFQNKRARWKSKQLEREYNKLQN
SYNNLASKFE
>VITVI_VIT_215s0048g02870.1/1-80 pacid=38041170 transcript=VIT_215s0048g02870.1 locus=VIT_215s0048g02870 ID=VIT_215s0048g02870.1.v2.1 annot-version=v2.1
K-EKNKRRFSDEQIRLLESMFES-ETKLEPRKKLQVAKELGLQPRQVAIWFQNKRARWKSKQLERDYSILRG
NYNSLVSRFE
>NELNU_NNU_000528/1-80
K-NKNKRRFSDEQIKSLETMFES-ETKLEPRKKLQLARELGLQPRQVAIWFQNKRARWKSKQLERDYSILTA
NYDALASRFE
>VITVI_VIT_216s0098g01170.1/1-80 pacid=38033102 transcript=VIT_216s0098g01170.1 locus=VIT_216s0098g01170 ID=VIT_216s0098g01170.1.v2.1 annot-version=v2.1
K-SRNKKRFSDEQVQYLESIFES-DSKLEARKKEELAVELGMQPRQVAIWFQNKRARWKSKQIEHDYKALRA
SYDALTSRFE
>NELNU_NNU_018143/1-80
T-KTNKRRFSTEQITLLESIFET-ESKLETQKKLQLARQLSLQPRQISIWFQNKRARCKSKQLQQDYAILRA
NYDVLASRFD
>MEDTR_Medtr3g092150.1/1-80 pacid=31061404 transcript=Medtr3g092150.1 locus=Medtr3g092150 ID=Medtr3g092150.1.JCVIMt4.0v1 annot-version=Mt4.0v1
K-IENKRRFSDEQIRSLECIFES-ESKLEPRKKMQLARDLGLQPRQVAIWFQNRRARWKSKRIEQEYRKLKD
EYDNLASKFQ
>COFCA_Cc02_g01010/1-62
-------------------MFNR-EAKLEPRNKMQLAKDLGLQPRQVSIWFQNKRARWKSKKLEQEYRVLKA
NFDALCHQFE
>ORYSAJA_LOC_Os02g43330.1/1-81
G-GERKRRFTEEQVRSLETTFHARRAKLEPREKAELARELGLQPRQVAIWFQNKRARWRSKQIEHDYAALRA
QYDALHARVE
>ZEAMA_GRMZM2G117164_P01/1-81 pacid=30991760 transcript=GRMZM2G117164_T01 locus=GRMZM2G117164 ID=GRMZM2G117164_T01.v6a annot-version=Ensembl-18_2010-01-MaizeSequence
G-GERKRRFTEEQVRSLETTFHARRAKLEPREKAELARELGLQPRQVAIWFQNKRARWRSKQLEHDYAALRA
QFDAMHARVE
>SORBI_Sb04g033380.1/1-81
G-GERKRRFTEEQVRSLETTFHARRAKLEPREKAELARELGLQPRQVAIWFQNKRARWRSKQLEHDYAALRA
RYDALHARVD
>ORYSAJA_LOC_Os04g45810.1/1-81
A-GERKRRFTEEQIRSLESMFHAHHAKLEPREKAELARELGLQPRQVAIWFQNKRARWRSKQLEHDYAALRS
KYDALHSRVE
>ZEAMA_GRMZM2G351330_P01/1-81 pacid=30973678 transcript=GRMZM2G351330_T01 locus=GRMZM2G351330 ID=GRMZM2G351330_T01.v6a annot-version=Ensembl-18_2010-01-MaizeSequence
R-GERKRRFTEEQIRSLESMFHAHHAKLEPREKAELARELGLQPRQVAIWFQNKRARWRSKQLEHDYALLRA
KFDDLHAHVE
>SORBI_Sb06g024000.1/1-81
R-GERKRRFTEEQIRSLESMFHAHHAKLEPREKAELARELGLQPRQVAIWFQNKRARWRSKQLEHDYAVLRA
KFDDLHARVE
>ZEAMA_GRMZM2G396527_P01/1-81 pacid=31003373 transcript=GRMZM2G396527_T01 locus=GRMZM2G396527 ID=GRMZM2G396527_T01.v6a annot-version=Ensembl-18_2010-01-MaizeSequence
R-GERKRRFTEEQIRSLESTFRARHAKLEPREKAELARELGLQPRQVAIWFQNKRARWRSKQLEHDYAVLRA
KFDDLHARVE
>ORYSAJA_LOC_Os09g35910.1/1-80
A-ADRKKRFSEEQIKSLESMFAT-QTKLEPRQKLQLARELGLQPRQVAIWFQNKRARWKSKQLEREYSALRD
DYDALLCSYE
>ZEAMA_GRMZM2G034113_P01/1-80 pacid=30967533 transcript=GRMZM2G034113_T01 locus=GRMZM2G034113 ID=GRMZM2G034113_T01.v6a annot-version=Ensembl-18_2010-01-MaizeSequence
L-DKNKKRFSDEQTKSLESMFAT-QAKLEPRQKLQLARELGLQPRQVAIWFQNKRARWKSKQLEREYSALRD
DYHALLCSYE
>ZEAMA_GRMZM2G041462_P01/1-80 pacid=30995456 transcript=GRMZM2G041462_T01 locus=GRMZM2G041462 ID=GRMZM2G041462_T01.v6a annot-version=Ensembl-18_2010-01-MaizeSequence
L-DKNKKRFSEEQIKSLESMFAT-QTKLEPRQKLQLARELGLQPRQVAIWFQNKRARWKSKQLERDYSALRD
DYDALLCSYE
>SORBI_Sb02g030660.1/1-80
L-DKNKKRFSEEQIKSLESMFAT-QTKLEPRQKLQLARELGLQPRQVAIWFQNKRARWKSKQLEREYSALRD
DYDALLCSYE
>SPHFA_Sphfalx19G027400.1.p/1-80 pacid=41980875 transcript=Sphfalx19G027400.1 locus=Sphfalx19G027400 ID=Sphfalx19G027400.1.v1.1 annot-version=v1.1
V-ESKKRRLTFEQVRSLETNFEL-DNKLEPERKMQLAMELGLQPRQVAVWFQNRRARWKTKQLERDYEVLSM
DYSRLKAQFE
>ORYSAJA_LOC_Os09g21180.1/1-80
A-AARKRRLTAEQVRALERSFEE-ERKLEPERKSELARRLGIAPRQVAVWFQNRRARWKTKQLELDFDRLRA
AHDELLAGRT
>ZEAMA_GRMZM2G002915_P01/1-80 pacid=30973242 transcript=GRMZM2G002915_T01 locus=GRMZM2G002915 ID=GRMZM2G002915_T01.v6a annot-version=Ensembl-18_2010-01-MaizeSequence
E-RTTKRRLTAEQVRELELSFEE-ERKLEPERKSELARRLGIAPRQVAVWFQNRRARWRSKQLEQDFDRLRA
AHDDLIAGRD
>SORBI_Sb02g023650.1/1-80
Q-ERTKRRLTAEQVRELELSFEE-ERKLEPERKSELARRLGIAPRQVAVWFQNRRARWRTKQLEQDFDRLRA
AHDDLLAGRD
>PINTA_PITA_28601/1-73
Q-LEKKRRLSAEQVRSLEKSFEM-ENKLEPERKMQLAQQLGLQPRQVAVWFQNRRARWKTKQLEHVYDALKQ
EFD-------
>PINTA_PITA_35519/1-73
Q-LEKKRRLSAEQVRSLEKSFEM-ENKLEPERKMQLAQQLGLQPRQVAVWFQNRRARWKTKQLEHVYDALKQ
EFD-------
>GINBI_Gb_04698/1-73
H-VEKKRRLTADQVRSLELSFEM-ENKLEPERKMKLAEQLGLQPRQVAVWFQNRRARWKTKELERVYDALKV
DFD-------
>MEDTR_Medtr7g103340.1/1-73 pacid=31082278 transcript=Medtr7g103340.1 locus=Medtr7g103340 ID=Medtr7g103340.1.JCVIMt4.0v1 annot-version=Mt4.0v1
Y-REKKKRLTSNQIDSLEKSFQE-EIKLDPERKMKLSRELGLQPRQIAVWFQNRRTRWKAKQLEHLYDVLKQ
EFD-------
>MEDTR_Medtr1g061660.1/1-73 pacid=31094129 transcript=Medtr1g061660.1 locus=Medtr1g061660 ID=Medtr1g061660.1.JCVIMt4.0v1 annot-version=Mt4.0v1
N-QEKKKRLTSEQMESLESSFQE-EIKLDPQRKMKLSKELGLQPRQIAIWFQNRRARWKTKQLEHLYDSLRH
QFE-------
>NELNU_NNU_021027/1-73
N-QERKRRLTSDQIESLERSFQE-EIKLEPERKMRLARELGLQPRQVAVWFQNRRARWKAKQLERVYDALKQ
EFD-------
>NELNU_NNU_002328/1-73
Q-EIRKRRLTGDQIKSLERSFQE-EMKLEPERKMRLARELGLQPRQVAVWFQNRRARWKAKQLERVYGALKH
EFD-------
>PINTA_PITA_02522/1-80
V-GEKKRRLTFDQVKTLEKSFEL-RNKLDPVRKMQLAKALGLQPRQISVWFQNRRARWKTKQLEKDFDALKQ
EYDTLKRNYD
>PINTA_PITA_16722/1-80
F-GEKKRKLTFEQVKTLEKSFEL-RNKLDPDRKMQLAKQLGLEPRQISVWFQNRRARWKTKQMEKDFDVLKH
EYETLKKNYD
>PINTA_PITA_34020/1-80
F-GEKKRKLTFEQVKTLEKSFEL-RNKLDPDRKMQLAKQLGLEPRQISVWFQNRRARWKTKQMEKDFDVLKH
EYETLKKNYD
>PINTA_PITA_18244/1-80
F-GGKKKRLTFQQVKKLEKSFEV-ANKLEPETKVQLAKALGLHPRQIAVWFQNRRARCKTKQVEKDFDALKQ
QYDDLKNKYD
>PINTA_PITA_30813/1-80
F-GGKKKRLTFQQVKKLEKSFEV-ANKLEPETKVQLAKALGLHPRQIAVWFQNRRARCKTKQVEKDFDALKQ
QYDDLKNKYD
>SPHFA_Sphfalx03G090100.1.p/1-80 pacid=41983883 transcript=Sphfalx03G090100.1 locus=Sphfalx03G090100 ID=Sphfalx03G090100.1.v1.1 annot-version=v1.1
V-ESKKRRLTLDQVRSLERNFEE-ENKLESDRKLQLAKELGLQPRQVAVWFQNRRARWKTKQLERDYQVLTS
DYNKLKTQLQ
>GINBI_Gb_02323/1-80
P-DQKKRRLTLEQVRSLEKNFEL-ENKLEPEKKVQLAQELGLQPRQVAVWFQNRRARWKTKQLERDYDLLKL
NYDTLKSSCD
>ARATH_AT1G27045.1/1-80 pacid=19655144 transcript=AT1G27045.1 locus=AT1G27045 ID=AT1G27045.1.TAIR10 annot-version=TAIR10
E-ITKKRKLTPIQLRLLEESFEE-EKRLEPDRKLWLAEKLGLQPSQVAVWFQNRRARYKTKQLEHDCDSLKA
SYAKLKTDWD
>AZOFIhc_s0017.g014609/1-80
F-MKGVRRLGYEQVKALEKAFEG-DNRLEPERKVKLASELSLQPRQVAIWFQNRRARWKTKQLEKDYSLLKS
NFDALKAERD
>AZOFIhc_s2471.g111662/1-80
F-MKGVRRLGYEQVKALEKAFEG-DNRLEPERKVKLASELSLQPRQVAIWFQNRRARWKTKQLEKDYSLLKS
NFDALKAERD
>AZOFIhc_s0188.g056822/1-80
L-GTTTRRLGYEQVKALEKAFEV-ENRLEPERKVKLASQLGLQPRQVAVWFQNRRARWKTKQMERDYTVLKN
KFEALKADRD
>ANTAG_AagrBONN_evm.model.Sc2ySwM_228.2794.1/1-79 EVM AagrBONN_evm.TU.Sc2ySwM_228.2794   Sc2ySwM_228:12155404-12158694(+)
--VEKKRRLTVQQLRALESNFDK-ENKLEPERKMQLAHELGLQPRQVAVWFQNRRARWKNKQLEKDYDQLKL
EYDTLMFERD
>AZOFIhc_s0104.g044792/1-80
P-SEKRRRLTMEQVNFLEMSFNS-DLKLEPDRKTEIAKQLGIRPRQVAIWFQNRRARWKNKQLEQDYDALKA
NYEALVKDNN
>AZOFIhc_s0040.g026630/1-80
P-PEKKRRLSVEQVKFLEASFNT-DIKLEPDRKALIASQLGLRPRQVAIWFQNRRVRWKNKQLERDYDVLKE
KYEALMKENV
>AZOFIhc_s0006.g009635/1-80
N-LVKKRRLTSEQVKFLEASFNM-DLKLEPERKALIAKQLGLRPRQVAIWFQNRRARWKNKQLEHEYEALKL
KYEALVKDND
>GINBI_Gb_35959/1-73
Q-AEKKRRLSVEQVKWLEMSFER-ERKLDPHRRDQLALEVGLKPRQVAVWYQNRRARWKAKKLERDFDHLKQ
KYD-------
