# Supplementary material for: Enhanced sensitivity of TAPscan v4 enables comprehensive analysis of streptophyte transcription factor evolution
Source: Plant J. 2024 Dec 12;121(1):e17184. doi: 10.1111/tpj.17184 (PMC11712027; doi:10.1111/tpj.17184)
Supplement: Supplementary file 8 — File S2. Alignments used to generate TAPscan custom profile HMMs. [file TPJ-121-0-s001.zip › FileS2_alignment_C2H2IDD.fa]

>PHYPAV33_Pp3c1_16920V3.1/1-23 gene=Pp3c1_16920
FVCEICNKGFQRDQNLQLHRRGH
>PHYPAV33_Pp3c1_20230V3.1/1-23 gene=Pp3c1_20230
FVCEICNKGFQRDQNLQLHRRGH
>PHYPAV33_Pp3c2_20240V3.1/1-23 gene=Pp3c2_20240
FVCEICNKGFQRDQNLQLHRRGH
>NELNU_NNU_006458/1-23
FVCEICNKGFQRDQNLQLHRRGH
>CERPUGG_CepurGG1.6G212100.1.p/1-23 pacid=43058043 transcript=CepurGG1.6G212100.1 locus=CepurGG1.6G212100 ID=CepurGG1.6G212100.1.v1.1 annot-version=v1.1
FVCEICNKGFQRDQNLQLHRRGH
>PHYPAV33_Pp3c2_22070V3.1/1-23 gene=Pp3c2_22070
FVCEICNKGFQRDQNLQLHRRGH
>SPHFA_Sphfalx08G097600.1.p/1-23 pacid=41991900 transcript=Sphfalx08G097600.1 locus=Sphfalx08G097600 ID=Sphfalx08G097600.1.v1.1 annot-version=v1.1
FVCEICNKGFQRDQNLQLHRRGH
>SPHFA_Sphfalx02G106900.1.p/1-23 pacid=41965773 transcript=Sphfalx02G106900.1 locus=Sphfalx02G106900 ID=Sphfalx02G106900.1.v1.1 annot-version=v1.1
FVCEICNKGFQRDQNLQLHRRGH
>SPHFA_Sphfalx05G058600.1.p/1-23 pacid=41964188 transcript=Sphfalx05G058600.1 locus=Sphfalx05G058600 ID=Sphfalx05G058600.1.v1.1 annot-version=v1.1
FVCEICNKGFQRDQNLQLHRRGH
>COFCA_Cc10_g03110/1-23
FVCEICNKGFQRDQNLQLHRRGH
>COFCA_Cc00_g31490/1-23
FVCEICNKGFQRDQNLQLHRRGH
>SPHFA_Sphfalx01G111100.1.p/1-23 pacid=41991272 transcript=Sphfalx01G111100.1 locus=Sphfalx01G111100 ID=Sphfalx01G111100.1.v1.1 annot-version=v1.1
FVCEICNKGFQRDQNLQLHRRGH
>MARPO_Mapoly0058s0031.1.p/1-23 pacid=33022989 transcript=Mapoly0058s0031.1 locus=Mapoly0058s0031 ID=Mapoly0058s0031.1.v3.1 annot-version=v3.1
FVCEICNKGFQRDQNLQLHRRGH
>GINBI_Gb_03909/1-23
FVCEICNKGFQRDQNLQLHRRGH
>NELNU_NNU_024143/1-23
FVCEICNKGFQRDQNLQLHRRGH
>COFCA_Cc07_g09220/1-23
FVCEICNKGFQRDQNLQLHRRGH
>VITVI_VIT_204s0023g01430.1/1-23 pacid=38067975 transcript=VIT_204s0023g01430.1 locus=VIT_204s0023g01430 ID=VIT_204s0023g01430.1.v2.1 annot-version=v2.1
FVCEICNKGFQRDQNLQLHRRGH
>VITVI_VIT_218s0001g12220.2/1-23 pacid=38038287 transcript=VIT_218s0001g12220.2 locus=VIT_218s0001g12220 ID=VIT_218s0001g12220.2.v2.1 annot-version=v2.1
FVCEICNKGFQRDQNLQLHRRGH
>AMBTR_scaffold00059.81/1-23
FVCEICNKGFQRDQNLQLHRRGH
>AMBTR_scaffold00036.29/1-23
FVCEICNKGFQRDQNLQLHRRGH
>ANTAG_AagrBONN_evm.model.Sc2ySwM_340.370.1/1-23 . AagrBONN_evm.TU.Sc2ySwM_340.370   Sc2ySwM_340:1696514-1699927(-)
FVCEICNKGFQRDQNLQLHRRGH
>ARATH_AT3G50700.1/1-23 pacid=19658366 transcript=AT3G50700.1 locus=AT3G50700 ID=AT3G50700.1.TAIR10 annot-version=TAIR10
FVCEICNKGFQRDQNLQLHRRGH
>ARATH_AT5G66730.1/1-23 pacid=19669366 transcript=AT5G66730.1 locus=AT5G66730 ID=AT5G66730.1.TAIR10 annot-version=TAIR10
FVCEICNKGFQRDQNLQLHRRGH
>PINTA_PITA_08284/1-23
FVCEICNKGFQRDQNLQLHRRGH
>ORYSAJA_LOC_Os03g10140.1/1-23
FVCEICNKGFQRDQNLQLHRRGH
>ZEAMA_GRMZM2G171073_P02/1-23 pacid=31011982 transcript=GRMZM2G171073_T02 locus=GRMZM2G171073 ID=GRMZM2G171073_T02.v6a annot-version=Ensembl-18_2010-01-MaizeSequence
FVCEICNKGFQRDQNLQLHRRGH
>SORBI_Sb01g043960.1/1-23
FVCEICNKGFQRDQNLQLHRRGH
>GINBI_Gb_21530/1-23
FVCEICNKGFQRDQNLQLHRRGH
>PINTA_PITA_01408/1-23
FVCEICNKGFQRDQNLQLHRRGH
>VITVI_VIT_209s0002g02300.1/1-23 pacid=38070744 transcript=VIT_209s0002g02300.1 locus=VIT_209s0002g02300 ID=VIT_209s0002g02300.1.v2.1 annot-version=v2.1
FVCEICNKGFQRDQNLQLHRRGH
>NELNU_NNU_023001/1-23
FVCEICNKGFQRDQNLQLHRRGH
>AMBTR_scaffold00002.587/1-23
FVCEICNKGFQRDQNLQLHRRGH
>PINTA_PITA_20311/1-23
FVCEICNKGFQRDQNLQLHRRGH
>GINBI_Gb_35984/1-23
FVCEICNKGFQRDQNLQLHRRGH
>PINTA_PITA_02918/1-23
FVCEICNKGFQRDQNLQLHRRGH
>PENMA_pm005758.t2/1-23
FVCEICNKGFQRDQNLQLHRRGH
>CHABR_g12340.t1/1-23 length:1277 (mRNA) (CHBRA187g00510)  (Beta-galactosidase 17)
FVCEICNKGFQRDQNLQLHRRGH
>CHABR_g17829.t1/1-23 length:1649 (mRNA) (CHBRA215g00060)  (zinc finger protein NUTCRACKER-like)
FVCEICNKGFQRDQNLQLHRRGH
>GINBI_Gb_01996/1-23
FVCEICNKGFQRDQNLQLHRRGH
>COFCA_Cc01_g19010/1-23
FVCEICNKGFQRDQNLQLHRRGH
>NELNU_NNU_008980/1-23
FVCEICNKGFQRDQNLQLHRRGH
>NELNU_NNU_021640/1-23
FVCEICNKGFQRDQNLQLHRRGH
>VITVI_VIT_200s0179g00170.1/1-23 pacid=38049249 transcript=VIT_200s0179g00170.1 locus=VIT_200s0179g00170 ID=VIT_200s0179g00170.1.v2.1 annot-version=v2.1
FVCEICNKGFQRDQNLQLHRRGH
>ARATH_AT4G02670.1/1-23 pacid=19644400 transcript=AT4G02670.1 locus=AT4G02670 ID=AT4G02670.1.TAIR10 annot-version=TAIR10
FVCEICNKGFQRDQNLQLHRRGH
>AMBTR_scaffold00007.32/1-23
FVCEICNKGFQRDQNLQLHRRGH
>NELNU_NNU_005667/1-23
FVCEICNKGFQRDQNLQLHRRGH
>NELNU_NNU_012406/1-23
FVCEICNKGFQRDQNLQLHRRGH
>ARATH_AT3G13810.2/1-23 pacid=19662837 transcript=AT3G13810.2 locus=AT3G13810 ID=AT3G13810.2.TAIR10 annot-version=TAIR10
FVCEICNKGFQRDQNLQLHRRGH
>ARATH_AT5G03150.1/1-23 pacid=19671261 transcript=AT5G03150.1 locus=AT5G03150 ID=AT5G03150.1.TAIR10 annot-version=TAIR10
FVCEICNKGFQRDQNLQLHRRGH
>COFCA_Cc01_g20530/1-23
FVCEICNKGFQRDQNLQLHRRGH
>VITVI_VIT_207s0104g01620.1/1-23 pacid=38056689 transcript=VIT_207s0104g01620.1 locus=VIT_207s0104g01620 ID=VIT_207s0104g01620.1.v2.1 annot-version=v2.1
FVCEICNKGFQRDQNLQLHRRGH
>VITVI_VIT_214s0060g02440.1/1-23 pacid=38022339 transcript=VIT_214s0060g02440.1 locus=VIT_214s0060g02440 ID=VIT_214s0060g02440.1.v2.1 annot-version=v2.1
FVCEICNKGFQRDQNLQLHRRGH
>ZEAMA_GRMZM2G011357_P01/1-23 pacid=31012295 transcript=GRMZM2G011357_T01 locus=GRMZM2G011357 ID=GRMZM2G011357_T01.v6a annot-version=Ensembl-18_2010-01-MaizeSequence
FVCEICNKGFQRDQNLQLHRRGH
>SORBI_Sb01g021480.1/1-23
FVCEICNKGFQRDQNLQLHRRGH
>KLEFL_kfl00232_0130_v1.1/1-23
FVCEICNKGFQRDQNLQLHRRGH
>Zci_09456.1/1-23 protein AED:0.00 eAED:0.00 QI:336|0.33|0.75|1|1|1|4|746|965
FVCEICNKGFQRDQNLQLHRRGH
>AMBTR_scaffold00016.277/1-23
FVCEVCNKGFQRDQNLQLHRRGH
>ORYSAJA_LOC_Os10g28330.1/1-23
FVCEVCNKGFQRDQNLQLHRRGH
>SELMO_gw1.24.73.1/1-23
FICEICNKGFQRDQNLQLHRRGH
>GINBI_Gb_24099/1-23
FICEICNKGFQRDQNLQLHRRGH
>COFCA_Cc04_g01870/1-23
FICEICNKGFQRDQNLQLHRRGH
>VITVI_VIT_204s0008g01160.1/1-23 pacid=38069329 transcript=VIT_204s0008g01160.1 locus=VIT_204s0008g01160 ID=VIT_204s0008g01160.1.v2.1 annot-version=v2.1
FICEICNKGFQRDQNLQLHRRGH
>COFCA_Cc08_g10730/1-23
FICEICNKGFQRDQNLQLHRRGH
>MEDTR_Medtr8g017210.1/1-23 pacid=31076613 transcript=Medtr8g017210.1 locus=Medtr8g017210 ID=Medtr8g017210.1.JCVIMt4.0v1 annot-version=Mt4.0v1
FICEICNKGFQRDQNLQLHRRGH
>COFCA_Cc01_g11310/1-23
FICEICNKGFQRDQNLQLHRRGH
>VITVI_VIT_208s0040g02100.1/1-23 pacid=38025972 transcript=VIT_208s0040g02100.1 locus=VIT_208s0040g02100 ID=VIT_208s0040g02100.1.v2.1 annot-version=v2.1
FICEICNKGFQRDQNLQLHRRGH
>VITVI_VIT_206s0004g03070.1/1-23 pacid=38063437 transcript=VIT_206s0004g03070.1 locus=VIT_206s0004g03070 ID=VIT_206s0004g03070.1.v2.1 annot-version=v2.1
FICEICNKGFQRDQNLQLHRRGH
>AMBTR_scaffold00057.241/1-23
FICEICNKGFQRDQNLQLHRRGH
>NELNU_NNU_009279/1-23
FICEICNKGFQRDQNLQLHRRGH
>MEDTR_Medtr4g059870.1/1-23 pacid=31106290 transcript=Medtr4g059870.1 locus=Medtr4g059870 ID=Medtr4g059870.1.JCVIMt4.0v1 annot-version=Mt4.0v1
FLCEICNKGFQRDQNLQLHRRGH
>MEDTR_Medtr2g099990.1/1-23 pacid=31062688 transcript=Medtr2g099990.1 locus=Medtr2g099990 ID=Medtr2g099990.1.JCVIMt4.0v1 annot-version=Mt4.0v1
FICEICNKGFQRDQNLQLHKRGH
>MEDTR_Medtr1g016010.1/1-23 pacid=31099204 transcript=Medtr1g016010.1 locus=Medtr1g016010 ID=Medtr1g016010.1.JCVIMt4.0v1 annot-version=Mt4.0v1
FICEICNKGFQRDQNLQLHKRGH
>ARATH_AT1G55110.1/1-23 pacid=19651501 transcript=AT1G55110.1 locus=AT1G55110 ID=AT1G55110.1.TAIR10 annot-version=TAIR10
FICEVCNKGFQRDQNLQLHKRGH
>SPIMU_SM005143S17856/1-23  [mRNA]  locus=s5143:3:1078:- [translate_table: standard]
FVCEICSKGFQRDQNLQLHRRGH
>SPIMU_SM005170S17845/1-23  [mRNA]  locus=s5170:1:1075:- [translate_table: standard]
FVCEICSKGFQRDQNLQLHRRGH
>NELNU_NNU_010753/1-23
FVCEICSKGFQRDQNLQLHRRGH
>NELNU_NNU_015354/1-23
FVCEICSKGFQRDQNLQLHRRGH
>PINTA_PITA_30061/1-23
FVCEVCSKGFQRDQNLQLHRRGH
>ZEAMA_GRMZM5G884137_P01/1-23 pacid=31005923 transcript=GRMZM5G884137_T01 locus=GRMZM5G884137 ID=GRMZM5G884137_T01.v6a annot-version=Ensembl-18_2010-01-MaizeSequence
FVCEVCSKGFQREQNLQLHRRGH
>PINTA_PITA_46389/1-23
FVCEVCNKGFQREQNLQLHRRGH
>GINBI_Gb_18885/1-23
FVCEVCNKGFQREQNLQLHRRGH
>COFCA_Cc11_g03360/1-23
FVCEVCNKGFQREQNLQLHRRGH
>ORYSAJA_LOC_Os08g44050.1/1-23
FVCEVCNKGFQREQNLQLHRRGH
>ZEAMA_GRMZM2G179677_P02/1-23 pacid=31015241 transcript=GRMZM2G179677_T02 locus=GRMZM2G179677 ID=GRMZM2G179677_T02.v6a annot-version=Ensembl-18_2010-01-MaizeSequence
FVCEVCNKGFQREQNLQLHRRGH
>SORBI_Sb07g024550.1/1-23
FVCEVCNKGFQREQNLQLHRRGH
>ORYSAJA_LOC_Os09g38340.1/1-23
FVCEVCNKGFQREQNLQLHRRGH
>ZEAMA_GRMZM2G042666_P01/1-23 pacid=30999835 transcript=GRMZM2G042666_T01 locus=GRMZM2G042666 ID=GRMZM2G042666_T01.v6a annot-version=Ensembl-18_2010-01-MaizeSequence
FVCEVCNKGFQREQNLQLHRRGH
>SORBI_Sb02g032400.1/1-23
FVCEVCNKGFQREQNLQLHRRGH
>ORYSAJA_LOC_Os02g45054.1/1-23
FVCEVCNKGFQREQNLQLHRRGH
>SORBI_Sb04g032140.1/1-23
FVCEVCNKGFQREQNLQLHRRGH
>ORYSAJA_LOC_Os04g47860.2/1-23
FVCEVCNKGFQREQNLQLHRRGH
>ZEAMA_GRMZM2G129261_P01/1-23 pacid=30968643 transcript=GRMZM2G129261_T01 locus=GRMZM2G129261 ID=GRMZM2G129261_T01.v6a annot-version=Ensembl-18_2010-01-MaizeSequence
FVCEVCNKGFQREQNLQLHRRGH
>SORBI_Sb06g025550.1/1-23
FVCEVCNKGFQREQNLQLHRRGH
>ZEAMA_GRMZM2G090595_P01/1-23 pacid=30990959 transcript=GRMZM2G090595_T01 locus=GRMZM2G090595 ID=GRMZM2G090595_T01.v6a annot-version=Ensembl-18_2010-01-MaizeSequence
FVCEVCNKGFQREQNLQLHRRGH
>NELNU_NNU_016287/1-23
FICEVCNKGFQREQNLQLHRRGH
>VITVI_VIT_201s0010g02100.2/1-23 pacid=38026748 transcript=VIT_201s0010g02100.2 locus=VIT_201s0010g02100 ID=VIT_201s0010g02100.2.v2.1 annot-version=v2.1
FICEVCNKGFQREQNLQLHRRGH
>VITVI_VIT_201s0010g02090.1/1-23 pacid=38028999 transcript=VIT_201s0010g02090.1 locus=VIT_201s0010g02090 ID=VIT_201s0010g02090.1.v2.1 annot-version=v2.1
FICEVCNKGFQREQNLQLHRRGH
>AMBTR_scaffold00032.84/1-23
FICEVCNKGFQREQNLQLHRRGH
>MEDTR_Medtr1g094115.2/1-23 pacid=31100022 transcript=Medtr1g094115.2 locus=Medtr1g094115 ID=Medtr1g094115.2.JCVIMt4.0v1 annot-version=Mt4.0v1
FICEVCNKGFQREQNLQLHRRGH
>ARATH_AT2G02070.1/1-23 pacid=19640972 transcript=AT2G02070.1 locus=AT2G02070 ID=AT2G02070.1.TAIR10 annot-version=TAIR10
FICEVCNKGFQREQNLQLHRRGH
>MEDTR_Medtr1g112270.1/1-23 pacid=31100289 transcript=Medtr1g112270.1 locus=Medtr1g112270 ID=Medtr1g112270.1.JCVIMt4.0v1 annot-version=Mt4.0v1
FICEVCNKGFQREQNLQLHRRGH
>COFCA_Cc06_g03810/1-23
FICEICNKGFQREQNLQLHRRGH
>ARATH_AT1G14580.1/1-23 pacid=19656149 transcript=AT1G14580.1 locus=AT1G14580 ID=AT1G14580.1.TAIR10 annot-version=TAIR10
FLCEVCNKGFQREQNLQLHRRGH
>ARATH_AT2G02080.1/1-23 pacid=19639457 transcript=AT2G02080.1 locus=AT2G02080 ID=AT2G02080.1.TAIR10 annot-version=TAIR10
FICDVCNKGFQREQNLQLHRRGH
>AMBTR_scaffold00044.11/1-23
FVCEVCEKGFQREQNLQLHRRGH
>MEDTR_Medtr2g093960.1/1-23 pacid=31065657 transcript=Medtr2g093960.1 locus=Medtr2g093960 ID=Medtr2g093960.1.JCVIMt4.0v1 annot-version=Mt4.0v1
FICEVCNKGFKRDQNLQLHRRGH
>ARATH_AT3G45260.1/1-23 pacid=19660813 transcript=AT3G45260.1 locus=AT3G45260 ID=AT3G45260.1.TAIR10 annot-version=TAIR10
FICEVCNKGFKRDQNLQLHRRGH
>COFCA_Cc03_g14020/1-23
YICEVCHKGFQRDQNLQLHRRGH
>VITVI_VIT_209s0054g01820.1/1-23 pacid=38070977 transcript=VIT_209s0054g01820.1 locus=VIT_209s0054g01820 ID=VIT_209s0054g01820.1.v2.1 annot-version=v2.1
YICEVCHKGFQRDQNLQLHRRGH
>ORYSAJA_LOC_Os02g31890.1/1-23
YICEVCHKGFQRDQNLQLHRRGH
>ZEAMA_GRMZM2G320287_P01/1-23 pacid=30992738 transcript=GRMZM2G320287_T01 locus=GRMZM2G320287 ID=GRMZM2G320287_T01.v6a annot-version=Ensembl-18_2010-01-MaizeSequence
YICEVCHKGFQRDQNLQLHRRGH
>SORBI_Sb04g021220.1/1-23
YICEVCHKGFQRDQNLQLHRRGH
>SORBI_Sb04g021440.1/1-23
YICEVCHKGFQRDQNLQLHRRGH
>ZEAMA_GRMZM2G035625_P01/1-23 pacid=31035520 transcript=GRMZM2G035625_T01 locus=GRMZM2G035625 ID=GRMZM2G035625_T01.v6a annot-version=Ensembl-18_2010-01-MaizeSequence
FVCEICHKGFQRDQNLQLHRRGH
>SORBI_Sb03g045120.1/1-23
FVCEICHKGFQRDQNLQLHRRGH
>COFCA_Cc02_g31070/1-23
FICEICQKGFQRDQNLQLHRRGH
>SELMO_e_gw1.57.60.1/1-23
FVCEICGKGFQRDQNLQLHRRGH
>SELMO_gw1.37.55.1/1-23
FVCEICGKGFQRDQNLQLHRRGH
>SELMO_e_gw1.14.95.1/1-23
FVCEICGKGFQRDQNLQLHRRGH
>ORYSAJA_LOC_Os01g14010.1/1-23
FVCEICGKGFQRDQNLQLHRRGH
>ZEAMA_GRMZM2G151309_P01/1-23 pacid=30980320 transcript=GRMZM2G151309_T01 locus=GRMZM2G151309 ID=GRMZM2G151309_T01.v6a annot-version=Ensembl-18_2010-01-MaizeSequence
FVCEICGKGFQRDQNLQLHRRGH
>ZEAMA_GRMZM5G828179_P01/1-23 pacid=31029015 transcript=GRMZM5G828179_T01 locus=GRMZM5G828179 ID=GRMZM5G828179_T01.v6a annot-version=Ensembl-18_2010-01-MaizeSequence
FVCEICGKGFQRDQNLQLHRRGH
>SORBI_Sb03g000300.1/1-23
FVCEICGKGFQRDQNLQLHRRGH
>ORYSAJA_LOC_Os01g39110.1/1-23
FVCEICGKGFQRDQNLQLHRRGH
>ZEAMA_GRMZM2G027333_P01/1-23 pacid=30983006 transcript=GRMZM2G027333_T01 locus=GRMZM2G027333 ID=GRMZM2G027333_T01.v6a annot-version=Ensembl-18_2010-01-MaizeSequence
FVCEICGKGFQRDQNLQLHRRGH
>SORBI_Sb03g025790.1/1-23
FVCEICGKGFQRDQNLQLHRRGH
>ORYSAJA_LOC_Os01g70870.1/1-23
FVCEICGKGFQRDQNLQLHRRGH
>ORYSAJA_LOC_Os07g39310.1/1-23
FVCEVCGKGFQRDQNLQLHRRGH
>ZEAMA_GRMZM2G022213_P01/1-23 pacid=30966299 transcript=GRMZM2G022213_T01 locus=GRMZM2G022213 ID=GRMZM2G022213_T01.v6a annot-version=Ensembl-18_2010-01-MaizeSequence
FVCEVCGKGFQRDQNLQLHRRGH
>ZEAMA_GRMZM2G058197_P01/1-23 pacid=30996312 transcript=GRMZM2G058197_T01 locus=GRMZM2G058197 ID=GRMZM2G058197_T01.v6a annot-version=Ensembl-18_2010-01-MaizeSequence
FVCEVCGKGFQRDQNLQLHRRGH
>SORBI_Sb02g037550.1/1-23
FVCEVCGKGFQRDQNLQLHRRGH
>COFCA_Cc05_g07790/1-23
FLCEICGKGFQRDQNLQLHRRGH
>NELNU_NNU_009676/1-23
FLCEICGKGFQRDQNLQLHRRGH
>NELNU_NNU_024934/1-23
FLCEICGKGFQRDQNLQLHRRGH
>VITVI_VIT_212s0028g03030.1/1-23 pacid=38042224 transcript=VIT_212s0028g03030.1 locus=VIT_212s0028g03030 ID=VIT_212s0028g03030.1.v2.1 annot-version=v2.1
FLCEICGKGFQRDQNLQLHRRGH
>ARATH_AT1G03840.1/1-23 pacid=19650757 transcript=AT1G03840.1 locus=AT1G03840 ID=AT1G03840.1.TAIR10 annot-version=TAIR10
FLCEICGKGFQRDQNLQLHRRGH
>ZEAMA_GRMZM2G177693_P01/1-23 pacid=31032075 transcript=GRMZM2G177693_T01 locus=GRMZM2G177693 ID=GRMZM2G177693_T01.v6a annot-version=Ensembl-18_2010-01-MaizeSequence
FLCEICGKGFQRDQNLQLHRRGH
>ARATH_AT5G44160.1/1-23 pacid=19673206 transcript=AT5G44160.1 locus=AT5G44160 ID=AT5G44160.1.TAIR10 annot-version=TAIR10
FLCEVCGKGFQRDQNLQLHRRGH
>ORYSAJA_LOC_Os01g09850.1/1-23
YVCEICGKGFQRDQNLQLHRRGH
>ZEAMA_GRMZM2G143723_P01/1-23 pacid=31028922 transcript=GRMZM2G143723_T01 locus=GRMZM2G143723 ID=GRMZM2G143723_T01.v6a annot-version=Ensembl-18_2010-01-MaizeSequence
YVCEVCGKGFQRDQNLQLHRRGH
>SORBI_Sb03g002960.1/1-23
YVCEVCGKGFQRDQNLQLHRRGH
>CHLAT_Chrsp22S03410/1-23
FYCEVCGKGFQRDQNLQLHRRGH
>AZOFIhc_s0223.g058834/1-23
FSCEVCGKGFQRDQNLQLHRRGH
>AZOFIhc_s0021.g015869/1-23
FSCDVCGKGFQRDQNLQLHRRGH
>ZEAMA_GRMZM2G021587_P01/1-23 pacid=30967444 transcript=GRMZM2G021587_T01 locus=GRMZM2G021587 ID=GRMZM2G021587_T01.v6a annot-version=Ensembl-18_2010-01-MaizeSequence
FVCEVCSKGFQRDQNLQLHLRGH
>ARATH_AT5G60470.1/1-23 pacid=19665911 transcript=AT5G60470.1 locus=AT5G60470 ID=AT5G60470.1.TAIR10 annot-version=TAIR10
FFCEICNKGFQREQNLQLHKRGH
>SORBI_Sb02g032410.1/1-23
FVCPVCQKGFQRDQNLQLHLRGH
>MARPO_Mapoly0069s0060.1.p/1-23 pacid=33018904 transcript=Mapoly0069s0060.1 locus=Mapoly0069s0060 ID=Mapoly0069s0060.1.v3.1 annot-version=v3.1
FTCEVCGRGFQREQNLQLHKRGH
>NELNU_NNU_009382/1-23
FVCEICERGFPREQNLQLHRRGH
>MEDTR_Medtr2g090745.1/1-23 pacid=31067641 transcript=Medtr2g090745.1 locus=Medtr2g090745 ID=Medtr2g090745.1.JCVIMt4.0v1 annot-version=Mt4.0v1
FVCEICLKDFQRDQNLQLHRRGH
>MEDTR_Medtr2g017720.1/1-23 pacid=31066554 transcript=Medtr2g017720.1 locus=Medtr2g017720 ID=Medtr2g017720.1.JCVIMt4.0v1 annot-version=Mt4.0v1
FVCEICLKDFQRDQNLQLHRRGH
>MEDTR_Medtr5g030560.1/1-23 pacid=31089259 transcript=Medtr5g030560.1 locus=Medtr5g030560 ID=Medtr5g030560.1.JCVIMt4.0v1 annot-version=Mt4.0v1
FVCEICLKDFQRDQNLQLHRRGY
>PHYPAV33_Pp3c5_20980V3.1/1-23 gene=Pp3c5_20980
YVCEICNQGFQRDQNLQMHRRRH
>PINTA_PITA_18726/1-23
YVCEICNQGFQRDQNLQMHRRRH
>AMBTR_scaffold00024.49/1-23
YVCEICNQGFQRDQNLQMHRRRH
>COFCA_Cc04_g09130/1-23
YVCEICNQGFQRDQNLQMHRRRH
>COFCA_Cc11_g05630/1-23
YVCEICNQGFQRDQNLQMHRRRH
>NELNU_NNU_016338/1-23
YVCEICNQGFQRDQNLQMHRRRH
>NELNU_NNU_000304/1-23
YVCEICNQGFQRDQNLQMHRRRH
>VITVI_VIT_201s0011g06400.2/1-23 pacid=38026628 transcript=VIT_201s0011g06400.2 locus=VIT_201s0011g06400 ID=VIT_201s0011g06400.2.v2.1 annot-version=v2.1
YVCEICNQGFQRDQNLQMHRRRH
>GINBI_Gb_26087/1-23
YVCEICNQGFQRDQNLQMHRRRH
>ARATH_AT1G25250.1/1-23 pacid=19656887 transcript=AT1G25250.1 locus=AT1G25250 ID=AT1G25250.1.TAIR10 annot-version=TAIR10
YVCEICNQGFQRDQNLQMHRRRH
>ARATH_AT1G68130.1/1-23 pacid=19650395 transcript=AT1G68130.1 locus=AT1G68130 ID=AT1G68130.1.TAIR10 annot-version=TAIR10
YVCEICNQGFQRDQNLQMHRRRH
>ORYSAJA_LOC_Os08g36390.1/1-23
YVCEICNQGFQRDQNLQMHRRRH
>ORYSAJA_LOC_Os09g27650.2/1-23
YVCEICNQGFQRDQNLQMHRRRH
>SPHFA_Sphfalx08G089300.1.p/1-23 pacid=41991954 transcript=Sphfalx08G089300.1 locus=Sphfalx08G089300 ID=Sphfalx08G089300.1.v1.1 annot-version=v1.1
YVCEICNQGFQRDQNLQMHRRRH
>CERPUGG_CepurGG1.5G153400.1.p/1-23 pacid=43041075 transcript=CepurGG1.5G153400.1 locus=CepurGG1.5G153400 ID=CepurGG1.5G153400.1.v1.1 annot-version=v1.1
YVCEICNQGFQRDQNLQMHRRRH
>GINBI_Gb_41434/1-23
YVCEICNQGFQRDQNLQMHRRRH
>AZOFIhc_s0004.g008481/1-23
YVCEICNQGFQRDQNLQMHRRRH
>SELMO_gw1.10.84.1/1-23
YICEICNQGFQRDQNLQMHRRRH
>VITVI_VIT_217s0000g01870.1/1-23 pacid=38031656 transcript=VIT_217s0000g01870.1 locus=VIT_217s0000g01870 ID=VIT_217s0000g01870.1.v2.1 annot-version=v2.1
YICEICNQGFQRDQNLQMHRRRH
>ARATH_AT2G01940.3/1-23 pacid=19638227 transcript=AT2G01940.3 locus=AT2G01940 ID=AT2G01940.3.TAIR10 annot-version=TAIR10
YICEICNQGFQRDQNLQMHRRRH
>SPHFA_Sphfalx02G109500.1.p/1-23 pacid=41965714 transcript=Sphfalx02G109500.1 locus=Sphfalx02G109500 ID=Sphfalx02G109500.1.v1.1 annot-version=v1.1
YICEICNQGFQRDQNLQMHRRRH
>SPHFA_Sphfalx01G094100.1.p/1-23 pacid=41990269 transcript=Sphfalx01G094100.1 locus=Sphfalx01G094100 ID=Sphfalx01G094100.1.v1.1 annot-version=v1.1
FICEICNQGFQRDQNLQMHRRRH
>PINTA_PITA_27198/1-23
YVCEICEQGFQRDQNLQMHRRRH
>ZEAMA_GRMZM2G123094_P02/1-23 pacid=31006216 transcript=GRMZM2G123094_T02 locus=GRMZM2G123094 ID=GRMZM2G123094_T02.v6a annot-version=Ensembl-18_2010-01-MaizeSequence
YVCEICGQGFQRDQNLQMHRRRH
>SORBI_Sb07g022700.1/1-23
YVCEICGQGFQRDQNLQMHRRRH
>ZEAMA_GRMZM2G110107_P02/1-23 pacid=30966490 transcript=GRMZM2G110107_T02 locus=GRMZM2G110107 ID=GRMZM2G110107_T02.v6a annot-version=Ensembl-18_2010-01-MaizeSequence
YVCEICGQGFQRDQNLQMHRRRH
>ZEAMA_GRMZM2G141031_P01/1-23 pacid=30993347 transcript=GRMZM2G141031_T01 locus=GRMZM2G141031 ID=GRMZM2G141031_T01.v6a annot-version=Ensembl-18_2010-01-MaizeSequence
YVCEICGQGFQRDQNLQMHRRRH
>SORBI_Sb02g026230.1/1-23
YVCEICGQGFQRDQNLQMHRRRH
>ORYSAJA_LOC_Os03g13400.1/1-23
YVCEICGQGFQREQNLQMHRRRH
>ZEAMA_GRMZM2G465595_P01/1-23 pacid=31016233 transcript=GRMZM2G465595_T01 locus=GRMZM2G465595 ID=GRMZM2G465595_T01.v6a annot-version=Ensembl-18_2010-01-MaizeSequence
YVCEICGQGFQREQNLQMHRRRH
>SORBI_Sb01g041630.1/1-23
YVCEICGQGFQREQNLQMHRRRH
>ZEAMA_GRMZM2G074032_P01/1-23 pacid=31037356 transcript=GRMZM2G074032_T01 locus=GRMZM2G074032 ID=GRMZM2G074032_T01.v6a annot-version=Ensembl-18_2010-01-MaizeSequence
YVCEICGQGFQREQNLQMHRRRH
>PHYPAV33_Pp3c6_10890V3.1/1-23 gene=Pp3c6_10890
YICEICNQSFQRDQNLQMHKRRH
>PHYPAV33_Pp3c6_10870V3.1/1-23 gene=Pp3c6_10870
YICEICNQSFQRDQNLQMHKRRH
>MARPO_Mapoly0033s0095.1.p/1-23 pacid=33003865 transcript=Mapoly0033s0095.1 locus=Mapoly0033s0095 ID=Mapoly0033s0095.1.v3.1 annot-version=v3.1
YICDICSQGFQRDQNLQMHRRRH
>SPHFA_Sphfalx01G150700.1.p/1-23 pacid=41988371 transcript=Sphfalx01G150700.1 locus=Sphfalx01G150700 ID=Sphfalx01G150700.1.v1.1 annot-version=v1.1
YVCEICSKGFQRDQNLQMHKRRH
>SPHFA_Sphfalx08G047100.1.p/1-23 pacid=41993605 transcript=Sphfalx08G047100.1 locus=Sphfalx08G047100 ID=Sphfalx08G047100.1.v1.1 annot-version=v1.1
YVCEICSKGFQRDQNLQMHKRRH
>COFCA_Cc07_g12980/1-23
YVCEICNQCFQREQNLQMHRRRH
>NELNU_NNU_009379/1-23
LVCEICKKEFSREQNLQLHRRGH
