# Supplementary material for: Enhanced sensitivity of TAPscan v4 enables comprehensive analysis of streptophyte transcription factor evolution
Source: Plant J. 2024 Dec 12;121(1):e17184. doi: 10.1111/tpj.17184 (PMC11712027; doi:10.1111/tpj.17184)
Supplement: Supplementary file 8 — File S2. Alignments used to generate TAPscan custom profile HMMs. [file TPJ-121-0-s001.zip › FileS2_alignment_C2HDZ.fa]

>PHYPAV33_Pp3c7_6850V3.1/1-90 gene=Pp3c7_6850
ARKKLRLSKEQSALLEESFKEHSTLNPKQKNALAKQLGLRPRQVEVWFQNRRARTKLKQTEVDCELLKRCVE
TLTEENRRLQKELQELRA
>PHYPAV33_Pp3c7_6890V3.1/1-90 gene=Pp3c7_6890
ARKKLRLSKEQSALLEESFKEHSTLNPKQKNALAKQLGLRPRQVEVWFQNRRARTKLKQTEVDCELLKRCVE
TLTEENRRLQKELQELRA
>SELMO_gw1.11.103.1/1-90
PRKKLRLSKEQSALLEKSFKEHSTLNPKQKNALAKHLNLRPRQVEVWFQNRRARTKLKQTEIDCELLKRCCE
TLTEENRRLQKELQELRA
>CERPUGG_CepurGG1.3G104200.1.p/1-90 pacid=43066167 transcript=CepurGG1.3G104200.1 locus=CepurGG1.3G104200 ID=CepurGG1.3G104200.1.v1.1 annot-version=v1.1
TRKKLRLSKEQSALLEESFKEHSTLNPKQKNALAKQLSLRPRQVEVWFQNRRARTKLKQTEVDCELLKRCCE
TLTEENRRLQKELQELRA
>MARPO_Mapoly0069s0069.1.p/1-90 pacid=33018830 transcript=Mapoly0069s0069.1 locus=Mapoly0069s0069 ID=Mapoly0069s0069.1.v3.1 annot-version=v3.1
TRKKLRLSKEQSALLEESFKEHSTLNPKQKNALAKQLNLRPRQVEVWFQNRRARTKLKQTEVDCELLKRCCE
TLTEENRRLQKELQELRA
>PHYPAV33_Pp3c11_21650V3.1/1-90 gene=Pp3c11_21650
TRKKLRLSKEQSALLEESFKEHSTLNPKQKNALAKQLGLRPRQVEVWFQNRRARTKLKQTEVDCELLKRCYE
SLKEENRRLQKELLELRA
>PHYPAV33_Pp3c11_21670V3.1/1-90 gene=Pp3c11_21670
TRKKLRLSKEQSALLEESFKEHSTLNPKQKNALAKQLGLRPRQVEVWFQNRRARTKLKQTEVDCELLKRCCD
SLKEENRRLQKELLELRA
>ANTAG_AagrBONN_evm.model.Sc2ySwM_340.417.1/1-90 . AagrBONN_evm.TU.Sc2ySwM_340.417   Sc2ySwM_340:1885272-1886495(+)
TRKKLRLSKDQSALLEESFKEHSTLNPKQKAALAKQLNLRPRQVEVWFQNRRARTKLKQTEVDCELLKRYCE
NLSEENRRLQKELQELRA
>SPHFA_Sphfalx18G085000.1.p/1-90 pacid=41949551 transcript=Sphfalx18G085000.1 locus=Sphfalx18G085000 ID=Sphfalx18G085000.1.v1.1 annot-version=v1.1
TRKKLRLSKEQSALLEESFKDHSTLNPKQKNALAKQLNLRPRQVEVWFQNRRARTKLKQTEVDCELLKRCCE
TLTEENKRLQKELQELRA
>SELMO_estExt_Genewise1.C_01157/1-90
TRKKLRLSKEQSALLEDSFREHSTLNPKQKNALAKQLNLRPRQVEVWFQNRRARTKLKQTEVDCELLKKYCE
GLSEENRRLQKELQELRA
>SPHFA_Sphfalx13G067700.1.p/1-90 pacid=41986490 transcript=Sphfalx13G067700.1 locus=Sphfalx13G067700 ID=Sphfalx13G067700.1.v1.1 annot-version=v1.1
SRKKLRLSKEQSALLEESFKHHSTLNPKQKNALAKQLNLRPRQVEVWFQNRRARTKLKQTEVDCELLKRCCE
TLTIENRRLLKELQELRA
>SPHFA_Sphfalx14G044800.1.p/1-90 pacid=41952406 transcript=Sphfalx14G044800.1 locus=Sphfalx14G044800 ID=Sphfalx14G044800.1.v1.1 annot-version=v1.1
TRKKLRLSKEQSALLEESFKDHSTLNPKQKSALAKQLNLRPRQVEVWFQNRRARTKLKQTEVDREVLQRCCE
TLTEENRRLLKELQELRA
>PINTA_PITA_04454/1-78
MKKKLRLSKEQFALLEESFLEHSTLNPKQKNALAKELNLQPQK------------KLKRTEVECEVLKRCCE
NLTEENKRILKELQELRA
>PINTA_PITA_33106/1-90
TRKKLRLSKEQSALLEESFLEHSTLNPKQKNALAKELNLQPRQVEVWFQNRRARTKLKQTEVDCEVLKRCCE
NLTEENRRLQKELQELRA
>PINTA_PITA_47071/1-90
TRKKLRLSKEQSALLEESFREHSTLNPKQKNALAKQLNLRPRQVEVWFQNRRARTKLKQTEVDCEVLKRCCE
NLTEENRRLQKELQELRA
>GINBI_Gb_30650/1-90
TRKKLRLSKEQSALLEESFREHSTLNPKQKNALAKQLNLRPRQVEVWFQNRRARTKLKQTEVDCELLKRCCE
SLTEENRRLQKELQELRA
>SPHFA_Sphfalx03G102500.1.p/1-90 pacid=41984959 transcript=Sphfalx03G102500.1 locus=Sphfalx03G102500 ID=Sphfalx03G102500.1.v1.1 annot-version=v1.1
TRKKLRLSKEQSALLEESFKDHITLSPKQKSALAKQLNLRPRQVEVWFQNRRARTKLKQTEVDCELLKQCCE
TLTEENTRLQKELQELRA
>SPHFA_Sphfalx03G058600.1.p/1-90 pacid=41984344 transcript=Sphfalx03G058600.1 locus=Sphfalx03G058600 ID=Sphfalx03G058600.1.v1.1 annot-version=v1.1
TRKKLRLSKEQSALLEESFKDHSTLNPKQKTALAKQLNLRPRQVEVWFQNRRARTKLKQMEVDCELLKTCCD
NLTEENRRLQKELQELRA
>SPHFA_Sphfalx18G032500.1.p/1-90 pacid=41949099 transcript=Sphfalx18G032500.1 locus=Sphfalx18G032500 ID=Sphfalx18G032500.1.v1.1 annot-version=v1.1
TRKKLRLSKEQSALLEESFKDHSTLNPKQKNALAKELNLRPRQVEVWFQNRRARTKLKQTEVDCEMLKRYCE
NLTEENRRLQKELQELRA
>SPHFA_Sphfalx14G093000.1.p/1-90 pacid=41951163 transcript=Sphfalx14G093000.1 locus=Sphfalx14G093000 ID=Sphfalx14G093000.1.v1.1 annot-version=v1.1
TRKKLRLSKEQSLLLEESFKDHSTLNPKQKIALAKQLGLRPRQVEVWFQNRRARTKLKQTEVDCEALKRCCK
DLTEENRRLQKELQELRA
>SPHFA_Sphfalx16G054500.1.p/1-90 pacid=41959206 transcript=Sphfalx16G054500.1 locus=Sphfalx16G054500 ID=Sphfalx16G054500.1.v1.1 annot-version=v1.1
TRKKLRLSKEQSALLEDSFKEHSTLNPKQKNTLAKQLNLRPRQVEVWFQNRRARTKLKQTEVDCERLKRCCD
CLALENRRLQKELLELRA
>SPHFA_Sphfalx13G123700.1.p/1-90 pacid=41987734 transcript=Sphfalx13G123700.1 locus=Sphfalx13G123700 ID=Sphfalx13G123700.1.v1.1 annot-version=v1.1
TRKKLRLSKEQSALLEESFKDHSTLNPKQKNALAKQLNLRPRQVEVWFQNRRARTKLKQTEVDCEVLKRCCE
NLSEENRRLQKELQELRA
>PINTA_PITA_20339/1-90
TRKKLRLSKDQSALLEESFKEHNTLNPKQKVALAKQLNLRPRQVEVWFQNRRARTKLKQTEVDCDFLKRCCE
SLTEENRRLQKEVQELRA
>PINTA_PITA_10646/1-90
TRKKLRLSKEQSALLEESFKENSSLNPKQKQALAKRLNLRPRQVEVWFQNRRARTKLKQTEVDCEFLKRCCE
SLTDENRRLQKELQELRA
>GINBI_Gb_03793/1-90
TRKKLRLSKEQSALLEESFKENSTLNPKQKQALAKQLNLRPRQVEVWFQNRRARTKLKQTEVDCEFLKRCCE
SLTDENRRLHKELQELRA
>AMBTR_scaffold00024.119/1-90
TRKKLRLSKEQSAYLEESFKEHNTLNPKQKLALAKQLNLRARQVEVWFQNRRARTKLKQTEVDCEYLKRCCE
TLTEENRRLQKELQELRA
>COFCA_Cc06_g15740/1-90
ARKKLRLTKEQSAFLEESFKEHNTLNPKQKLALAKQLNLRPRQVEVWFQNRRARTKLKQTEVDCEYLKRCCE
TLTEENRRLQKELQELRA
>NELNU_NNU_008009/1-90
TRKKLRLSKEQSAFLEESFKEHNTLNPKQKLALAKQLNLRPRQVEVWFQNRRARTKLKQTEVDCEYLKRCCE
TLTEENRRLQKELQELRA
>NELNU_NNU_013013/1-90
TRKKLRLSKEQSAFLEESFKEHNTLNPKQKLALAKQLNLRPRQVEVWFQNRRARTKLKQTEVDCEYLKRCCE
TLTEENRRLQKELQELRA
>VITVI_VIT_208s0007g06670.1/1-90 pacid=38023787 transcript=VIT_208s0007g06670.1 locus=VIT_208s0007g06670 ID=VIT_208s0007g06670.1.v2.1 annot-version=v2.1
TRKKLRLSKEQSAFLEESFKEHNTLNPKQKLALAKQLNLRPRQVEVWFQNRRARTKLKQTEVDCEYLKRCCE
TLTEENRRLQKELQELRA
>VITVI_VIT_213s0156g00260.1/1-90 pacid=38053496 transcript=VIT_213s0156g00260.1 locus=VIT_213s0156g00260 ID=VIT_213s0156g00260.1.v2.1 annot-version=v2.1
TRKKLRLSKEQSAFLEESFKEHNTLNPKQKLALAKQLNLRPRQVEVWFQNRRARTKLKQTEVDCEYLKRCCE
TLTEENRRLHKELQELRA
>GINBI_Gb_06016/1-90
TRKKLRLSKEQSAYLEESFKEHNTLNPKQKLALAKQLNLRPRQVEVWFQNRRARTKLKQTEVDCEYLKRCCE
TLTEENRRLQKELQELRA
>MEDTR_Medtr1g054285.1/1-90 pacid=31098915 transcript=Medtr1g054285.1 locus=Medtr1g054285 ID=Medtr1g054285.1.JCVIMt4.0v1 annot-version=Mt4.0v1
TRKKLRLSKDQSAFLEESFKEHTTLNPKQKLALAKQLNLSPRQVEVWFQNRRARTKLKQTEVDCEYLKRCCE
TLTEENRRLQKELQELRA
>MEDTR_Medtr7g093430.1/1-90 pacid=31083922 transcript=Medtr7g093430.1 locus=Medtr7g093430 ID=Medtr7g093430.1.JCVIMt4.0v1 annot-version=Mt4.0v1
TRKKLRLSKEQSAFLEDSFKEHTTLNPKQKLALAKQLNLRPRQVEVWFQNRRARTKSKQTEVDCEYLKRCCE
TLTEENKRLQKELQELRA
>PINTA_PITA_42342/1-90
TRKKLRLSKEQSAYLEESFKEHNTLNPKQKLALAKQLNLRPRQVEVWFQNRRARTKLKQTEVDCEYLKRCYE
TLTEENRRLQKEIQELRA
>AMBTR_scaffold00066.144/1-90
ARKKLRLSKDQSAVLEESFKEHNTLNPKQKLTLAKQLNLRPRQVEVWFQNRRARTKLKQTEVDCEFLKRCCE
NLTEENRRLQKEVMELRS
>AMBTR_scaffold00111.49/1-90
GRKKLRLSKEQSAVLEESFKEHNTLNPKQKHALAKQLNLRPRQVEVWFQNRRARTKLKQTEVDCEFLKRCCE
RLTEENRRLHKELQELRA
>COFCA_Cc08_g12040/1-90
SRKKLRLSKDQSAILEESFKEHNTLNPKQKLGLAKRLGLRPRQVEVWFQNRRARTKLKQTEVDCEYLKRCCE
SLTEENRRLQKEVQELRA
>MEDTR_Medtr5g013010.1/1-90 pacid=31090335 transcript=Medtr5g013010.1 locus=Medtr5g013010 ID=Medtr5g013010.1.JCVIMt4.0v1 annot-version=Mt4.0v1
SRKKLRLTKDQSIILEESFKEHNTLNPKQKLALAKQLGLRARQVEVWFQNRRARTKLKQTEVDCEFLKRCCE
NLTDENRRLQKEVQELRA
>NELNU_NNU_019208/1-90
SRKKLRLSKDQSAVLEESFKEHNTLNPKQKLALAKQLNLRPRQVEVWFQNRRARTKLKQTEVDCEFLKRCCE
NLTEENRRLQKEVQELRA
>NELNU_NNU_008754/1-90
SRKKLRLSKDQSAVLEESFKEHNTLNPKQKLALAKQLNLRPRQVEVWFQNRRARTKLKQTEVDCEFLKRCCE
NLTEENRRLQKEVQELRA
>VITVI_VIT_200s0299g00100.1/1-90 pacid=38047315 transcript=VIT_200s0299g00100.1 locus=VIT_200s0299g00100 ID=VIT_200s0299g00100.1.v2.1 annot-version=v2.1
SRKKLRLSKDQSAILEENFKEHNTLNPKQKLALAKQLNLRPRQVEVWFQNRRARTKLKQTEVDCEFLKRCCE
NLTEENRRLQKEVNELRA
>MEDTR_Medtr4g100550.1/1-90 pacid=31111374 transcript=Medtr4g100550.1 locus=Medtr4g100550 ID=Medtr4g100550.1.JCVIMt4.0v1 annot-version=Mt4.0v1
ARKKLRLSKDQSAILEETFKEHNTLNPKQKLALAKQLGLRPRQVEVWFQNRRARTKLKQTEVDCEVLKRCCE
NLTEENRRLQKEVQELRA
>ARATH_AT4G16780.1/1-90 pacid=19644154 transcript=AT4G16780.1 locus=AT4G16780 ID=AT4G16780.1.TAIR10 annot-version=TAIR10
SRKKLRLSKDQSAILEETFKDHSTLNPKQKQALAKQLGLRARQVEVWFQNRRARTKLKQTEVDCEFLRRCCE
NLTEENRRLQKEVTELRA
>VITVI_VIT_215s0021g01880.1/1-90 pacid=38040461 transcript=VIT_215s0021g01880.1 locus=VIT_215s0021g01880 ID=VIT_215s0021g01880.1.v2.1 annot-version=v2.1
VRKKLRLSKEQSAILEETFKEHNTLNPKQKLALAKQLNLRPRQVEVWFQNRRARTKLKQTEVDCEYLKRCCE
NLTEENRRLQKEVQELRT
>ARATH_AT4G17460.1/1-90 pacid=19646420 transcript=AT4G17460.1 locus=AT4G17460 ID=AT4G17460.1.TAIR10 annot-version=TAIR10
CRKKLRLSKDQSAVLEDTFKEHNTLNPKQKLALAKKLGLTARQVEVWFQNRRARTKLKQTEVDCEYLKRCVE
KLTEENRRLEKEAAELRA
>ARATH_AT5G47370.1/1-90 pacid=19670624 transcript=AT5G47370.1 locus=AT5G47370 ID=AT5G47370.1.TAIR10 annot-version=TAIR10
SRKKLRLSKDQSAFLEETFKEHNTLNPKQKLALAKKLNLTARQVEVWFQNRRARTKLKQTEVDCEYLKRCVE
KLTEENRRLQKEAMELRT
>COFCA_Cc02_g24900/1-90
ARKKLRLSKEQAALLEETFKEHNTLNPKQKLALAKQLNLRPRQVEVWFQNRRARTKLKQTEVDCEYLKRCCE
NLTEENRRLQKEVNELRA
>ARATH_AT2G44910.1/1-90 pacid=19641397 transcript=AT2G44910.1 locus=AT2G44910 ID=AT2G44910.1.TAIR10 annot-version=TAIR10
SRKKLRLSKDQALVLEETFKEHSTLNPKQKLALAKQLNLRARQVEVWFQNRRARTKLKQTEVDCEYLKRCCD
NLTEENRRLQKEVSELRA
>ARATH_AT3G60390.1/1-90 pacid=19663714 transcript=AT3G60390.1 locus=AT3G60390 ID=AT3G60390.1.TAIR10 annot-version=TAIR10
SRKKLRLSKEQALVLEETFKEHSTLNPKQKMALAKQLNLRTRQVEVWFQNRRARTKLKQTEVDCEYLKRCCE
NLTDENRRLQKEVSELRA
>MEDTR_Medtr8g006705.1/1-90 pacid=31071463 transcript=Medtr8g006705.1 locus=Medtr8g006705 ID=Medtr8g006705.1.JCVIMt4.0v1 annot-version=Mt4.0v1
SRKKLRLSKEQSMLLEETFKEHNTLNPKQKQALAKQLNLKPRQVEVWFQNRRARTKLKQTEVDCEYLKRCCE
TLTDENRRLQKEVQELRA
>COFCA_Cc02_g27050/1-90
TRKKLRLSKEQSAYLEESFKEHNTLNPKQKLALAKQLNLRPRQVEVWFQNRRARTKLKQTEVDCEYLKRCCE
TLTDENRRLHKELQELRA
>ORYSAJA_LOC_Os04g46350.1/1-90
SRKKLRLSKDQSAVLEDSFREHPTLNPRQKATLAQQLGLRPRQVEVWFQNRRARTKLKQTEVDCEFLKRCCE
TLTEENRRLQKEVQELRA
>ZEAMA_GRMZM2G044752_P01/1-90 pacid=30964721 transcript=GRMZM2G044752_T01 locus=GRMZM2G044752 ID=GRMZM2G044752_T01.v6a annot-version=Ensembl-18_2010-01-MaizeSequence
SRKKLRLSKDQSAVLEDSFREHPTLNPRQKAALAQQLGLRPRQVEVWFQNRRARTKLKQTEVDCEYLKRCCE
TLTEENRRLQKEVQELRA
>SORBI_Sb06g024480.1/1-90
SRKKLRLSKDQSAVLEDSFREHPTLNPRQKAALAQQLGLRPRQVEVWFQNRRARTKLKQTEVDCEYLKRCCE
TLTEENRRLHKEVQELRA
>AMBTR_scaffold00026.127/1-90
ARKKLRLTKEQSALLEDSFKEHSTLNPKQKQALAEQLNLRPRQVEVWFQNRRARTKLKQTEVDCEFLKRCCE
TLTDENRRLQKELQELKA
>COFCA_Cc04_g11990/1-90
GRNKLCLTKAQSALLEESFKQHSTLNPITSLYLARELNLRPRQVEVWFQNRRARTKLKQTEVDCEFLKKCYE
TLTDENRRLEKELQELKA
>COFCA_Cc06_g20620/1-89
GRKKLCLTKAQSALLEESFKQHSTLNP-QKQDLARELNLRPRQVEVWFQNRRARMKLKQTEVDYEFLKKCYE
MLTDENRRLQKELQELKA
>COFCA_Cc07_g07540/1-90
GRKKLRLTKVQSALLEESFKQHSTLNPKQKQDLARELNLRPRQVEVWFQNRRARTKLKQTEVDCEFLKKCCE
TLTDENRRLQKELQELKA
>NELNU_NNU_025009/1-90
ARKKLRLTKEQSALLEDSFKEHSTLNPKQKQALAKQLNLRPRQVEVWFQNRRARTKLKQTEVDCEFLKKCCE
TLTDENRRLQKELQELKA
>NELNU_NNU_002711/1-90
ARKKLRLTKEQSALLEESFKEHHTLNPKQKQALAKQLNLRPRQVEVWFQNRRARTKLKQTEVDCEFLKKCCE
SLTDENRRLKKELQELKA
>VITVI_VIT_200s0732g00010.1/1-90 pacid=38049182 transcript=VIT_200s0732g00010.1 locus=VIT_200s0732g00010 ID=VIT_200s0732g00010.1.v2.1 annot-version=v2.1
GRKKLRLTKEQSALLEESFKQHSTLNPKQKQALAKQLNLRPRQVEVWFQNRRARTKLKQTEVDCEFLKKCCE
SLTDENRRLQKELQELKA
>VITVI_VIT_218s0001g08410.1/1-90 pacid=38037168 transcript=VIT_218s0001g08410.1 locus=VIT_218s0001g08410 ID=VIT_218s0001g08410.1.v2.1 annot-version=v2.1
SRKKLRLTKEQAVILEDSFKQHSTLNPRQKQVLAKQLNLRPRQVEVWFQNRRARTKLKQTEVDCELLRKRCE
TLTDENQRLQKELQELKA
>MEDTR_Medtr5g014890.1/1-90 pacid=31088754 transcript=Medtr5g014890.1 locus=Medtr5g014890 ID=Medtr5g014890.1.JCVIMt4.0v1 annot-version=Mt4.0v1
ARKKLRLTKEQSLLLEESFKLHSTLNPKQKQALARQLNLRPRQVEVWFQNRRARTKLKQTEVDCEFLKKCCE
TLTDENRRLKKELQELKS
>MEDTR_Medtr4g097600.1/1-90 pacid=31109375 transcript=Medtr4g097600.1 locus=Medtr4g097600 ID=Medtr4g097600.1.JCVIMt4.0v1 annot-version=Mt4.0v1
ARKKLRLTKDQSAMLEESFKEHSTLNPKQKQALARELNLTPRQVEVWFQNRRARTKLKQTEVDCEFLKKCCE
TLTEENRRLQKEVQELKA
>ARATH_AT2G22800.1/1-90 pacid=19638724 transcript=AT2G22800.1 locus=AT2G22800 ID=AT2G22800.1.TAIR10 annot-version=TAIR10
ARKKLRLTKQQSALLEESFKDHSTLNPKQKQVLARQLNLRPRQVEVWFQNRRARTKLKQTEVDCEFLKKCCE
TLADENIRLQKEIQELKT
>ARATH_AT4G37790.1/1-90 pacid=19648653 transcript=AT4G37790.1 locus=AT4G37790 ID=AT4G37790.1.TAIR10 annot-version=TAIR10
ARKKLRLTKQQSALLEDNFKLHSTLNPKQKQALARQLNLRPRQVEVWFQNRRARTKLKQTEVDCEFLKKCCE
TLTDENRRLQKELQDLKA
>COFCA_Cc10_g07840/1-90
PRKKLRLTKEQSLILEDSFKEHSTLNPKQKQALANRLNLRPRQVEVWFQNRRARTKLKQTEVDCELLKKCCE
TLKEENRRLNKELQELKA
>PINTA_PITA_06689/1-90
CRKKLRLSKDQSALLEESFRQHSTLNPKQKLDLAQRLNLSLRQVEVWFQNRRARTKLKQTEVDCEFLKRCCD
TLTEENRKLKKELYELRA
>ORYSAJA_LOC_Os03g12860.1/1-90
TRKKLRLTKEQSALLEDRFREHSTLNPKQKVALAKQLNLRPRQVEVWFQNRRARTKLKQTEVDCEFLKRCCE
TLTEENRRLQRELQELRA
>ZEAMA_GRMZM2G126808_P02/1-90 pacid=31009704 transcript=GRMZM2G126808_T02 locus=GRMZM2G126808 ID=GRMZM2G126808_T02.v6a annot-version=Ensembl-18_2010-01-MaizeSequence
TRKKLRLTKEQSALLEDRFKEHSTLNPKQKVALAKQLKLRPRQVEVWFQNRRARTKLKQTEVDCELLKRCCE
SLTEENRRLQRELQELRA
>SORBI_Sb01g042030.1/1-90
TRKKLRLTKEQSALLEDRFKEHSTLNPKQKVALAKQLNLRPRQVEVWFQNRRARTKLKQTEVDCELLKRCCE
SLTEENRRLQRELQELRA
>ZEAMA_GRMZM2G105834_P01/1-90 pacid=31038689 transcript=GRMZM2G105834_T01 locus=GRMZM2G105834 ID=GRMZM2G105834_T01.v6a annot-version=Ensembl-18_2010-01-MaizeSequence
TRKKLRLTKEQSKLLEDRFKDHSTLNPKQKIALAKQLKLRPRQVEVWFQNRRARTKLKQTEVDCELLKRCCE
SLSEENRRLQRELQELRA
>ORYSAJA_LOC_Os10g01470.1/1-90
SRKKLRLSKEQSALLEDRFKEHSTLNPKQKVALAKQLNLRPRQVEVWFQNRRARTKLKQTEVDCELLKRCCE
TLTEENRRLHRELQQLRA
>ZEAMA_GRMZM2G131476_P01/1-90 pacid=31007864 transcript=GRMZM2G131476_T01 locus=GRMZM2G131476 ID=GRMZM2G131476_T01.v6a annot-version=Ensembl-18_2010-01-MaizeSequence
SRKKLRLSKEQSALLEDHFKEHSTLNPKQKAALARQLNLSPRQVEVWFQNRRARTKLKQTEVDCEILKRCCE
TLTEENRRLHRELQQLRA
>SORBI_Sb01g027430.1/1-90
SRKKLRLSKEQSALLEDHFKEHSTLNPKQKAALARQLNLRPRQVEVWFQNRRARTKLKQTEVDCELLKRCCE
TLTEENRRLHRELQQLRA
>ORYSAJA_LOC_Os08g36220.1/1-90
ARKKLRLSKEQSAFLEESFKEHSTLNPKQKVALAKQLNLRPRQVEVWFQNRRARTKLKQTEVDCEYLKRCCE
TLTEENRRLHKELAELRA
>ZEAMA_GRMZM2G142962_P02/1-90 pacid=31016920 transcript=GRMZM2G142962_T02 locus=GRMZM2G142962 ID=GRMZM2G142962_T02.v6a annot-version=Ensembl-18_2010-01-MaizeSequence
ARKKLRLSKEQSAFLEESFKEHSTLNPKQKAALAKQLNLRPRQVEVWFQNRRARTKLKQTEVDCEYLKRCCE
TLTEENRRLHKELAELRA
>SORBI_Sb07g022620.1/1-90
ARKKLRLSKEQSAFLEESFKEHSTLNPKQKAALAKQLNLRPRQVEVWFQNRRARTKLKQTEVDCEYLKRCCE
TLTEENRRLHKELAELRA
>ORYSAJA_LOC_Os09g27450.1/1-90
ARKKLRLSKEQSAFLEESFKEHSTLNPKQKLALAKQLNLRPRQVEVWFQNRRARTKLKQTEVDCEYLKRCCE
TLTEENRRLQKELAELRA
>ZEAMA_GRMZM2G127537_P01/1-90 pacid=30997294 transcript=GRMZM2G127537_T01 locus=GRMZM2G127537 ID=GRMZM2G127537_T01.v6a annot-version=Ensembl-18_2010-01-MaizeSequence
ARKKLRLSKEQSAFLEDSFKEHATLNPKQKLALAKQLNLRPRQVEVWFQNRRARTKLKQTEVDCEYLKRCCE
TLTEENRRLQKELSELRA
>SORBI_Sb02g026150.1/1-90
ARKKLRLSKEQSAFLEESFKEHATLNPKQKLALAKQLNLRPRQVEVWFQNRRARTKLKQTEVDCEYLKRCCE
TLTEENRRLQKELAELRA
>ZEAMA_GRMZM2G366130_P01/1-90 pacid=30971054 transcript=GRMZM2G366130_T01 locus=GRMZM2G366130 ID=GRMZM2G366130_T01.v6a annot-version=Ensembl-18_2010-01-MaizeSequence
ARKKLRLSKEQSAFLEESFKVRATPNPKQKLALARQLNLRARQVEVWFQNRRARTKLKQTEVDCEHLKRCCE
TLTGENRRLHKELAELRA
>ORYSAJA_LOC_Os10g41230.1/1-90
SRKKLRLSKDQAAVLEDTFKEHNTLNPKQKAALARQLNLKPRQVEVWFQNRRARTKLKQTEVDCELLKRCCE
TLTDENRRLHRELQELRA
>ZEAMA_GRMZM2G148074_P01/1-90 pacid=31017878 transcript=GRMZM2G148074_T01 locus=GRMZM2G148074 ID=GRMZM2G148074_T01.v6a annot-version=Ensembl-18_2010-01-MaizeSequence
SRKKLRLSKDQAAVLEESFKEHNTLNPKQKAALAKQLNLKPRQVEVWFQNRRARTKLKQTEVDCEFLKRCCE
TLTEENRRLQREVAELRV
>SORBI_Sb01g029000.1/1-90
SRKKLRLSKDQAAVLEDSFKEHNTLNPKQKAALAKQLNLKPRQVEVWFQNRRARTKLKQTEVDCEFLKRCCE
TLTEENRRLQREVAELRA
>ARATH_AT5G06710.1/1-90 pacid=19672156 transcript=AT5G06710.1 locus=AT5G06710 ID=AT5G06710.1.TAIR10 annot-version=TAIR10
TRKKLRLSKDQSAFLEDSFKEHSTLNPKQKIALAKQLNLRPRQVEVWFQNRRARTKLKQTEVDCEYLKRCCE
SLTEENRRLQKEVKELRT
>AMBTR_scaffold00024.327/1-90
PRKKLRLTKEQARLLEESFKENHTLNPKQKEELSIKLNLRSRQVEVWFQNRRARTKLKQTEMECEYLKRCFG
SLTEENKRLQREVEQLRA
>COFCA_Cc11_g08670/1-90
PRKKLRLTKEQSRLLEESFRQNHTLNPKQKEVLAMQLKLKPRQVEVWFQNRRARSKLKQTEMECEYLKRWFG
SLSEQNRRLQKEVEELRA
>MEDTR_Medtr4g084750.1/1-90 pacid=31111037 transcript=Medtr4g084750.1 locus=Medtr4g084750 ID=Medtr4g084750.1.JCVIMt4.0v1 annot-version=Mt4.0v1
PRKKLRLTKEQSHLLEESFRKNHTLNPKQKECLAMQLKLRPRQVEVWFQNRRARSKLKQTEMECEYLKRWFG
SLTEQNRRLQREVEELRA
>VITVI_VIT_201s0011g04870.1/1-90 pacid=38027229 transcript=VIT_201s0011g04870.1 locus=VIT_201s0011g04870 ID=VIT_201s0011g04870.1.v2.1 annot-version=v2.1
PRKKLRLSKDQSRLLEESFRQNHTLNPKQKEALAMQLKLRPRQVEVWFQNRRARSKLKQTEMECEYLKRWFG
SLTEQNRRLQREVEELRA
>NELNU_NNU_000122/1-90
PRKKLRLTKEQSRLLEESFRQNQTLNPKQKEALALQLKLRPRQVEVWFQNRRARTKLKQTEMECEYLKRWFG
SLTEENRRLQREVEELRA
>ORYSAJA_LOC_Os01g45570.1/1-90
RPKKLRLSKEQSRLLEESFRLNHTLTPKQKEALAIKLKLRPRQVEVWFQNRRARTKLKQTEMECEYLKRCFG
SLTEENRRLQREVEELRA
>ZEAMA_GRMZM2G126239_P01/1-90 pacid=31027275 transcript=GRMZM2G126239_T01 locus=GRMZM2G126239 ID=GRMZM2G126239_T01.v6a annot-version=Ensembl-18_2010-01-MaizeSequence
RAKKLRLSKEQSRLLEESFRLNHTLTPKQKEALAVKLKLRPRQVEVWFQNRRARTKLKQTELECEYLKRCFG
SLTEENRRLQREVEELRA
>SORBI_Sb03g029330.1/1-90
RSKKLRLSKEQSRLLEESFRFNHTPTPKQKEALAGKLQLRPRQVEVWFQNRRARTKLKQTELECEYLKRCFG
SLTEENRRLQREVEELRA
>ARATH_AT2G01430.1/1-90 pacid=19641158 transcript=AT2G01430.1 locus=AT2G01430 ID=AT2G01430.1.TAIR10 annot-version=TAIR10
PRKKLRLTREQSRLLEDSFRQNHTLNPKQKEVLAKHLMLRPRQIEVWFQNRRARSKLKQTEMECEYLKRWFG
SLTEENHRLHREVEELRA
>ARATH_AT1G70920.1/1-90 pacid=19650866 transcript=AT1G70920.1 locus=AT1G70920 ID=AT1G70920.1.TAIR10 annot-version=TAIR10
RRKKLRLTKEQSHLLEESFIQNHTLTPKQKKDLATFLKLSQRQVEVWFQNRRARSKLKHTEMECEYLKRWFG
SLKEQNRRLQIEVEELRA
>MEDTR_Medtr2g061030.1/1-90 pacid=31065589 transcript=Medtr2g061030.1 locus=Medtr2g061030 ID=Medtr2g061030.1.JCVIMt4.0v1 annot-version=Mt4.0v1
TRKKLRLSKDQSAFLEESFKEHHTLNPKQKLALAKQLNLRPRQVEVWFQNRRARTKLKQTEVDCEYLKRCCE
TLTEENRRLHKELQELRA
>AMBTR_scaffold00048.116/1-90
TRKKLRLSKEQSAYLEESFKEHNTLNPKQKLALAKRLKLRPRQVEVWFQNRRARTKLKQTEVDCEYLKRCCE
TLTEENRRLHMELQELRA
>PINTA_PITA_15376/1-90
PRKKLRLSKEQSALLEESFREHHTLNPKQKNALAKRLSLKSRQVEVWFQNRRARTKLKQTEVDCEVLKRCCE
TLTEENRRLQREVEELRA
>SPHFA_Sphfalx14G092900.1.p/1-90 pacid=41951998 transcript=Sphfalx14G092900.1 locus=Sphfalx14G092900 ID=Sphfalx14G092900.1.v1.1 annot-version=v1.1
TRKKLRLTKEQSALLEESFKDHSTLNPKQKTALAKQLHLRPRQVEVWFQNRRARTKLKQTEVDCEVLKRCCE
NLTQENHRLRKELQELRA
>AZOFIhc_s0339.g065615/1-90
ARKKLRLSKEQSALLEESFREHSTLNPKQKNALAKQLNLRPRQVEVWFQNRRARTKLKQTEVDCELLKRCCE
SLTEENRRLHKEVAELRA
>SPHFA_Sphfalx13G123600.1.p/1-90 pacid=41986136 transcript=Sphfalx13G123600.1 locus=Sphfalx13G123600 ID=Sphfalx13G123600.1.v1.1 annot-version=v1.1
TRKKLRLSKEQSALLEDSFKDHSTLNPKQKNALAKQLNLRPRQVEVWFQNRRARTKLKQTEVDCEVLKRYYE
NLTEDNRRLKKELQEVRA
>COFCA_Cc06_g12870/1-90
SRKKLRLSKEQTAVLEDSFKKHTTLNTAQKIELAARLGLKPRQVEVWFQNRRARTKLKQTETDCELWKNHCD
NLREENGKLKKEIDDLKA
>ORYSAJA_LOC_Os06g04850.1/1-90
ARKKLRLSKDQAAVLEECFKTHHTLTPKQKVALAKSLNLRPRQVEVWFQNRRARTKLKQTEVDCEHLKRWCD
QLADDNRRLHKELAELRA
>ZEAMA_GRMZM2G068672_P01/1-90 pacid=31021982 transcript=GRMZM2G068672_T01 locus=GRMZM2G068672 ID=GRMZM2G068672_T01.v6a annot-version=Ensembl-18_2010-01-MaizeSequence
ARKKLRLSKDQAAVLEECFKTHHTLTPKQKAALASRLGLRARQVEVWFQNRRARTKLKQTEVDCEYLRRWCE
QLAEENRRLGKEVAELRA
>ZEAMA_GRMZM2G106276_P01/1-90 pacid=31039483 transcript=GRMZM2G106276_T01 locus=GRMZM2G106276 ID=GRMZM2G106276_T01.v6a annot-version=Ensembl-18_2010-01-MaizeSequence
ARKKLRLSKDQAAVLEECFKTHHTLTPKQKVALASSLGLRPRQVEVWFQNRRARTKLKQTEVDCEYLKRWCE
QLAEENRRLGKEVAELRA
>SORBI_Sb10g002740.1/1-90
ARKKLRLSKDQAAVLEECFKTHHTLTPKQKVALASSLGLRPRQVEVWFQNRRARTKLKQTEVDCEYLKRWCE
QLAEENRRLGKEVAELRA
>ORYSAJA_LOC_Os06g04870.1/1-90
GRKKLRLSKDQAAVLEECFKTHSTLNPKQKVALANRLGLRPRQVEVWFQNRRARTKLKQTEVDCEYLKRWCE
RLADENKRLEKELADLRA
>ZEAMA_GRMZM2G134260_P01/1-90 pacid=31040732 transcript=GRMZM2G134260_T01 locus=GRMZM2G134260 ID=GRMZM2G134260_T01.v6a annot-version=Ensembl-18_2010-01-MaizeSequence
GRKKLRLSKDQAAVLEECFKTHSTLNPKQKVQLANRLGLRPRQVEVWFQNRRARTKLKQTEVDCEYLKRWCD
RLADENKRLEKELADLRA
>SORBI_Sb10g002750.1/1-90
GRKKLRLSKDQAAVLEECFKTHSTLNPKQKLALATRLGLRPRQVEVWFQNRRARTKLKQTEVDCEYLKRWCE
RLADENKRLEKELADLRA
>CHABR_g39298.t1/1-90 length:427 (mRNA) (CHBRA51g00520)  (homeobox-leucine zipper protein HOX11)
TRKKLRLTREQSQLLEQSFKEHTTLNPKQKNALARQLNLRPRQVEVWFQNRRARTKLKQTEVDFEVLKRFCE
TLKEENRKLHKELQDLKA
>PINTA_PITA_29360/1-90
PRKKLRLSKYQSTILEETFTEQSTLSPKHKSALASKLNLEPRQVDVWFQNRRARTKWKRNEVECDNLKRCCE
SLREENRRLEKEVQSLRA
>PINTA_PITA_38768/1-90
PRKKLRLSKYQSTILEETFTEQSTLSPKHKSALASKLNLEPRQVDVWFQNRRARTKWKRNEVECDNLKRCCE
SLREENRRLEKEVQSLRA
>PINTA_PITA_34992/1-90
PRKKLRLSKDQSNLLEESFREHSALSPKHKSALACKLNLQPRQVEVWFQNRRARTKLKRKEVECDNLKRCCE
SLREENRRLLREVQALRA
>PINTA_PITA_46300/1-90
PRKKLRLSKYQSTILEESFKEHFTLSPKLKSALANKLKLQPRQVEVWFQNRRARTKLKQKEVECENLKRCCE
SLREENRRLEIEVQLLRA
>MEDTR_Medtr3g103590.1/1-90 pacid=31059317 transcript=Medtr3g103590.1 locus=Medtr3g103590 ID=Medtr3g103590.1.JCVIMt4.0v1 annot-version=Mt4.0v1
IRKKLRLTKEQSAVLEDTFKDHSTLNPKQKQELASKLNLGTRQVEVWFQNRRARTKVKQTEVDCEALKHCYE
TLTEENRRLEEELKELKS
>MEDTR_Medtr1g017090.1/1-90 pacid=31095197 transcript=Medtr1g017090.1 locus=Medtr1g017090 ID=Medtr1g017090.1.JCVIMt4.0v1 annot-version=Mt4.0v1
PRKKLRLTKEQSEVLEENFREHSTLNPKQKQALANKLNLQARQVEVWFQNRRARTKLKQTESDCEVLKKCCE
SLTEENKKLQKELQELKS
>NELNU_NNU_004445/1-90
KRKKLRLTAHQTAILESCFKQQSTLSQKEKTELAKGLNLKPRQIEVWFQNRRARTKSKQTEMDFEYFKHCCE
TLTEENRRLHRELMELRA
>SPHFA_Sphfalx17G043200.1.p/1-90 pacid=41981228 transcript=Sphfalx17G043200.1 locus=Sphfalx17G043200 ID=Sphfalx17G043200.1.v1.1 annot-version=v1.1
TRKKLRLSKEQSTILEESFKEHSTLNPKQKNTLARQLDLRPRQVEVWFQNRRARTKLKQTEVDCERLKRCCD
CLALENRRLQKELHELKA
>ORYSAJA_LOC_Os02g05640.1/1-90
SRKKLRLTGEQATLLEDSFRAHNILSHAEKQELAGKLGLSARQVEVWFQNRRARTKLKQTEADCDLLRRWCD
HLAADNARLRRDLAELRR
>ZEAMA_GRMZM2G166041_P01/1-90 pacid=31049255 transcript=GRMZM2G166041_T01 locus=GRMZM2G166041 ID=GRMZM2G166041_T01.v6a annot-version=Ensembl-18_2010-01-MaizeSequence
GRKKLRLTAAQATLLEDSFRAHNILSHGEKQELARQAGLSARQVEVWFQNRRARTKLKQTEVDCDLLRRWCA
RLSDDNDRLRRDLADLRR
>SORBI_Sb04g003610.1/1-90
GRKKLRLTAAQATMLEDSFRAHNILSHGEKQELSRRVGLSARQVEVWFQNRRARTKLKQTEVDCDLLRRWCD
RLTDDNARLRRDLADLRR
>ORYSAJA_LOC_Os06g48290.1/1-90
TRKKLQLTKEQSTLLEDSFRVHNILSHAQKHELARQLKLKPRQVEVWFQNRRARTKLKQTEVDCEFLKRCCE
SLTEENKQLKHELMELRR
>ZEAMA_GRMZM2G477415_P01/1-90 pacid=30983299 transcript=GRMZM2G477415_T01 locus=GRMZM2G477415 ID=GRMZM2G477415_T01.v6a annot-version=Ensembl-18_2010-01-MaizeSequence
ARKKLRLTKAQSTLLEDTFRAHSILSNAQKQELARQVDLSARQVEVWFQNRRARTKLKQTEADCEILKRCCE
SLTGENQRLRLELAQLQG
>ZEAMA_GRMZM2G307397_P01/1-90 pacid=30987287 transcript=GRMZM2G307397_T01 locus=GRMZM2G307397 ID=GRMZM2G307397_T01.v6a annot-version=Ensembl-18_2010-01-MaizeSequence
ARKKLRLTNEQSTLLEDTFRAHNILSNAQKQELARQVDLSARQVEVWFQNRRARTKLKQTEVDCEILKRCCE
SLTGENQRLRLELAQLQR
>ZEAMA_GRMZM2G307400_P01/1-90 pacid=30983954 transcript=GRMZM2G307400_T01 locus=GRMZM2G307400 ID=GRMZM2G307400_T01.v6a annot-version=Ensembl-18_2010-01-MaizeSequence
ARKKLRLTKAQSTLLEDTFRAHNILSHAQKQELARQVNLSARQVEVWFQNRRARTKLKQTEADCEVLKRYCE
RLTGENQRLRLELAQLQR
>SORBI_Sb10g028630.1/1-90
ARKKLRLTKEQSTLLEDTFRAHNILSHAQKQELARQVNLSTRQVEVWFQNRRARTKLKQTEVDCEILKRCCE
SLTGENQRLRLELAQLQR
>PINTA_PITA_02395/1-82
SKKKLRLSREQCALLEESFQKNRAPEPVQKVELA--------QVDVWFQNRRARSRLKQTAVDCEVLRRDNE
ALANDKRKLHIEVEKLKA
>PINTA_PITA_15506/1-83
-------SREQCALLEETFQKNRVPEPVQKVELAQELNLRTHQVDVWFQNRRARSKLKQTEVDCEVLRRDNE
ALVDDNRKLHIEVEKLKA
>PINTA_PITA_48634/1-90
SRKKLRFSRDQCAFLEESFKKNRAPESKQKQELALQLNLRPRQVDVWFQNRRARTKLKQIEVDCEVLKRCNE
ALAEDNRKLHMELEKLKA
>PINTA_PITA_49680/1-90
SKKKLRVSKEKCDILEASFSEKISPEFKRKQALASQMNLLPGKVELRFQNRRGRSKLKQTEMDCEVLKRCNE
SLADENRKLHKELQELRA
>ORYSAJA_LOC_Os02g35770.1/1-90
ARKKLRLSKEQSSFLEDSFKEHSTLTPKQKSDLANRLNLRPRQVEVWFQNRRARTKLKQTEVDCEHLKRCCE
RLTRENRRLQREVAELRG
>ZEAMA_GRMZM2G047715_P01/1-90 pacid=31049399 transcript=GRMZM2G047715_T01 locus=GRMZM2G047715 ID=GRMZM2G047715_T01.v6a annot-version=Ensembl-18_2010-01-MaizeSequence
ARKKLRLSKEQSAFLEDSFKAHSTLTPKQKSDLAKRLKLRPRQVEVWFQNRRARSKLKQTEVDCEYLKRWCE
KLAQENRRLQREVAELRR
>SORBI_Sb04g023410.1/1-90
TRKKLRLSMEQSAFLEDIFKAHSTLSPKQKSDLANRLSLRPRQVEVWFQNRRARTKLKQTEVDCEYLKRCCE
NLAQENRRLQREVAELRA
>KLEFL_kfl00130_0250_v1.1/1-90
GRKKLKLSKEQAELLEKAFRENNTLNPAAKSTLATKLNLRARQVEVWFQNRRARTKLKQTEVDCEVLKRCCE
TLTEENRRLQKELSELRA
>MEDTR_Medtr4g126900.1/1-90 pacid=31113370 transcript=Medtr4g126900.1 locus=Medtr4g126900 ID=Medtr4g126900.1.JCVIMt4.0v1 annot-version=Mt4.0v1
RRKKLRLTKEQSSMLESTFKLHNTLNPVQKIALADQLSLKTRQIEVWFQNRRARTKLKQIEVDYELLKKHCQ
NLSDENKRLKKELQELKV
>AZOFIhc_s0142.g051425/1-90
IRKKLRLSKEQSALLEESFKEQSTLNPKQKNALARRLNLSARQVEVWFQNRRARTKLKKTEVDCELLKRCCE
SLTEENRRLQKEVAELRA
>AZOFIhc_s0040.g026637/1-90
SRKKLRLSKKQSALLEESFKQHSTLNPKQKNALSKQLNLRPRQVEVWFQNRRARTKLKQTEVDCELLKRCCE
SLTEENRRLQQELHELRR
>SPIMU_SM000150S01704/1-90  [mRNA]  locus=s150:149455:150868:+ [translate_table: standard]
QRKKLRLSREQAVQLEEAFKDNATLTTKQKNALADSLGLRTRQVEVWFQNRRARTKLKQTELDCEALKRCCE
ALTEENWRLQRELTDVQG
>SPIMU_SM000220S07068/1-90  [mRNA]  locus=s220:187345:188797:- [translate_table: standard]
QRKKLRLSREQAVQLEEAFKDNATLTTKQKNALADSLGLRTRQVEVWFQNRRARTKLKQTELDCEALKRCCE
ALTEENWRLQRELTDVQG
>AZOFIhc_s0190.g056904/1-90
GRKKLRLSKQQSALLEESFRRHSTLNPKQKNGLAKQLDLSARQVEVWFQNRRARTKLKQTEADCELLKRCCE
SLTAENRRLRSEVAELRA
>AZOFIhc_s0658.g081288/1-90
SRKKLRLSTEQSFLLEESFKEHNTLNPKQKNDLAKQLALLPRQVEVWFQNRRARTKVKQTEMDFEALKRCFE
SLTDEKRRLQKEVIGLRA
>KLEFL_kfl00223_0090_v1.1/1-90
ENRKMRLSKEQSQQLEAAFNEQSTHSPKQKNALALRLGLRPRQVEVWFQNRRARTKLKQTEIDCEVLKRCCE
TLTEENRRLQKEVIALKS
>CHLAT_Chrsp23S03707/1-90
PKKKLRLKREQVALLEESFKSQSTLTPESKAELSQELDLLPRQVEVWFQNRRARTKLKQTEQDCELLRHWCD
TLSEENRRLRGEVRELKL
