# Supplementary material for: Enhanced sensitivity of TAPscan v4 enables comprehensive analysis of streptophyte transcription factor evolution
Source: Plant J. 2024 Dec 12;121(1):e17184. doi: 10.1111/tpj.17184 (PMC11712027; doi:10.1111/tpj.17184)
Supplement: Supplementary file 8 — File S2. Alignments used to generate TAPscan custom profile HMMs. [file TPJ-121-0-s001.zip › FileS2_alignment_CBP.fa]

>PHYPAV33_Pp3c12_3460V3.1/1-268 gene=Pp3c12_3460
GDYPTEYPYKSKVVLLFQKIEGVEVCLFGMYVQEFGVEC-SLPNQRRVYLSYLDSVKYFRP-DVRTV-NGE-
-ALRTFVYHEILIGYLDYCRRRGFSSCYIWACPPL-KGEDYILYCHPEIQKTPKSDKLRDWYLAMLRKASTD
GIVVEITNLYDYFFTST---GECK-AKV-TAARLPYFDGDYWPGAAEDMIVQLQQEEEDVR-NN-V--LKKG
KTK-KQPTKR-SSKVIVQTELPGNASKDTQLMQKLGESIFPMKEDFIMVHMHHACSHCRLFIVCGRRWV
>PHYPAV33_Pp3c17_2460V3.1/1-268 gene=Pp3c17_2460
EDYPTEYPYKSKVVLLFQKIEGVEVCLFGMYVQEFGMEC-SLPNQRRVYLSYLDSVKYFRP-DVRTV-NGE-
-ALRTFVYHEILIGYLDYCRRRGFSSCYIWACPPL-KGEDYILYCHPEIQKTPKSDKLRDWYLTMLRKASND
GIVVEITNLYDYFFTST---GECK-AKV-TAARLPYFDGDYWPGAAEDMIVQLQQEEEDVR-KN-G--LKKG
KTK-KQPTKR-SSKGMAQTELASNASKDSQLMQKLGESIFPMKEDFIMVHMHHACTHCRLFIVSGCRWV
>CERPUGG_CepurGG1.7G178100.1.p/1-268 pacid=43047810 transcript=CepurGG1.7G178100.1 locus=CepurGG1.7G178100 ID=CepurGG1.7G178100.1.v1.1 annot-version=v1.1
EDYPTEYPYKSKVVLLFQKIEGVEVCLFGMYVQEFGVES-SLPNQRRVYLSYLDSVKYFRP-DVRTA-SGE-
-ALRTFVYHEILIGYLDYCRKRGFSSCYIWACPPL-KGEDYILYCHPEIQKTPKSDKLRDWYLTMLRKASND
GIVVEITNLYDHFFASA---GECR-AKV-TAARLPYFDGDYWPGAAEDMIVQLQQEEEDVR-KN-A--LKKG
KTK-KQPTKR-SSKGLAQVELASNASKDTQLMQKLGESIFPMKEDFIMVHMHHACTHCRLFIVTGHRWV
>PINTA_PITA_07773/1-264
EDYPTEYPYKSKVLLLFQKIEGVEVCLFGMYVQEFGSEC-AHPNQRRVYLSYLDSVKYFRP-DVKTV-TGE-
-ALRTFVYHEILIGYLEYCKKRGLTSCYIWACPPL-KGEDYILYCHPEIQKTPKSDKLREWYLTMLRKASKE
NIVVDMTNLYDYFFVSN---GERK-SKV-TAARLPYFDGDYWPGAAEDILMQFHQEEEDGR-KH-H------
KNK-KAGTKR-SSKATAHAELASNASKDALLMQKLGDTIHGMKEDFIMVHLQHACTHCCLFIVSGSRWV
>GINBI_Gb_02923/1-264
EDYPTEYPYKSKVLLLFQKIEGVEVCLFGMYVQEFGSEC-SHPNQRRVYLSYLDSVKYFRP-DVKTV-TGE-
-ALRTFVYHEILIGYLEYCKKRGLTSCYIWACPPL-KGEDYILYCHPEIQKTPKSDKLREWYLTMLRKASKE
NIVVDMTNLYDYFFVST---GECK-TKV-TAARLPYFDGDYWPGAAEDMILQLQQEEEDGR-KQ-Q------
KTK-KTATKR-ASKAAAQAELASNASKDALLMQKLGESIHPMKDDFIMVHLQHACTHCCLFIVSGKRWV
>GINBI_Gb_41268/1-267
EDYPIDFPYKSKVLLLFQKIEGVEVCLFGMYVQEFGSEC-ALPNQRRIYLSYIDSVKYFRP-DVKTI-TGE-
-ALRTFVYQEILIGYLEFCKRRGFTSCYIWACPPL-KGEDYILYCHPEIQKTPKSDKLREWYLSMLYKATKE
NIVMDVKNLYDYFFVST---GECK-ARV-TAARLPYFDGDYWPGAAEDMLMQFQQEEEEGR-KQ-Q---RKG
KSQ-KPATKR-ASKAAAQAEQASNASKDALLMRKLGQFIYPIKEDFIMVHMQHACTYCRLFILCGKRWV
>GINBI_Gb_24654/1-267
EDYPTEFPYKSKVLLLFQKIEGVEVCLFGMYVQEFGSEC-ANPNQRRVYLSYLDSVKYFRP-DVKTV-TGE-
-ALRTFVYHEILIGYLEYCKKRGLTSCYIWACPPL-KGEDYILYCHPEIQKTPKSDKLREWYLTMLRKAVKE
NIVVDLTNLYDHFFVST---GECK-AKV-TAARLPYFDGDYWPGAAEDLIMQLQQAEEDGR-KQ-Q---KKG
KTK-KPATKR-ASKAAAQAELASNASKDVLLMQKLGDSISPMKEDFIMVHMQHACSHCCLFIVCGKCWV
>VITVI_VIT_209s0054g01780.2/1-266 pacid=38069777 transcript=VIT_209s0054g01780.2 locus=VIT_209s0054g01780 ID=VIT_209s0054g01780.2.v2.1 annot-version=v2.1
ENYPTEFPYKSKVILLFQKIEGVEVCLFGMYVQEFGSEC-LFPNQRRVYLSYLDSVKYFRP-EIKSV-TGE-
-ALRTFVYHEILIGYLEYCKKRGFTSCYIWACPPL-KGEDYILYCHPEIQKTPKSDKLREWYLSMLRKAAKE
NIVVDLTNLYDHFFVST---GECK-SKV-TAARLPYFDGDYWPGAAEDMIYQLQQ-EEDGR-KL-H---KKG
TTK-KTITKR-ALKASGQSDLSGNASKDLLLMHKLGETISPMKEDFIMVHLQHACTHCCHLMVSGNRWV
>AMBTR_scaffold00079.26/1-266
QNYPSEFPYKSKVILLFQRIEGVEVCLFGMYVQEFGSEC-QLPNQRRVYLSYLDSVKYFRP-ETRTV-TGE-
-ALRTFVYHEILIGYLEYCKKRGFTSCYIWACPPL-KGEDYILYCHPEIQKTPKSDKLREWYLSMLRKAAKE
DIVVDLTNLHDHFFVAL---NESK-AKV-TAARLPYFDGDYWPGAAEDMINQLRQ-EEDGR-KQ-Q---KKG
KTK-KTITKR-ALKAAAQADLSSNASKDAVLMEKLGDTIQPMKEDFIMVHLQHACTHCCHLMVSGKRWV
>COFCA_Cc11_g00260/1-266
ENYPLEFPYKSKVLLLFQKIEGVEVCLFGMYVQEFGSEC-QQPNHRRVYLSYLDSVKYFRP-EVKTV-TGE-
-ALRTYVYHEILIGYLEYCKKRGFTSCYIWACPPL-KGEDYILYCHPEIQKTPKSDKLREWYLSMLRKASKE
NIVVDLTNLYDHFFVNT---GECK-AKV-TAARLPYFDGDYWPGAAEDMIYQLQQ-EEDGR-KQ-H---KKG
TIK-KTITKR-ALKASGQTDLSGNASKDLLLMHKLGETICPMKEDFIMVHLQHACTHCCILMVSGNQWV
>MEDTR_Medtr4g005050.2/1-266 pacid=31111518 transcript=Medtr4g005050.2 locus=Medtr4g005050 ID=Medtr4g005050.2.JCVIMt4.0v1 annot-version=Mt4.0v1
ENYPTEFPYKSKVVLLFQKIEGVEVCLFGMYVQEFGAES-QFPNQRRVYLSYLDSVKYFRP-EIKSV-TGE-
-ALRTFVYHEILIGYLEYCKLRGFTSCYIWACPPL-KGEDYILYCHPEIQKTPKSDKLREWYLAMLKKAAKE
NVVVNITNLYDHFFTST---GECR-AKV-TAARLPYFDGDYWPGAAEDLIYQLRQ-EEDGR-KQ-N---KKG
TTK-KTITKR-ALKASGHSDLSGNASKDLLLMHKLGETISPMKEDFIMVHLQHACTHCCILMVCGNRWV
>ARATH_AT1G79000.2/1-266 pacid=19652294 transcript=AT1G79000.2 locus=AT1G79000 ID=AT1G79000.2.TAIR10 annot-version=TAIR10
DSYPTEFAYKSKVVLLFQKIEGVEVCLFGMYVQEFGSEC-AFPNQRRVYLSYLDSVKYFRP-EVRSY-NGE-
-ALRTFVYHEILIGYLEYCKLRGFTSCYIWACPPL-KGEDYILYCHPEIQKTPKSDKLREWYLAMLRKASKE
GIVAETINLYDHFFMQT---GECR-AKV-TAARLPYFDGDYWPGAAEDLIYQMSQ-EEDGR-KG-N---KKG
MLK-KTITKR-ALKASGQTDLSGNASKDLLLMHRLGETIHPMKEDFIMVHLQPSCTHCCILMVSGNRWV
>ARATH_AT1G16710.1/1-266 pacid=19658304 transcript=AT1G16710.1 locus=AT1G16710 ID=AT1G16710.1.TAIR10 annot-version=TAIR10
DNFPTEFPYKSKVVLLFQKIEGVEVCLFGMYVQEFGSEC-SNPNQRRVYLSYLDSVKYFRP-DIKSA-NGE-
-ALRTFVYHEILIGYLEYCKLRGFTSCYIWACPPL-KGEDYILYCHPEIQKTPKSDKLREWYLAMLRKAAKE
GIVAETTNLYDHFFLQT---GECR-AKV-TAARLPYFDGDYWPGAAEDIISQMSQ-EDDGR-KG-N---KKG
ILK-KPITKR-ALKASGQSDFSGNASKDLLLMHKLGETIHPMKEDFIMVHLQHSCTHCCTLMVTGNRWV
>SELMO_estExt_Genewise1Plus.C_590092/1-267
EDYSTEFPYKSKAVLLFQKIEGVEVCLFGMYVQEFGVES-AQPNQRRVYLSYLDSVKYFRPAEVKTP-NGE-
-ALRTFVYHELLIAYLEYCKRRGFTSCYIWACPPL-KGEDYILYCHPEIQKTPKSDKLREWYLTMLRKASRE
NIVVEITNFYDFFFISP---GECK-AKV-TAARLPYFDGDYWPGAAEDMILQLQQ-QDDGS-KQ-Q---KKG
KIK-KPPTKR-ATKTAAQAEMAINASKDAQLMQKLGESIMQMKEDFIMVHLQHTCTHCRNFILTGCRWV
>ORYSAJA_LOC_Os02g04490.1/1-266
DNYPTEFPYKSKAVLLFQKIEGVEVCLFGMYVQEFGAEC-SYPNQRRVYLSYLDSVKYFRP-EIRTV-SGE-
-ALRTFVYHEILIGYLEYCKQRGFTSCYIWACPPL-KGEDYILYCHPEIQKTPKSDKLREWYLSMLRKATKE
EIVVELTNLYDHFFITM---GECK-AKV-TASRLPYFDGDYWPGAAEDMINQLRQ-EEDDR-KQ-Q---KKG
KTK-KIITKR-ALKAAGHTDLSGNASKDAMLMHKLGETIYPMKEDFIMVHLQYSCSHCCTLMVSGKRWV
>ZEAMA_GRMZM2G139977_P01/1-266 pacid=30986163 transcript=GRMZM2G139977_T01 locus=GRMZM2G139977 ID=GRMZM2G139977_T01.v6a annot-version=Ensembl-18_2010-01-MaizeSequence
DNYPTEFPYKSKAVLLFQKIEGVEVCLFGMYVQEFGAEC-SFPNQRRVYLSYLDSVKYFRP-EIKTV-SGE-
-ALRTFVYHEILIGYLEYCKLRGFTSCYIWACPPL-KGEDYILYCHPEIQKTPKSDKLREWYLSMLRKASKE
EIVVELTNLYDHFFLTM---GECK-AKV-TASRLPYFDGDYWPGAAEDMINQLRQ-EEDDR-KL-Q---KKS
KTK-KIITKR-ALKAAGHTDLSGNASKDAMLMQKLGETIYPMKEDFIMVHLQYSCSHCCTLMVSGRRWV
>SORBI_Sb04g003020.1/1-266
DNYPTEFPYKSKAVLLFQKIEGVEVCLFGMYVQEFGAEC-SFPNQRRVYLSYLDSVKYFRP-EIRTV-SGE-
-ALRTFVYHEILIGYLEYCKLRGFTSCYIWACPPL-KGEDYILYCHPEIQKTPKSDKLREWYLSMLRKASKE
EIVVELTNLYDHFFITM---GECK-AKV-TASRLPYFDGDYWPGAAEDMINQLRQ-EEDDR-KL-Q---KKS
KTK-KIITKR-ALKAAGHTDLSGNASKDAMLMQKLGETIYPMKEDFIMVHLQYSCSHCCVLMVSGRRWV
>ZEAMA_GRMZM2G470556_P01/1-266 pacid=31052971 transcript=GRMZM2G470556_T01 locus=GRMZM2G470556 ID=GRMZM2G470556_T01.v6a annot-version=Ensembl-18_2010-01-MaizeSequence
DNYPTEFPYKSKAVLLFQRIEGVEVCLFGMYVQEFGAEC-SSPNQRRVYLSYLDSVKYFRP-EIKTV-SGE-
-ALRTYVYHEILIGYLEYCKLRGFTSCYIWACPPL-KGEDYILYCHPEIQKTPKSDKLREWYLSMLRKASKE
EIVVELTNLYDHFFITM---GGCK-AKV-TASRLPYFDGDYWPGAAEDMINQLRQ-EEDDR-KL-Q---KKS
KTK-KIITKR-ALKAAGHTDLSGNASKDAMLMQKLGETIYPMKEDFIMVHLQYSCSHCCTLMVSGRRWV
>AZOFIhc_s0051.g031239/1-265
EGYPKEFPYKSKVFLLFQKIEGVEVCLFGMYVQEFGAES-AQPNQRRVYLSYLDSVKYFRP-DVRTV-NGE-
-ALRTFVYHEILIAYLDYCKARGFTSCYIWACPPL-KGEDYILYCHPEIQKTPKSDKLREWYLTMLSKATSE
GIVVKVTNMYDYFFVCT---GETK-AKV-TAVHLPYFDGDYWPGAAEDMIMQLQE-EENGR-KQ-Q---KKG
KAK--NAAKR-STKAATQTELASNVSRDLQLMQKLGESIYPMKEDFIMVHMQHACSHCCSFILSGRRWS
>SPHFA_Sphfalx05G110500.1.p/1-268 pacid=41962693 transcript=Sphfalx05G110500.1 locus=Sphfalx05G110500 ID=Sphfalx05G110500.1.v1.1 annot-version=v1.1
EDYPTDYPYKSKVVLLFQKIEGVEVCLFGMYVQEFGAEC-SLPNQRRVYLSYLDSVKYFRP-DVRTV-RGE-
-ALRTFVYHEILIGYLDYCRKRGFSSCYIWACPPL-KGEDYILYCHPEIQKTPKSDKLRDWYLTMLRKATAD
NIVVDVTNLYDFFFTSI---GECK-AKV-TAARLPYFDGDYWPGAAEDMIMQLQQQEEDGR-NN-A--LKKG
KTK-KASSKR-ASKAVAQAEMASNASKDTQLMHKLGESILPMKEDFIMVHMHHACSHCRLFIVTGCRWV
>SPHFA_Sphfalx08G123300.1.p/1-267 pacid=41992699 transcript=Sphfalx08G123300.1 locus=Sphfalx08G123300 ID=Sphfalx08G123300.1.v1.1 annot-version=v1.1
EDYPSEYPYKSKVVLLFQKIEGVEVCLFGMYVQEFGVEC-SLPNQRRVYLSYLDSVKYFRP-DVRTV-RGE-
-ALRTFVYHEILIGYLDYCRKRGFSSCYIWACPPL-KGEDYILYCHPEIQKTPKSDKLRDWYLTMLRKASAD
NIVVDVTNLYDFFFVST---GECK-AKV-TAARLPYFDGDYWPGAAEDMIMQLQQQEEDGR-KN-A--LKKG
KTK--TSTKR-ASKAVAQAEMASNASKDTQLMHKLGESIFPMKEDFIMVHMHHACSHCRLFIVSGRRWV
>MARPO_Mapoly0072s0083.1.p/1-267 pacid=33008574 transcript=Mapoly0072s0083.1 locus=Mapoly0072s0083 ID=Mapoly0072s0083.1.v3.1 annot-version=v3.1
EYYPTEFPYKSKVVLLFQKIEGVEVCLFGMYVQEFGVEC-APPNQRRVYLSYLDSVKYFRP-DVRTS-GNE-
-ALRTYVYHEILIAYLDYCKLRGFSSCYIWACPPL-KGEDYILYCHPEIQKTPKSDKLRDWYLTMLKKATAD
GIVAEVTNLYDHFFQST---GECR-TRV-TAARLPYFDGDYWPGAAEDMIVQLQQEEEDGL-KL-Q---KKG
KNK-KTATKR-ASKAAAQAELASNASKDVQLMYKLGESILPMKEDFIMVHLHFCCTHCRNFIISGWRWT
>AZOFIhc_s0001.g000157/1-257
EDYASEFPYKSKA--------SVEVCLFGMYVQEFGIEA-AQPNQRRVYLSYLDSVKYFRP-DVRTV-HGE-
-ALRTFVYHEILIGYLDYCKQRGFTSCYIWACPPL-KGEDYILYCHPEIQKTPKSDKLRE-YLSMLRKACNE
NIVVELTNMYDHFFVSI---GETK-AKV-TAARLPYFDGDYWPGAAEDMIIQLQE-EEVSQ-RQ-Q---KKG
KTK-NAMTKR-SAKFATQTELASNASKDLQLMHKLGETIRPIKEDFIMVHLQFSCSHCSNFILSGRRWI
>AZOFIhc_s0032.g024649/1-241
------------VLLLFQKIEGVE---------EFGAEA-AQPNQRRVYLSYLDSVKYFRP-DARTV-NGE-
-ALRTFVYHEILIGYLDNCKKRGFTSCYIWACPPL-KGEDYILYCHPEIQKTPKSDK----YLCMLRKASYE
NIVVELTNMYDHFFVRN---GESK-AKV-TAARLPYFDGDYWPGAAEDMIMQLQE-EEIGR-KQ-L---KKG
KTK-KTVTKR-ATKTTAQAELASNASKDLQLMHKLGETIYPMKEDFIMVHLQFCCSHCCNFILSGHRWS
>PINTA_PITA_16490/1-267
EDYPTEYPYKSKVLLLFQKIEGVEVCLFGMYVQEFGSEC-AHPNQRRVYLSYLDSVKYFRP-DVKTV-SGE-
-ALRTFVYHEILIGYLEYCKKRGLTSCYIWACPPL-KGEDYILYCHPEIQKTPKSDKLREWYLAMLRKATKE
NIVVELTNLYDQFFVST---GECK-AKV-TAARLPYFDGDYWPGAAEDMIMQLQQAEEDGR-KH-Q---KKG
KTK-KTATKR-ASKAASQAELASNASKDALLMQKLGESISPMKEDFIMVHLQYACSHCCHFIVSGTRWA
>GINBI_Gb_20413/1-257
ENYPIELPYRSKVLLLFQRIEGVEVCLFGMYVQEFGSDC-SQPNQRQVSLSYLDSVKYFRP-DVKTV-TGE-
-ALRTLVYHEILIGYLDYCKKRGFMSCYIWACPPW-KGEDYILYCHPEIQKTPKSDKLRQWYLTMLSKAIKE
DIVLDVTNFYDYFFMCT---GECK-AKV-TAARLPYFDGDYWPGAIEDVIMQLQP-Q--------Q---KKW
KTK-RSAIK----KPAPQAEFASNSSKDALLMQKLGESSYAMKEDFIIVHMHHTCTHCRLFILSGKRWV
>PENMA_pm000040g0150/1-271
GEYPLDFPYKSKVLLLFQRMEGVEVCLYAMYVQEYGDDC-SHPNKRRIYLSYLDSVKYFRP-EVRTN-TNE-
-ALRTFVYHEILIGYLEYSKQRGFTSCYIWACPPL-KGEDYILYCHPDIQKTPQPVKLREWYLTMLRKAALE
SIVVEVSNLYDTFFVQL---GESR-TAP-SVARLPYFDGDYWPGAIEDELLKLQQ-QDEGKGRA-QAPQAKN
KVKNKAANKR-GSARVGDDDGGGTPSLARQLMGKLGETILQMKEDFIMVHMHYCCSHCKNFILSGVRWT
>PENMA_pm035758g0010/1-252
-------------------MEGVEVCLYAMYVQEYGDDC-SHPNKRRIYLSYLDSVKYFRP-EVRTN-TNE-
-ALRTFIYHEILIGYLEYSKQRGFTSCYIWACPPL-KGEDYILYCHPDIQKTPQPVKLREWYLTMLRKAALE
SIVVEVSNLYDTFFVQL---GESR-TAP-SVARLPYFDGDYWPGAIEDELLKLQQ-QDEGKGRA-QAPQAKN
KVKNKAANKR-GSARVGDEDGGGTPSLARQLMGKLGETILQMKEDFIMVHMHYCCSHCKNFILSGVRWT
>PENMA_pm005556g0020/1-272
GEYPKDFPYKSKVLLLFQKMEGVEVCLYAMYVQEYGDDC-SHPNKRRIYLSYLDSVKYFRP-EVRTN-TNE-
-ALRTFVYHEILIGYLEYSKQRGFTSCYIWACPPL-KGEDYILYCHPDIQKTPQPVKLREWYLTMLRKAALE
SIVVEVSNLYDTFFVQL---GESR-TAP-SVARLPYFDGDYWPGAIEDELQKLQQ-QEDGKGKSGQAQQMKN
KVKNKTTSKR-GSSRGCDDDGGGTPSLARQLMGKLGETILQMKEDFIMVHMHYCCSHCKNFILSGVRWT
>SPIMU_SM000007S20980/1-268  [mRNA]  locus=s7:1471294:1479028:+ [translate_table: standard]
HDYASEFAYKSKVVLLFQRIEGVEVCLFGMYVQEFGADC-AQPNHRRVYLSYLDSVKYFRP-DVRTV-SGD-
-ALRTYIYHEILIAYLDFCKLRGFSSCYIWACPPL-KGEDYILYCHPEIQKTPKSDKLREWYLSMLRKAANE
GIVVETVNLYDTFFVTT---GESR-ARV-TAARLPYFDGDYWPGAAEDMILQLQE-EEDAK-KK-T--LKKG
KKQTKAPKKR-GGKSLPPEELPANASLDLQLMHKLGESILPMKEDFIMVHLHHCCTHCRNFITSGFRYY
>SPIMU_SM000011S19100/1-268  [mRNA]  locus=s11:931631:939379:+ [translate_table: standard]
HDYASEFAYKSKVVLLFQRIEGVEVCLFGMYVQEFGADC-AQPNHRRVYLSYLDSVKYFRP-DVRTV-SGD-
-ALRTYIYHEILIAYLDFCKLRGFSSCYIWACPPL-KGEDYILYCHPEIQKTPKSDKLREWYLSMLRKAANE
GIVVETVNLYDTFFVSS---GESR-AKV-TAARLPYFDGDYWPGAAEDMILQLQE-EEDAK-KK-T--LKKG
KKQTKAPNKR-GGKSLPPEELPANASLDLQLMHKLGESILPMKEDFIMVHLHHCCTHCRNFIISGCRYY
>NELNU_NNU_009435/1-253
------------VILLFQKIEGVEVCLFGMYVQEFGSEC-QLPNQRRVYLSYLDSVKYFRP-EVKTV-TGE-
-ALRTFVYHEILIGYLEYCKKRGFTSCYIWACPPL-KGEDYILYCHPEIQKTPKSDKLREWYLAMLRKAAKE
NIVVDLTNLYDHFFVQM---GECK-AKV-TASRLPYFDGDYWPGAAEDMINQLRQ-EEDGK-QQ-----KKG
KTK-KTITKR-ALKAAGQSDLSANASKDLLLMQKLGETICPMKEDFIMVHLQHACTRCCHLMVSGNRWV
>ANTAG_AagrBONN_evm.model.Sc2ySwM_117.175.1/1-267 EVM AagrBONN_evm.TU.Sc2ySwM_117.175   Sc2ySwM_117:738413-747089(+)
EDYPSEFPYKSKVILLFQKIEGVEVCLFGMYVQEFGAEC-AHPNQRRVYLSYLDSVKYFRP-DVKTV-TGE-
-ALRTFVYHEILIGYLEHCKRRGFSSCYIWACPPL-KGEDYILYCHPEIQKTPKSDKLREWYLTMLKKAAHE
SIVVEVTNLYDYFFISQ---GETK-AKV-TAARLPYFDGDYWPGAAEDMIVQLQQEEEDGR-RL-Q---KKG
KPK-KTTTKR-NAKVAGQAELPSNASDDTRLMHKLGDSIFPMKEDFIMVHMHFACSHCRMFIVTGKLWS
>CHABR_g37148.t1/1-268 length:1599 (mRNA) (CHBRA463g00080)  (Histone acetyltransferase HAC1 -like protein)
EDYPAEFPYKSKVLLLFQKIEGVEVCLFGMYTQEFGTDC-PQPNTRRVYLSYLDSVKYFRP-EVKTV-DGQ-
-ALRTFVYHEILIGYLQYTKMRGFSSCYIWACPPL-KGEDYILYCHPEIQKTPKSDKLREWYLTMLEKAKAE
GIVVDVGNLYDCFFVQT---NESR-AKI-TAARLPYFDGDYWPGAAEEMILQLEE-EDDGK-RR-P--QKKP
KKA-KSVAKKGSGKGVAQGEFSTTESKDRALIDKLGESIGPMKEDFIMVHMHYVCSHCRDFILSGSRWL
>SORBI_Sb10g029285.1/1-265
ENYPIEFPYKSKAILLFQRIDGVEVCLFGIYVQEYGAEC-ALPNQRRVYLSYLDSVKYFRP-EIQTV-SGE-
-ALRTFVYHEILIGYLQHCKQRGFTSCYIWACPPL-KGDDYIMYCHPEIQKTPKSEKLREWYLSMIQKATDA
GIVVELTNLYEHFFNSK---KDCK-AKV-TAARLPYFDGDYWPGAAEDIINQIFL-PEDGK-NL-----RKG
KVK-KTITKR-ALKAAGLTDLSGNASKDAMLMQKLGEAIYPMKEDLIMVHLQYSCRHCCILMVSGRRWV
>ARATH_AT1G55970.1/1-253 pacid=19658220 transcript=AT1G55970.1 locus=AT1G55970 ID=AT1G55970.1.TAIR10 annot-version=TAIR10
ENYPSEFPYKSKAIFLFQKIENVEVCLFGMFVQEFGTDS-GPPNERRTF---------------RTV-SGE-
-ALRTFVYHEILIGYLDYCKKRGFTSCYIWACPPL-KGDDYILYCHPEIQKTPKTDKLREWYLAMLRKASKE
DVVVECTNLYNHFFVQS---GECR-ANV-TAARLPYFDGDYWPSAAEDLLRQMNQ-EDDGETKL-H---RKG
LTK-KVISKR-ALKAVGQLDLSLNASKDRLMMQKLGETICPMKEDFIMVHLQHCCKHCTTLMVSGNRWV
>ARATH_AT3G12980.1/1-266 pacid=19663097 transcript=AT3G12980.1 locus=AT3G12980 ID=AT3G12980.1.TAIR10 annot-version=TAIR10
DNYSSEFPYKSKAILLFQKIEGVEVCLFGMYVQEFGTDS-ASPNQRRVYLSYLDSVKYFRP-DVRTV-SGE-
-ALRTFVYHEILIGYLDYCKKRGFSSCYIWACPPL-KGEDYILYCHPEIQKTPKTDKLREWYLAMLKKASKE
KVVVECTNFYDHFFVQS---GECR-AKV-TAARLPYFDGDYWPGAAEDLIDQMSQ-EEDGK-KS-N---RKL
MPK-KVISKR-ALKAVGQLDLSVNASKDLLLMHKLGEIILPMKEDFIMVHLQHCCKHCCTLMVSGNRWV
>CHLAT_Chrsp23S03676/1-266
QGFPREFPYRSKVVLLFQKIDGVDVCLFGMYTQEFGSDA-AAPNTRRVYLSYLDSVKYFQP-EVRTV-GGE-
-ALRTFVYHDVLVGYVHYMKMRGFFSIYIWACPPL-KGEDYILYCHPEQQKTPKADKLREWYLKMLHKSREQ
RVVVQCSNLFDTFFVG----GKDG-LPA-SATELPYFDGDYWPGAAEEMVLQVDE-EEEAKRKV-Q---KKG
KSK-KSSTKR-SAPKGNVVQVPDDATPDQLLMVKMGEAIQPMKEDFILVHLQHFCAHCRRYISSGNIWS
>KLEFL_kfl00321_0130_v1.1/1-264
ENYASEFPYKSKVVLLFQKIEGVEILLFGMYTQEFGTDA-EKPNTRRMYLSYLDSVKYFRP-EVKTV-TGE-
-ALRTFVYHEILIGYLEYTKLRGFNSVYIWACPPL-KGEDYILYCHPEIQKTPKSDKLREWYLSMLRKASRE
GIVVETTNMFDMFFMKG---EESR-VPV-TAALLPYFDGDYWPGAAEDMIQQMEA-EEEAI----R---NRG
KTV-KKKGKA-AVKGKGMMELPTNATRDQMLMQKLGEAIGPMKEDFIMVHMHPTCSHCRDFIMFGNRWS
>AZOFIhc_s0327.g065255/1-261
ENYPKDFYYKSK------EIEGVEVCLFGMYVQEFGAES-PQPNSRWVYLSYLDSVKYFRP-DVKTV-KGE-
-ALRTYVYHEILIAYLDYSKKRGFSSCYIWACPPL-KGDDYILYCHPEIQKTPKTDKLREWYLSMIAKAKRE
KIVVSNKNLYDYFFTSMS-HGDCK-AKI-TAASLPYFDGDYWPGAAEDLLHQLQK--DDGS-PQ-S---QKG
KTK-KLPLKR-TTKTSTHAELGGNISMDLQLMHKLGQSIVAMKEDFMIVHLHHACSRCRTFIYSGLRWV
>AZOFIhc_s0048.g030662/1-266
GNYPKDFSYKSKMLMLFQDIEGVEVCLFGMYVQEFGAES-PQPNHRWVYLSYLDSVKYFRP-DVKTV-RGE-
-ALRTYVYHEILIGYLDYCKKRGFSSCYIWACPPL-KGDDYILYCHPEIQKTPKTDKLREWYLSMISKAKTE
KIAVSNKNLYDYFFTVT---GDCK-AKV-TATRLPYFDGDYWPGAAEDLLHQLQQ--DDGSHQP-Q---RKG
KTK-KLTPKR-TTKTSAHAELGGNISMDMQLMHKLGQSIVAMKEDFMIVHLHHACSRCRNFIYSGLRWV
>AMBTR_scaffold00024.344/1-266
ENYPSEFPYKSKVILLFQKIEGVEVCLFGMYIQEFGSEC-QLPNQRRIYLSYLDSVKYFRP-EIKTV-TGE-
-ALRTFVYHEILIGYLEYCKKRGFTSCYIWACPPP-KGEDYILYCHPEIQKTPKSEKLREWYLLMLRKAAKE
NIIVGQTNLHDHFFECT---GGCK-AKV-TAARLPYFDGDYWPGAAEDMISQFLQ-EEEGR-KH-Q---KKG
KTK-KIITKR-TLRAAGLGDLSSNASKDALLMHKLGDIIRPMKEDFIMVHLQHACIHCCHLMVSGKRWV
>COFCA_Cc07_g05030/1-261
EDYPEEFPYKSRVILLFQKIEGVDVCLFGMYAQEFGSEC-GQPNQRCLYISYLDSVKYFRP-EIETV-SGE-
-ALRTFVYQEILIGYLDYCKKLGFATCYIWACPPI-KGEDYILYCHPETQKTPKPEKLRQWYKSMLKKAVQE
GIVVDYTNMYDRFFISN---GECG-TKI-TAARLPYFDGDYWSGAAEEMIMDMRK--PKGE--------ARG
KVK--NLTKR-SLKAMGLDNLTDDATKDILVMQKLGHTILPLKEDFLVVHLQFTCKNCHNLILSGAHWF
>MEDTR_Medtr3g101100.1/1-264 pacid=31057941 transcript=Medtr3g101100.1 locus=Medtr3g101100 ID=Medtr3g101100.1.JCVIMt4.0v1 annot-version=Mt4.0v1
ENYPAEFSYRSRVILLFQQIEGADICIFGMYVQEFGSEC-GNPNQRCVYISYLDSVKYFMP-ERRTK-SGE-
-ALRTFVYHEILIGYLDFCKKRGFLTCYIWACAPSRKGDDYILYCHPKEQKTPKNDKLRRWYLSMLKKATEE
NIVVGLTNVYDHFFVAA---EKGD-SKV-TASRLPYFDGDCWSGNAMEAAKTIEK-ECGGD--------YEK
MLK-EQVPNR-ALKTMGHANPSKDTAKDILVMRKVGQNIWPTRESFLIAHLQYACIHCREVIVSGKRWF
>MEDTR_Medtr3g107960.2/1-264 pacid=31059903 transcript=Medtr3g107960.2 locus=Medtr3g107960 ID=Medtr3g107960.2.JCVIMt4.0v1 annot-version=Mt4.0v1
ENYPAEFSYRSRVILLFQQIEGVDICIFGMYAQEFGSEC-GNPNQRCVHISYLDSVKYFRP-ERRTK-SGE-
-ALRTFVYHEILIGYLDFCKKRGFSTCYIWACAPSRKGDDYILYCHPEEQKTPKNDKLRRWYLSMIKKATEE
NIIVGLTNVYDHFFVPT---EKGN-SKV-TTSRLPYFDGDYWCGYVMEAARTIEK-ESGGD--------YEK
MLK-KQVPNR-ALKTMGHANPSKDTAKDILVMQKVGQKILPTRENFIIAHLQYSCIHCHEVIVSGKRWF
>MEDTR_Medtr5g085310.1/1-259 pacid=31088273 transcript=Medtr5g085310.1 locus=Medtr5g085310 ID=Medtr5g085310.1.JCVIMt4.0v1 annot-version=Mt4.0v1
ENYPTEFSYRSRVILLFQKIEGADVCIFGMYVQEFGSEC-SNPNQHCVYISYLDSVKYFRP-ERRTK-SGE-
-ALRTVVYHEILIGYLDFCKKNGFSTCYIWSCAPSEKGDDYILYCHPEEQKTPKNDKLRRWYLSMLKKASEE
NIVVGLTNVYDRFFLPT---EKWK-SKV-TASRLPYFDGDCWCGNAMVVANTLEK-ESRVN--------YEK
LL--KQVSNR-TIKDMGHAK----PSKDILVMQKVGQNILPTKENFLVAHLRSSCIHCHEVIVSGKRWF
>MEDTR_Medtr6g017010.1/1-252 pacid=31104666 transcript=Medtr6g017010.1 locus=Medtr6g017010 ID=Medtr6g017010.1.JCVIMt4.0v1 annot-version=Mt4.0v1
ENYPTEFSYRSR-------IEGVDVCIFGMYVQEFGSECGGNPNQRCVYISYLDSVKYFRP-KQRTK-SGE-
-ALRTFVYHEILIGYLDFCKERGFSTCYIWACPPK-KGDDYILYCHPKEQKTPKNDKLRHWYLSMLKKANKE
NIVVGLTNVYDHFFVPT---EKRN-SKV-TASRLPYFDGDWWCSNAVVVAKTLEK-ENRAD--------YEK
LL--KQVSNR-TVKDMGHAK----PSKDILVMQKVGQNILPTKENFLVAHLRYSCMHCREVIVSGKRWF
>ORYSAJA_LOC_Os06g49130.1/1-265
DNYPAEFPYKSKAILLFQKIEGVEVCLFGMYVQEYGAEC-KFPNQRRVYLSYLDSVKYFRP-DIETV-SGQ-
-ALRTYVYHEILIGYLEYYKQRGFTSCYIWACPPV-KGEDYILYCHPEIQKTPKSDKLRQWYLSMLQKAIKE
NIVVELTNLYDQFFVTA---KECK-IKV-SAARLPYFDGDYWPGAAEDIINQLQL-EGDGK-LL-----KKG
RVN-KIITKR-ALKAAGHTDLSGNASKEAMLMQKLGEIICPIKDDLIMVHLQYSCSHCCTFMVSGRRWV
>OSTTA_jgi|Ostta1115_2|87877|estExt_Genewise1.C_unitig_1_t30383/1-267
EGIPMHFAYRSRVILLFQNLEAVDVCLMAIYVQEYDDEC-PEPNKRRIYLSYLDSVKYFRP-DNVTVATGES
CALRTYVYHNILVAYLDYAKARGFTSCFIWACPPF-QGDDYILYCHPKVQKTPKADKLREWYMKMLRSAQQD
GIVLSTSNVYDEFRLGN---QNHD-IR--NATEYPYFDGDYFSGIVEDWIPTIMK-EEEAK-NI-EAKTKSS
TVK--ISARK-AAKAKS---LSADAELNKELMKKLGSTISNMRNDFILAHMAHQCLSCRKYIAGATRHF
>CHLRE_Cre03.g189650.t1.1/1-266 pacid=30786763 transcript=Cre03.g189650.t1.1 locus=Cre03.g189650 ID=Cre03.g189650.t1.1.v5.5 annot-version=v5.6
DGYPGEFGYRQKVLLLFQSLDGVDVCLFCMYVQEYGKDC-PAPNTNVVYLSYLDSVKYFRP-EIPSA-LGPA
VSLRTFVYHQLLIAYVEFTRNMGFEQMYIWACPPM-QGDDYILYCHPTKQKTPRSDRLRMWYIEMLKLAKEE
GIVKHLSTLWDTYFEGG---RDHRMERC-SVTYIPYMEGDYWPGEAENQLMAIND-AAKGK-PG-T---KGA
GSA----PSR-KAGAKGKRYGGGPATADEQLMARLGEILGNMREDFIVVHMQVPCTFCRAHIRGPNVVY
>VOLCA_Vocar.0035s0027.1.p/1-269
DGYVSEFEYRQKVLLLFQSLDGVDVCLFCMYVQEYGRDC-PAPNTNVVYLSYLDSVKYFRP-EIPCA-LGSN
VSLRTFVYHQLLIGYIEFTRNMGFEQMYIWACPPM-QGDDYILYCHPSKQKTPRSDRLRMWYIDMLKQAREE
GIVVHLSTLWDTYFEGG---RDHRMEKC-SATYIPYMEGDYWPGEAENQLATIAD-HQRGG-KG-P---KKG
ATS-SVVPSR-KAGSKGKRYGGGPATTDEQLMSRLGEILGNMREDFIVVHMQQPCTFCRTHIRGPNVVY
>FRACY_207494/1-253
KNYPDEFSFRCKCLLVFQEIDGVDVVLFALYLYEHGEDS-PRPNTRSIYISYLDSVHYMRP---------R-
-KLRTFVYHEILISYCDYARQRGFATVHIWACPPL-KGDDYIFYAKPEDQKTPRDSRLRQWYIDMLVECQNR
GIVGRLTNMYDLYFAN---------ASI-DATAVPYHEGDYFPGEAENIIKMLDD--EGGK-KN-G---SSG
KKK-KQKNQS-KSLASGMMDKNYEELDRDQVMVKLGEAIQPMKESFLVAFLTWSGIKEEDLEVPEAIAK
>FRACY_168758/1-255
KNYPDEFTYRCKCFVVFQNLDGVDVILFGLYVYEHDEKN-PAPNQRAVYVSYLDSVHYMRP---------R-
-SMRTFIYHEILISYLDYVRRRGFSTAHIWACPPL-KGDDYILYAKPEDQKTPKDDRLRQWYIDMLIDCQKR
GIVGRLTNMYDLYFSS---------KEN-NATIVPYMEGDYFPAEVENIIKDIEE-GKVGK-KT-G---GKE
GKKKKGDKKQ-KKKASGQFPKSLEEGGRDYVMVKLGETIQPMKESFIVAHLAWKGAKKENMVVPRAIQE
>THAPS_263785/1-255
KNYPSEFKYRCKCIIVFQNLDGVDVILFGLYVYEHDETN-PMPDQRAVYVSYLDSVHYMRP---------R-
-RMRTFVYHELLISYLDYVRNKGYSTAHIWACPPL-KGDDYILFAKPEDQKIPKDDRLRQWYLDMLKDCQKR
GIVGKLTNAYDLYFAN---------PKN-DATVLPYMEGDYFPAELENIIKDLEE-GNLSK-KP-D---GSG
KKKGKKEKKT-KKAASGLAEKSLQAGGRDAVMKKLGETIHPMKESFLVAFLDWEGAKEEDRVVPKDVME
>THAPS_24331/1-253
KNYPEEFPYRCKCIVVFQNIDGVDVVLFALYVYEHGDDN-PFPNKKTVYVSYLDSVHFMKP---------R-
-QMRTFLYHEILISYLDYARQKGFLQAFIWACPPL-KGDDYIFYAKPEDQKTPKDVRLRQWYLDMLVECQKR
NIVGMVSNMYDQYFAN---------KSL-DAASVPYFDGDYFPGEAENIIKDLEE--SNSK-RK-G---GAG
KKN-KDPSKS-KAAPSGDAEKCYKEGGRDPVMQKFCDAIQGMKESFIVAYLNAKDAKPEHLVVPKKIME
>FRACY_181388/1-249
HDYPTDFPVHTKCVGLFQSIEGVDVLLFAMYVYEYGHEC-PAPNRRRVYISYLDSVKYFEP---------K-
-QYRSIAYQSIIVEYLRFVKKRGFHTAHIWSCPPA-PGDEYVFHCHPPQQKVPKEKMLRQWYYSVIDKAKAQ
GIVVETTDLYEEYFNYRKW-GSCG-AEIPNPTSLPYFEGDYVPGEIETILSKLNL-EDRVA-GN-----KPK
SSS-DDETSN---GGVGVGTRRASATAGDKVMNRLGMAIQNMKENLIIVRLRN-----RHFALA-----
>THAPS_269496/1-247
KGYPSEFPVTSKCILLFQKIHGVDVLLFGMYVYEYGDKC-AAPNRRRVYISYLDSVQYLEP---------S-
-SYRTTTYQSIIVEYLRYARMRGFHTAHIWSCPPS-KGDEYIFYCHPSSQLVPKDDMLCAWYIETLKKAQDQ
GIVLETRTIYDEYFKNNGINSENG-EPF-DPMSLPYFEGDYIPGEIEKIIRDFNK-DENLR-EE-T---KLK
ELK-SAPAPT-AHKKEGNRKTRSNPGERDKVMIRLDLALAKMKQNFIVAQLLSD---------------
>ARATH_AT1G67220.1/1-259 pacid=19655428 transcript=AT1G67220.1 locus=AT1G67220 ID=AT1G67220.1.TAIR10 annot-version=TAIR10
ENFPSEFPYRSKVILLFQKVHGVDICIFALFVQEFGSEC-SQPNQRSTYIFYLDSVKYFKP-ERVTF-AGE-
-ALRTFVYHEVLIGYLEYCKLRGFTTSYIWACPPK-IGQDYIMYSHPKTQQTPDTKKLRKWYVSMLQKAAEQ
RVVMNVTNLYDRFFDST---EEYM-----TAARLPYFEGSFWSNRAEIMIQDIER-EGNNE--------LQK
KVK--LLSRR-KVKTMSTGDVDVDDVKNILLMEKLEKEVFPNKKDLMVVELNYSCTRCSKAVLSGLRWF
>ORYSAJA_LOC_Os01g14370.1/1-257
EQYPGEFPYKSKAILLFQKNEGVDVCLFAMYVQEYGSAC-PSPNQRHVYLAYIDSVKYFRP-EIKSA-SGE-
-ALRTFVYHEILIGYLDFCKKRGFVSCSIWTCPST-KRDDYVLYCHPTIQKMPKSDKLRSWYQNLVKKAVKE
GVVVERNTLYDFFLQPT---NECK-TNI-SAAWLPYCDNDFWPGEAERLLEKKDD--------------DTS
QKK-ETQLGR-LLRVAKRDDRKGNLE-DILLVHKLGERLRTMKEDFLMLCLQQFCKHCHHPIVSGSSWV
>ZEAMA_GRMZM2G069886_P01/1-257 pacid=31031969 transcript=GRMZM2G069886_T01 locus=GRMZM2G069886 ID=GRMZM2G069886_T01.v6a annot-version=Ensembl-18_2010-01-MaizeSequence
GKYPGEFPYKSKAILLFQKIEGVDVCLFAMYVQEYGSDC-PPPNQRHVYLAYIDSVKYFRP-EIKSA-TGE-
-ALRTFVYHEILIGYLDYCKKRGFVSCSIWACPST-KRDDYVLYCHPTVQKMPKSDKLRSWYQNLIKKAIKE
GVVVERNTLSDFFLQPT---NECK-ANI-SAACLPYCENDFWPGEAERLLEKKDD--------------NAS
QKE-ETQVGR-LLRVAKRDDRKGNLD-DILLVHKLGERMRTMKEDFIMLCLQQFCKHCHHPILSGKSWV
>SORBI_Sb08g019950.1/1-257
EKYPGEFPYKSKAILLFQKIEGVDVCLFAMYVQEYGSDC-PSPNQRHVYLAYIDSVKYFRP-EIKSA-SGE-
-ALRTFVYHEILIGYLDYCKKRGFVSCSIWACPST-KRDDYVLYCHPTVQKMPKSDKLRSWYQNLVKKAVKE
GVVVERNTLSDFFLQPT---NECK-ANI-SAACLPYCENDFWPGEAERLLEKKDD--------------NTS
QKK-ETQVGR-LLRVAKRDDRKGNLE-DILLVHKLGERMRTMKEDFIMLCLQQFCKHCHQPIISGKSWV
>ULVMU_UM064_0009.1/1-258  (1249) ;mRNA; f:68583-74319
QGYPAHFPYKQKVILLFQRIEGVDVLLFIVYVQEYGEDA-PAPNKNTVYLSYLDSVRYFQP-EGKDA-GGS-
QALRTHVYHEVLLAYMDQAVKLGMNAMYIWSCPPV-AGDDYVLYCHPSRQKTPKAEKLREWYHSLLEKAELR
GLVMFRSTMFDTFLPGG---KDHAMMEP-TSRLLPYFDGDFWPGEAEAQLVEIEK-GASAT--------NGK
KVS-K---MR-ATSGKG---LNVPPTLDGQLMQRLVENTNGMKDDFIVAHFRTPCSLCAQYC-DGVQYV
>AMBTR_scaffold00009.327/1-263
KDYPTEFSYKSKVILLFQKIEGVDVCLFCMHVQEYGSDC-PYPNNRCVYLSYLDSVKYFQP-AIVAA-TGE-
-ALRTFVYHEILVGYLEYCKKRGFVSFYIWVCPPL-KGDDYIFYCHPNSQKSPKLGMLRQWYLKMIEKAKNE
DIVVEQMDMYEQLFMRS---CEKN-AKI-TISRVPYFDGDYFPREAEYIIANIHI--EEGK-KR-W---KSG
Q---RPASKV-ARENPTRVVVANDASKEVVLMQKLADSISEKKKEFIMLHMQYACTHCGQFVLTGKTRD
