# Supplementary material for: Enhanced sensitivity of TAPscan v4 enables comprehensive analysis of streptophyte transcription factor evolution
Source: Plant J. 2024 Dec 12;121(1):e17184. doi: 10.1111/tpj.17184 (PMC11712027; doi:10.1111/tpj.17184)
Supplement: Supplementary file 8 — File S2. Alignments used to generate TAPscan custom profile HMMs. [file TPJ-121-0-s001.zip › FileS2_alignment_CRF.fa]

>XP_010435385.1/1-39 PREDICTED: ethylene-responsive transcription factor CRF1-like [Camelina sativa]
RILRISVTDPYATDSSSDEDEE---QGFQAKR--RRVKKYVNEV
>ARATH_AT4G11140.1/1-42 pacid=19647126 transcript=AT4G11140.1 locus=AT4G11140 ID=AT4G11140.1.TAIR10 annot-version=TAIR10
RILRISVTDPYATDSSSDEEEEVDFDALSTKR--RRVKKYVKEV
>XP_013740851.1/1-40 ethylene-responsive transcription factor CRF1-like [Brassica napus]
RILRISVSDPYATDSSSDEEED--FADISRKR--RRVKKFINEV
>XP_013626211.1/1-40 PREDICTED: ethylene-responsive transcription factor CRF1 [Brassica oleracea var. oleracea]
RILRISVSDPYATDSSSDEEND--FADISRKR--RRVKKFINEV
>XP_018474731.1/1-40 PREDICTED: ethylene-responsive transcription factor CRF1 [Raphanus sativus]
RILRISVSDPYATDSSSDEDEG--FSEISGKR--RRVKKFVNEV
>XP_006396951.1/1-40 ethylene-responsive transcription factor CRF1 [Eutrema salsugineum]
RILRISVTDPYATDSSSEEEDD--FAEISRKR--RRVKKFVNEV
>XP_006413521.1/1-41 ethylene-responsive transcription factor CRF2 [Eutrema salsugineum]
RILRISVTDPDATDSSSDDEEE-EHQRFASKR--RRIKKFVNEV
>XP_006284039.1/1-41 ethylene-responsive transcription factor CRF2 [Capsella rubella]
RVLRISVTDPDATDSSSDDEDE-ERNRFVSKR--RRVKKFVNEV
>ARATH_AT4G23750.1/1-41 pacid=19647002 transcript=AT4G23750.1 locus=AT4G23750 ID=AT4G23750.1.TAIR10 annot-version=TAIR10
RILRISVTDPDATDSSSDDEEE-EHQRFVSKR--RRVKKFVNEV
>XP_018482617.1/1-40 PREDICTED: ethylene-responsive transcription factor CRF2-like [Raphanus sativus]
RLIRISVTDPDATDSSSDEEEE--HQRFASKR--RRIKKFVNEV
>XP_010541431.1/1-39 PREDICTED: ethylene-responsive transcription factor CRF2-like [Tarenaya hassleriana]
RIIRISVTDPDATDSSSDEDDK---EHEIPRR--RRVKRFVNEV
>XP_021890968.1/1-37 ethylene-responsive transcription factor CRF1 [Carica papaya]
RVVRISLTDADATDSSSDEDDG-----LPLKR--QRIKKFVNEV
>XP_038724484.1/1-36 ethylene-responsive transcription factor CRF2-like [Tripterygium wilfordii]
RVIRISVTDAYATDSSSDEEGE------VYGR--QRVKKFVNEV
>XP_021621824.1/1-36 ethylene-responsive transcription factor CRF2 [Manihot esculenta]
RVVRISVTDADATDSSSDDEGE------VYRR--QRVKKFVNEI
>XP_041029076.1/1-39 ethylene-responsive transcription factor CRF2-like [Juglans microcarpa x Juglans regia]
RVIRISVTDGDATDSSSDEEGG---EEVCFRR--KRVRKFINEI
>XP_031395167.1/1-39 ethylene-responsive transcription factor CRF1-like [Punica granatum]
RTVRISFTDADATDSSSDEECG---SGSLFPR--RRVKKFVHEI
>XP_008451973.1/1-36 PREDICTED: ethylene-responsive transcription factor CRF2-like [Cucumis melo]
KVVRISVTDADATDSSSDEEKE------EYVC--RRVKKFVNEI
>XP_006294723.1/1-37 ethylene-responsive transcription factor CRF5 [Capsella rubella]
KTVKIIVTDPCATDSSSDEDTD---NIYVPP----RVKRFVEEI
>XP_010518301.1/1-38 PREDICTED: ethylene-responsive transcription factor CRF5 [Camelina sativa]
KTVKIIVTDPCATDSSSDDEEY--DNKSLPP----RVKRFVEEI
>ARATH_AT2G46310.1/1-37 pacid=19640302 transcript=AT2G46310.1 locus=AT2G46310 ID=AT2G46310.1.TAIR10 annot-version=TAIR10
KIVKIIVTDPCATDSSSDEEND---NKSVAP----RVKRYVDEI
>XP_006397817.1/1-40 ethylene-responsive transcription factor CRF5 [Eutrema salsugineum]
KVVKITVTDPCATDSSSDEEND----KTMAPATTTRVKRYVEEI
>XP_018465208.1/1-38 PREDICTED: ethylene-responsive transcription factor CRF5-like [Raphanus sativus]
KVVRITVTDPFATDSSSDEEND----KSVAPA--TRVKRYVEEV
>XP_022554896.1/1-38 LOW QUALITY PROTEIN: ethylene-responsive transcription factor CRF5 [Brassica napus]
KVVKITVTDPCATDSSSDEEND----KSVAPA--TRVKRYVEEI
>XP_009142662.1/1-39 ethylene-responsive transcription factor CRF5 [Brassica rapa]
KVVKITVTDPCATDSSSDEEND---DRFVSPA--KRVKRYVEVI
>XP_006291551.1/1-38 ethylene-responsive transcription factor CRF6 [Capsella rubella]
TLVRITVTDPFATDSSSSDEDN----NVTVAA--PRVKRYVEEI
>ARATH_AT3G61630.1/1-38 pacid=19659359 transcript=AT3G61630.1 locus=AT3G61630 ID=AT3G61630.1.TAIR10 annot-version=TAIR10
RLVRITVTDPFATDSSSDDDDN----NNVTVV--PRVKRYVKEI
>XP_010559135.1/1-39 PREDICTED: ethylene-responsive transcription factor CRF6-like [Tarenaya hassleriana]
NMVRITVTDPCATDSSSDDDDD---GTGAPPL--ARVKRYVDEI
>XP_031278720.1/1-36 ethylene-responsive transcription factor CRF6 [Pistacia vera]
KVVRILVTDVDATDSSSDEDED------YSSP--ARVKKHINEI
>XP_017970714.1/1-35 PREDICTED: ethylene-responsive transcription factor CRF6 [Theobroma cacao]
RIVRISVTDGDATDSSSDESEH-------ERN--HRVKRYVNEI
>XP_022770537.1/1-35 ethylene-responsive transcription factor CRF5-like [Durio zibethinus]
RIVRICVTDGDATDSSSDESEQ-------ERR--QRVKRHIKEI
>XP_016692916.1/1-35 ethylene-responsive transcription factor CRF5-like [Gossypium hirsutum]
KVVRVCITDGDATDSSSDECDR-------VRY--QRVKRHVNEI
>XP_039030661.1/1-35 ethylene-responsive transcription factor CRF5-like [Hibiscus syriacus]
KVVRIYVTDGDATDSSGDESEK-------EII--QKVKRHVSEI
>ARATH_AT4G27950.1/1-36 pacid=19644450 transcript=AT4G27950.1 locus=AT4G27950 ID=AT4G27950.1.TAIR10 annot-version=TAIR10
RLVRVSMTDRDATDSSSDEEE------FLFPR--RRVKRLINEI
>ARATH_AT5G53290.1/1-38 pacid=19667175 transcript=AT5G53290.1 locus=AT5G53290 ID=AT5G53290.1.TAIR10 annot-version=TAIR10
KKVSICYTDPDATDSSSDEDEE----DFLFPR--RRVKRFVNEI
