# Supplementary material for: Enhanced sensitivity of TAPscan v4 enables comprehensive analysis of streptophyte transcription factor evolution
Source: Plant J. 2024 Dec 12;121(1):e17184. doi: 10.1111/tpj.17184 (PMC11712027; doi:10.1111/tpj.17184)
Supplement: Supplementary file 8 — File S2. Alignments used to generate TAPscan custom profile HMMs. [file TPJ-121-0-s001.zip › FileS2_alignment_HDLD.fa]

>PINTA_PITA_01011/1-63
IKIG-RRPRDLLNPKAIKCLQGIFAIKDTIMKREAREISALCGATITQVREFFSGQRSRVRRFV
>SELMO_e_gw1.10.267.1/1-59
-----KRPEDSLLPEAQRLLRDVFALKDTVTKKEVLELSALTGAARTHVNDFFTGQQSRVKRLI
>PHYPAV33_Pp3c7_5840V3.1/1-63 gene=Pp3c7_5840
TEEG-WRTGLGLSSETLRYLHAVFAVKDTLTKKEACDVGIVSGATLSQVREFFSTQRSRVRALV
>CERPUGG_CepurGG1.3G167000.1.p/1-62 pacid=43064414 transcript=CepurGG1.3G167000.1 locus=CepurGG1.3G167000 ID=CepurGG1.3G167000.1.v1.1 annot-version=v1.1
TKEG--KLGSSLSPETLKYLHAVFAVKDTLTKKEARDLGLISGATLTQVRDFFAMQRSRVRAFV
>SPHFA_Sphfalx07G122200.1.p/1-63 pacid=41960042 transcript=Sphfalx07G122200.1 locus=Sphfalx07G122200 ID=Sphfalx07G122200.1.v1.1 annot-version=v1.1
NNGG-KRLGGALSPEALSCLRAVFAVKDTITKKEARDICALSGATLTQVREYFVTQRSHLRNLV
>MARPO_Mapoly0032s0010.1.p/1-64 pacid=33011657 transcript=Mapoly0032s0010.1 locus=Mapoly0032s0010 ID=Mapoly0032s0010.1.v3.1 annot-version=v3.1
EKGADKKLGEVPSAEALKSMKEVFAIKDTITKKEAREISSMTGATVTQVREFFQTQRNLVKKLV
>PINTA_PITA_44112/1-63
IKIG-RRPRDLLNPKAIKCLQGIFAIKDTIMKREAREISALCGATITQVREFFSGQRSRVRRFV
>AMBTR_scaffold00057.247/1-63
IKIG-KRPRDLLNPKAVKYMQAVFSIKDTLSKKETREISALCGVTVTQVREFFASQRSRVRKLF
>COFCA_Cc01_g20510/1-63
IKIG-KRPRDLLNPKAIKYMQSIFSVKDAITKKETREISALYGVTATQVREFFTVQRARVRKFV
>ARATH_AT4G02560.1/1-63 pacid=19647632 transcript=AT4G02560.1 locus=AT4G02560 ID=AT4G02560.1.TAIR10 annot-version=TAIR10
IKIG-KRPRDLLNPKAVKYLQAVFAIKDAISKRESREISALFGITVAQVREFFVTQKTRVRKQV
>NP_001190660.1/1-63 Homeodomain-like superfamily protein [Arabidopsis thaliana]
IKIG-KRPRDLLNPKAVKYLQAVFAIKDAISKRESREISALFGITVAQVREFFVTQKTRVRKQV
>XP_002872830.1/1-63 homeobox protein LUMINIDEPENDENS [Arabidopsis lyrata subsp. lyrata]
IKIG-KRPRDLLNPKAVKYLQAVFAIKDAISKRESREISALFGITVAQVREFFVTQKTRVRKQV
>AKX68563.1/1-63 homeobox protein LUMINIDEPENDENS, partial [Arabidopsis lyrata subsp. petraea]
IKIG-KRPRDLLNPKAVKYLQAVFAIKDAISKRESREISALFGITVAQVREFFVTQKTRVRKQV
>KAG7553214.1/1-63 TFIIS/LEDGF domain superfamily [Arabidopsis thaliana x Arabidopsis arenosa]
IKIG-KRPRDLLNPKAVKYLQAVFAIKDAISKRESREISALFGITVAQVREFFVTQKTRVRKQV
>KAG7557861.1/1-63 TFIIS/LEDGF domain superfamily [Arabidopsis suecica]
IKIG-KRPRDLLNPKAVKYLQAVFAIKDAISKRESREISALFGITVAQVREFFVTQKTRVRKQV
>XP_010422575.1/1-63 PREDICTED: homeobox protein LUMINIDEPENDENS [Camelina sativa]
IKIG-KRPRDLLNPKAAKYLQAVFAVKDAISKRESREISALFGITVAQVRDFFVTQKTRVRKQV
>XP_010456015.1/1-63 PREDICTED: homeobox protein LUMINIDEPENDENS-like [Camelina sativa]
IKIG-KRPRDLLNPKAAKYLQAVFAVKDAISKRDSREISALFGITVAQVRDFFVTQKTRVRKQV
>XP_010429834.1/1-63 PREDICTED: homeobox protein LUMINIDEPENDENS-like [Camelina sativa]
IKIG-KRPRDLLNPKAAKYLQAVFAVKDAISKRESREISALFGITVAQVRDFFVTQKTRVRKQV
>XP_023636982.1/1-63 homeobox protein LUMINIDEPENDENS [Capsella rubella]
INIG-KRPRDLLNPKAVKYLQAVFAVKDAISKRESREISALFGITVAQVREFFVTQKTRVRRQV
>EOA22544.1/1-63 hypothetical protein CARUB_v10003204mg [Capsella rubella]
INIG-KRPRDLLNPKAVKYLQAVFAVKDAISKRESREISALFGITVAQVREFFVTQKTRVRRQV
>XP_006396467.1/1-63 homeobox protein LUMINIDEPENDENS [Eutrema salsugineum]
IKIG-KRPRDLLNPKAVKYLQAVFAIKDAISKKESREISALFGITVAQVRDFFVTQKTRVRKQV
>ESQ37919.1/1-63 hypothetical protein EUTSA_v10028403mg [Eutrema salsugineum]
IKIG-KRPRDLLNPKAVKYLQAVFAIKDAISKKESREISALFGITVAQVRDFFVTQKTRVRKQV
>KAG2312086.1/1-63 hypothetical protein Bca52824_023643 [Brassica carinata]
IKIG-KRPRDLLNPKAVKYMQAVFAIKDSISKKESREISALFGISVAQVRDFFVTQKIKVRKQV
>XP_018471086.1/1-63 PREDICTED: homeobox protein LUMINIDEPENDENS isoform X1 [Raphanus sativus]
IKIG-KRPRDLLNPKAVKYMQTVFAIKDSISKKESREISALFGISVAQVRDFFATQKIKVKKQV
>XP_018471087.1/1-63 PREDICTED: homeobox protein LUMINIDEPENDENS isoform X2 [Raphanus sativus]
IKIG-KRPRDLLNPKAVKYMQTVFAIKDSISKKESREISALFGISVAQVRDFFATQKIKVKKQV
>KAF8054507.1/1-63 hypothetical protein N665_1328s0004 [Sinapis alba]
IKIG-KRPRDLLNPKAVKYMQSVFAIKDSISKKESREISALFGISVAQVRDFFVTQKIKVRKQV
>XP_013621060.1/1-63 PREDICTED: homeobox protein LUMINIDEPENDENS [Brassica oleracea var. oleracea]
IQIG-KRPRDLLNPKAVKYMQSLFAIKDSISKKESREISALFGISVAQVRDFVVTQKIKVRKQV
>CAF1916277.1/1-63 unnamed protein product [Brassica napus]
IQIG-KRPRDLLNPKAVKYMQSLFAIKDSISKKESREISALFGISVAQVRDFVVTQKIKVRKQV
>XP_009144552.3/1-63 homeobox protein LUMINIDEPENDENS [Brassica rapa]
IQIG-KRPRDLLNPKAVKYMQSLFAIKDSISKKESREISALFGISVAQVRDFVVTQKIKVRKQV
>RID75583.1/1-63 hypothetical protein BRARA_B02619 [Brassica rapa]
IQIG-KRPRDLLNPKAVKYMQSLFAIKDSISKKESREISALFGISVAQVRDFVVTQKIKVRKQV
>XP_013697377.1/1-63 homeobox protein LUMINIDEPENDENS [Brassica napus]
IQIG-KRPRDLLNPKAVKYMQSLFAIKDSISKKESREISALFGISVAQVRDFVVTQKIKVRKQV
>CAF2141355.1/1-63 unnamed protein product [Brassica napus]
IQIG-KRPRDLLNPKAVKYMQSLFAIKDSISKKESREISALFGISVAQVRDFVVTQKIKVRKQV
>KAG2282396.1/1-63 hypothetical protein Bca52824_053616 [Brassica carinata]
IQIG-KRPRDLLNPKAVKYMQSLFAIKDSISKKESREISALFGISVAQVRDFVVTQKIKVRKQV
>KAG5410599.1/1-63 hypothetical protein IGI04_006918 [Brassica rapa subsp. trilocularis]
IQIG-KRPRDLLNPKAVKYMQSLFAIKDSISKKESREISALFGISVAQVRDFVVTQKIKVRKQV
>KAF3536506.1/1-63 hypothetical protein F2Q69_00021523 [Brassica cretica]
IQIG-KRPRDLLNPKAVKYMQSLFAIKDSISKKESREISALFGISVAQVRDFVVTQKIKVRKQV
>KFK30857.1/1-63 luminidependens [Arabis alpina]
IKIG-KRPRDLLNPKAVKYLQAFFAIKDAISKKESREISALFGISVAQVREFFVTQKTRVRKQV
>VVB07019.1/1-63 unnamed protein product [Arabis nemorensis]
IKIG-KRPRDLLNPKAVKYLQAVFAIKDAISKKESREISALFGITVAQVREFFVTQKTRVRKQV
>CAA7038374.1/1-63 unnamed protein product [Microthlaspi erraticum]
IKIG-KRPRDLLNPKAVKHLQAVFAVKDAISKKECRELSALLGITVAQVRDFFFTQRARVKKQV
>KAF2598498.1/1-59 hypothetical protein F2Q68_00009714, partial [Brassica cretica]
-----KRPRDLLNPKAVKYMQSLFAIKDSISKKESREISALFGISVAQVRDFVVTQKIKVRKQV
>XP_010542862.1/1-63 PREDICTED: homeobox protein LUMINIDEPENDENS [Tarenaya hassleriana]
IKIG-KRPRDLLNPKAIKYMQEVFSIKDAISKKESREISALFGITVSQVREFFVSQKTRVRRQA
>VITVI_VIT_207s0104g01580.1/1-63 pacid=38057469 transcript=VIT_207s0104g01580.1 locus=VIT_207s0104g01580 ID=VIT_207s0104g01580.1.v2.1 annot-version=v2.1
IKIG-KRPRDLLNPKAVKYMQAVFSIKDAISKKESREISALFGVTVTQVREFFAGQRSRVRKVV
>XP_007050831.2/1-63 PREDICTED: homeobox protein LUMINIDEPENDENS [Theobroma cacao]
IKIG-KRPRDLLNPKAVKYMQAVFSIKDAISKKESREISALFGVTLTQVRDFFASQRTRVRKQV
>MEDTR_Medtr7g108390.1/1-63 pacid=31079673 transcript=Medtr7g108390.1 locus=Medtr7g108390 ID=Medtr7g108390.1.JCVIMt4.0v1 annot-version=Mt4.0v1
INIR-KRPRDLLNPKAVNYMQSVFSIKDAISKKESRETSALFGVTVTQVRDFFTGQRSRVRKLA
>NELNU_NNU_015359/1-63
IKIG-KRPRDLLNPKAVKYMQSLFSIKDTISKKESREISALCGVTVMQVREFFAGQRSRVRKLV
>ORYSAJA_LOC_Os01g70810.1/1-63
IKIG-KKPRDLLNPKAVKSMQSLFAMKDTIGKKETREISASFGVTVTQVREFFASQRTRVRKFV
>ZEAMA_GRMZM2G106613_P01/1-63 pacid=31031344 transcript=GRMZM2G106613_T01 locus=GRMZM2G106613 ID=GRMZM2G106613_T01.v6a annot-version=Ensembl-18_2010-01-MaizeSequence
IKIG-KRPRDLLNPKAVKCMQSLFALKDILGKKETREISLLCGVTVTQVREFFTVQRSRVRKFV
>SORBI_Sb03g045030.1/1-63
IKIG-KRPRDLLNPKAVKYMQSLFALKDTLGKRETRELSLLCGVTVTQVREFFTIQKSRVRKFV
>AZOFIhc_s0853.g089522/1-63
QNMG-KKTGETFTPKALKCLYNVFSIKDTITKKEARDISALTGATVTQVREFFAGQRARVRKVL
>CHABR_g48346.t1/1-64 length:445 (mRNA) (CHBRA65g00610)  (homeobox protein LUMINIDEPENDENS)
EKSGGEQKGEALSTSAVKELLSVFALKDTLTKAEVRLISAANGITPAQVKEFFTSQRKCVRRLL
>SPIMU_SM000015S01303/1-64  [mRNA]  locus=s15:1135354:1140300:+ [translate_table: standard]
LKGGWRRKSDGLPRTAKTKLGGVFAMKDTITKAEARDMAAAVGATPSLIKDYFHRQRDRVRREL
>SPIMU_SM000085S23223/1-64  [mRNA]  locus=s85:114143:119295:- [translate_table: standard]
LKGGWRRKSDGLPRLAKTKLGSVFAMKDTITKAEARDMAATVGATPSLIKDYFHRQRDRVRREL
>KLEFL_kfl00661_0050_v1.1/1-64
DSAAWQKPAEELPAPAAKALEEAFSLKDSVTKAEARDLGTVLGITPGQVKDFFVAHRAHTRAWL
