# Supplementary material for: Enhanced sensitivity of TAPscan v4 enables comprehensive analysis of streptophyte transcription factor evolution
Source: Plant J. 2024 Dec 12;121(1):e17184. doi: 10.1111/tpj.17184 (PMC11712027; doi:10.1111/tpj.17184)
Supplement: Supplementary file 8 — File S2. Alignments used to generate TAPscan custom profile HMMs. [file TPJ-121-0-s001.zip › FileS2_alignment_HDNDX.fa]

>NP_192218.5/1-71 sequence-specific DNA binding transcription factor ATNDX [Arabidopsis thaliana]
KQKKKRKRSIMNADQMGMIEKALAEEPDLQRNSASRQLWADKISQK-GSEVITSSQLKNWLNNRKAKLARAN
>NP_001319856.1/1-71 sequence-specific DNA binding transcription factor ATNDX [Arabidopsis thaliana]
KQKKKRKRSIMNADQMGMIEKALAEEPDLQRNSASRQLWADKISQK-GSEVITSSQLKNWLNNRKAKLARAN
>KAG7619461.1/1-71 Homeobox domain [Arabidopsis suecica]
KQKKKRKRSIMNADQMGMIEKALAEEPDLQRNSASRQLWADKISQK-GSEVITSSQLKNWLNNRKAKLARAN
>CAD5326980.1/1-71 unnamed protein product [Arabidopsis thaliana]
KQKKKRKRSIMNADQMGMIEKALAEEPDLQRNSASRQLWADKISQK-GSEVITSSQLKNWLNNRKAKLARAN
>NP_001329413.1/1-71 sequence-specific DNA binding transcription factor ATNDX [Arabidopsis thaliana]
KQKKKRKRSIMNADQMGMIEKALAEEPDLQRNSASRQLWADKISQK-GSEVITSSQLKNWLNNRKAKLARAN
>VYS61679.1/1-71 unnamed protein product [Arabidopsis thaliana]
KQKKKRKRSIMNADQMGMIEKALAEEPDLQRNSASRQLWADKISQK-GSEVITSSQLKNWLNNRKAKLARAN
>KAG7614966.1/1-71 Homeobox domain [Arabidopsis thaliana x Arabidopsis arenosa]
KQKKKRKRSIMNADQMGMIEKALAEEPDLQRNSASRQLWADKISQK-GSEVITSSQLKNWLNNRKAKLARAN
>KAG7614965.1/1-71 Homeobox domain [Arabidopsis thaliana x Arabidopsis arenosa]
KQKKKRKRSIMNADQMGMIEKALAEEPDLQRNSASRQLWADKISQK-GSEVITSSQLKNWLNNRKAKLARAN
>AAC79096.1/1-62 predicted protein of unknown function [Arabidopsis thaliana]
KQKKKRKRSIMNADQMGMIEKALAEEPDLQRNSASRQLWADKISQK----------FIIRLNNRKAKLARAN
>NP_001329414.1/1-65 sequence-specific DNA binding transcription factor ATNDX [Arabidopsis thaliana]
KQKKKRKRSIMNADQMGMIEKALAEEPDLQRNSASRQLWADKISQK-VSSRILLFLISN----HVLRTMR--
>KAG7619462.1/1-65 Homeobox domain [Arabidopsis suecica]
KQKKKRKRSIMNADQMGMIEKALAEEPDLQRNSASRQLWADKISQK-VSSRILLFLISN----HVLRTMR--
>KAG7614967.1/1-71 Homeobox domain [Arabidopsis thaliana x Arabidopsis arenosa]
KQKKKRKRSIMNADQMGMIEKALAEEPDLQRNSASRQLWADKISQK-GSEVITSSQLKNWYLLLFVPLRQLQ
>KAG7557790.1/1-71 Homeobox domain [Arabidopsis suecica]
KQRTKRKRSIMNDDQTGMIEKALADEPDMQRNSASIQLWADKLSQK-GSEVITSSQLKNWLNNRKAKLARAN
>XP_020876358.1/1-71 nodulin homeobox isoform X3 [Arabidopsis lyrata subsp. lyrata]
KQRTKRKRSIMNDDQTGMIEKALADEPDMQRNSASIQLWADKLSQK-GPEVITSSQLKNWLNNRKAKLARAN
>KAG7553135.1/1-71 Homeobox domain [Arabidopsis thaliana x Arabidopsis arenosa]
KQRTKRKRSIMNDDQTGMIEKALADEPDMQRNSASIQLWADKLSQK-GPEVITSSQLKNWLNNRKAKLARAN
>KAG7553137.1/1-71 Homeobox domain [Arabidopsis thaliana x Arabidopsis arenosa]
KQRTKRKRSIMNDDQTGMIEKALADEPDMQRNSASIQLWADKLSQK-GPEVITSSQLKNWLNNRKAKLARAN
>XP_020876356.1/1-71 nodulin homeobox isoform X1 [Arabidopsis lyrata subsp. lyrata]
KQRTKRKRSIMNDDQTGMIEKALADEPDMQRNSASIQLWADKLSQK-GPEVITSSQLKNWLNNRKAKLARAN
>XP_020876357.1/1-71 nodulin homeobox isoform X2 [Arabidopsis lyrata subsp. lyrata]
KQRTKRKRSIMNDDQTGMIEKALADEPDMQRNSASIQLWADKLSQK-GPEVITSSQLKNWLNNRKAKLARAN
>CAE6139083.1/1-71 unnamed protein product [Arabidopsis arenosa]
KQRTKRKRSIMNDDQTGMIEKALADEPDMQRNSASIQLWADKLSQK-GSEVITSSQLKNWLNNRKAKLARAN
>EFH49056.1/1-62 hypothetical protein ARALYDRAFT_911894 [Arabidopsis lyrata subsp. lyrata]
KQRTKRKRSIMNDDQTGMIEKALADEPDMQRNSASIQLWADKLSQK----------FILRLNNRKAKLARAN
>KAG7553136.1/1-63 Homeobox domain [Arabidopsis thaliana x Arabidopsis arenosa]
KQRTKRKRSIMNDDQTGMIEKALADEPDMQRNSASIQLWADKLSQK-VSSRILLFLISNRYYER--------
>EOA19928.1/1-71 hypothetical protein CARUB_v10000178mg [Capsella rubella]
KQRTKRKRSIMNDDQMVMIENALAVEPDMQRNSAWIQAWADRLSQH-GSEVITSSQLKNWLNNRKAKLARAN
>XP_006287030.2/1-71 nodulin homeobox [Capsella rubella]
KQRTKRKRSIMNDDQMVMIENALAVEPDMQRNSAWIQAWADRLSQH-GSEVITSSQLKNWLNNRKAKLARAN
>XP_019089073.1/1-71 PREDICTED: nodulin homeobox-like isoform X1 [Camelina sativa]
KQRAKRKRSIMNDNQMVMIEKALAEEPDMQRNSALIQFWADKLSQN-GSEVITSSQLKNWLNNRKAKLARAN
>XP_010430675.1/1-71 PREDICTED: nodulin homeobox-like isoform X3 [Camelina sativa]
KQRAKRKRSIMNDNQMVMIEKALAEEPDMQRNSALIQFWADKLSQN-GSEVITSSQLKNWLNNRKAKLARAN
>XP_010430680.2/1-71 PREDICTED: nodulin homeobox-like isoform X2 [Camelina sativa]
KQRAKRKRSIMNDNQMVMIEKALAEEPDMQRNSALIQFWADKLSQN-GSEVITSSQLKNWLNNRKAKLARAN
>XP_010422503.2/1-71 PREDICTED: nodulin homeobox-like [Camelina sativa]
KQRAKRKRSIMNDNQMVMIEKALAEEPDMQRNSALIQLWADKLSQN-GSEVITSSQLKNWLNNRKAKLARAN
>XP_006396535.1/1-71 nodulin homeobox [Eutrema salsugineum]
KLRKKRKRSIMNDDQMVMIEKALADEPDMQRNSSWIQYWAHKLSQN-GSEVITSSQLKNWLNNRKAKLARAN
>KAF8116470.1/1-70 hypothetical protein N665_0017s0029 [Sinapis alba]
KQRTKRKRSIMSDDQMAMMEKALVDEPDMQRNSGWIRTWADKLSQT-GPEV-TSAQLKNWLNNRKAKLARAS
>KAG2330759.1/1-70 hypothetical protein Bca52824_001939 [Brassica carinata]
KQRTKRKRSIMSDDQMAMMEKALVDEPDMQRNSAWIRTWADKLSLQ-GPEV-TSAQLKNWLNNRKAKLARAS
>XP_018464452.1/1-70 PREDICTED: nodulin homeobox-like [Raphanus sativus]
KQRTKRKRSIMSDDQMAMMEKALVDEPDMQRNSAWIRTWADKLSLQ-GPEV-TSAQLKNWLNNRKAKLARAS
>XP_018464582.1/1-70 PREDICTED: nodulin homeobox-like [Raphanus sativus]
KQRTKRKRSIMSDDQMAMMEKALVDEPDMQRNSAWIRTWADKLSLQ-GPEV-TSAQLKNWLNNRKAKLARAS
>VDC58276.1/1-70 unnamed protein product [Brassica rapa]
KQRTKRKRSIMSDDQMAMMEKALVDEPDMQRNSAWIRTWADKLSLQ-GPEV-TSAQLKNWLNNRKAKLARAS
>XP_009122176.1/1-70 nodulin homeobox [Brassica rapa]
KQRTKRKRSIMSDDQMAMMEKALVDEPDMQRNSAWIRTWADKLSLQ-GPEV-TSAQLKNWLNNRKAKLARAS
>RID43336.1/1-70 hypothetical protein BRARA_I00202 [Brassica rapa]
KQRTKRKRSIMSDDQMAMMEKALVDEPDMQRNSAWIRTWADKLSLQ-GPEV-TSAQLKNWLNNRKAKLARAS
>XP_022547895.1/1-70 nodulin homeobox-like isoform X2 [Brassica napus]
KQRTKRKRSIMSDDQMAMMEKALVDEPDMQRNSAWIRTWADKLSLQ-GPEV-TSAQLKNWLNNRKAKLARAS
>XP_022547894.1/1-70 nodulin homeobox-like isoform X1 [Brassica napus]
KQRTKRKRSIMSDDQMAMMEKALVDEPDMQRNSAWIRTWADKLSLQ-GPEV-TSAQLKNWLNNRKAKLARAS
>KAG5381590.1/1-70 hypothetical protein IGI04_033060 [Brassica rapa subsp. trilocularis]
KQRTKRKRSIMSDDQMAMMEKALVDEPDMQRNSAWIRTWADKLSLQ-GPEV-TSAQLKNWLNNRKAKLARAS
>VDD27857.1/1-70 unnamed protein product [Brassica oleracea]
KQRTKRKRSIMSDDQMAMMEKALVDEPDMQRNSAWIRTWADKLSLQ-GPEV-TSAQLKNWLNNRKAKLARAS
>KAG2330803.1/1-70 hypothetical protein Bca52824_001983 [Brassica carinata]
KQRTKRKRSIMSDDQMAMMEKALVDEPDMQRNSAWIRTWADKLSLQ-GPEV-TSAQLKNWLNNRKAKLARAS
>XP_013613057.1/1-70 PREDICTED: uncharacterized protein LOC106319320 [Brassica oleracea var. oleracea]
KQRTKRKRSIMSDDQMAMMEKALVDEPDMQRNSVWIRTWADKLSLQ-GPEV-TSAQLKNWLNNRKAKLARAS
>CAF1715427.1/1-70 unnamed protein product [Brassica napus]
KQRTKRKRSIMSDDQMAMMEKALVDEPDMQRNSAWIRTWADKLSLQ-GPEV-TSAQLKNWLNNRKAKLARAS
>XP_013688551.1/1-70 nodulin homeobox-like [Brassica napus]
KQRTKRKRSIMSDDQMAMMEKALVDEPDMQRNSAWIRTWADKLSLQ-GPEV-TSAQLKNWLNNRKAKLARAS
>XP_013688550.1/1-70 nodulin homeobox-like [Brassica napus]
KQRTKRKRSIMSDDQMAMMEKALVDEPDMQRNSAWIRTWADKLSLQ-GPEV-TSAQLKNWLNNRKAKLARAS
>KAF3503990.1/1-55 hypothetical protein F2Q69_00039543 [Brassica cretica]
KQRTKRKRSIMSDDQMAMMEKALVDEPDMQRNSAWIRTWADKLSLQ-GPEL-ARA---------------AS
>VVB07080.1/1-71 unnamed protein product [Arabis nemorensis]
KQRKKRKRSIMNDDQTGMIEKALAAEPDMQRNAASIQSWADKLSQE-GSEVITASQLKNWLNNRKAKLARAN
>KFK30908.1/1-71 hypothetical protein AALP_AA6G041600 [Arabis alpina]
NQRKKRKRSIMNEDQMGMIEKALAAEPDMQRNSGSIQSWADKLSKE-GSEVITASQLKNWLNNRKAKLARAN
>CAA7047065.1/1-71 unnamed protein product [Microthlaspi erraticum]
TQRKKRKRSIMNDDQMAMIEKALAVEPEMQRNSVWVQHWADKLSQN-GPEVITSSQLKNWLNNRRAKLARAN
>XP_013619777.1/1-69 PREDICTED: uncharacterized protein LOC106326314 [Brassica oleracea var. oleracea]
KQGKKRKRSIMSDDQVELMEKAIVDEPDMRRSAAWIKKWAEKLNQN-GPRV-TAMQLKNWLSNRRAKLARA-
>KAF3536036.1/1-69 hypothetical protein F2Q69_00021633 [Brassica cretica]
KQGKKRKRSIMSDDQVEMMEKAIVDEPDMRRSAAWIKKWAEKLNQN-GPRV-TAMQLKNWLSNRRAKLARA-
>RID75603.1/1-69 hypothetical protein BRARA_B02638 [Brassica rapa]
KQGKKRKRSIMSDDQVEMMEKAIVDEPDMRRSAAWIKKCAEKLNQN-GPRV-TAMQLKNWLNNRRAKIARA-
>KAG5410641.1/1-69 hypothetical protein IGI04_006960 [Brassica rapa subsp. trilocularis]
KQGKKRKRSIMSDDQVEMMEKAIVDEPDMRRSAAWIKKCAEKLNQN-GPRV-TAMQLKNWLNNRRAKIARA-
>XP_009144524.1/1-69 nodulin homeobox-like isoform X3 [Brassica rapa]
KQGKKRKRSIMSDDQVEMMEKAIVDEPDMRRSAAWIKKCAEKLNQN-GPRV-TAMQLKNWLNNRRAKIARA-
>XP_033140647.1/1-69 nodulin homeobox-like isoform X1 [Brassica rapa]
KQGKKRKRSIMSDDQVEMMEKAIVDEPDMRRSAAWIKKCAEKLNQN-GPRV-TAMQLKNWLNNRRAKIARA-
>XP_033140648.1/1-69 nodulin homeobox-like isoform X2 [Brassica rapa]
KQGKKRKRSIMSDDQVEMMEKAIVDEPDMRRSAAWIKKCAEKLNQN-GPRV-TAMQLKNWLNNRRAKIARA-
>CAF2141395.1/1-69 unnamed protein product [Brassica napus]
KQGKKRKRSIMSDDQVEMMEKAIVDEPDMRRSAAWIKKCAEKLNQN-GPRV-TAMQLKNWLNNRRAKIARA-
>CAG7894142.1/1-69 unnamed protein product [Brassica rapa]
KQGKKRKRSIMSDDQVEMMEKAIVDEPDMRRSAAWIKKCAEKLNQN-GPRV-TAMQLKNWLNNRRAKIARA-
>VDC89790.1/1-69 unnamed protein product [Brassica rapa]
KQGKKRKRSIMSDDQVEMMEKAIVDEPDMRRSAAWIKKCAEKLNQN-GPRV-TAMQLKNWLNNRRAKIARA-
>KAG2282455.1/1-70 hypothetical protein Bca52824_053675 [Brassica carinata]
KQGKKRKRSIMSDDQVELMEKAIVDEPDMRRSAAWIKKWAEKLNQNVSARMINLTSLQPVLNLLIMRFCR--
>CAF1916568.1/1-69 unnamed protein product [Brassica napus]
KQGKKRKRSIMCDDQVEMMEKAIVDEPDMRRSAAWIKKWAEKLNQN-GPRV-TAMQLKNWLSNRRAKLARA-
>CDY62086.1/1-69 BnaC02g46750D [Brassica napus]
KQGKKRKRSIMCDDQVEMMEKAIVDEPDMRRSAAWIKKWAEKLNQN-GPRV-TAMQLKNWLSNRRAKLARA-
>KAF8115444.1/1-69 hypothetical protein N665_0027s0058 [Sinapis alba]
KHGKKRKRSIMSDDQMEMMEKAIADEPYMQRDSAWIRTWAEKLNQN-GPGV-TALQLKNWLSNRRAKLIRA-
>XP_018469648.1/1-51 PREDICTED: nodulin homeobox-like [Raphanus sativus]
-AGKKRKRSIMSDDQMEMMETAIAVESDMQRDSAWIRKWADKLNQN----V-NSQEL---------------
>XP_010522671.1/1-70 PREDICTED: nodulin homeobox [Tarenaya hassleriana]
KQRRKRKRSIMNDEQMLMIERALLDEPDMQRNSASIQTWADKLSHH-GSEV-TSSQLKNWLNNRKAKLARAS
>XP_021608011.1/1-70 nodulin homeobox isoform X1 [Manihot esculenta]
KQPRKRKRTIMNDYQMTMIEKALVDEPDMQRNAASIQLWADKLSIH-GSEV-TFSQLKNWLNNRKARLARAG
>XP_021608019.1/1-70 nodulin homeobox isoform X2 [Manihot esculenta]
KQPRKRKRTIMNDYQMTMIEKALVDEPDMQRNAASIQLWADKLSIH-GSEV-TFSQLKNWLNNRKARLARAG
>XP_021665569.1/1-70 nodulin homeobox-like [Hevea brasiliensis]
KQPRKRKRTIMNDYQMTMIEKALVDEPDMQRNAASIQSWADKLSLN-GSEV-TFSQLKNWLNNRKARLARAG
>XP_012092343.1/1-69 nodulin homeobox isoform X4 [Jatropha curcas]
K-PRKRKRTIMNDYQMSLIEKALVDEPDMQRNSASIQRWADKLSIH-GSEV-TFSQLKNWLNNRKARLARAG
>XP_020541226.1/1-69 nodulin homeobox isoform X3 [Jatropha curcas]
K-PRKRKRTIMNDYQMSLIEKALVDEPDMQRNSASIQRWADKLSIH-GSEV-TFSQLKNWLNNRKARLARAG
>XP_020541223.1/1-69 nodulin homeobox isoform X1 [Jatropha curcas]
K-PRKRKRTIMNDYQMSLIEKALVDEPDMQRNSASIQRWADKLSIH-GSEV-TFSQLKNWLNNRKARLARAG
>XP_012092341.1/1-69 nodulin homeobox isoform X2 [Jatropha curcas]
K-PRKRKRTIMNDYQMSLIEKALVDEPDMQRNSASIQRWADKLSIH-GSEV-TFSQLKNWLNNRKARLARAG
>XP_020541227.1/1-69 nodulin homeobox isoform X5 [Jatropha curcas]
K-PRKRKRTIMNDYQMSLIEKALVDEPDMQRNSASIQRWADKLSIH-GSEV-TFSQLKNWLNNRKARLARAG
>XP_002520708.1/1-70 nodulin homeobox isoform X1 [Ricinus communis]
KQPRKRKRTIMNEYQMSLIEEALVDEPDMHRNAASLQSWADKLSLH-GSEV-TSSQLKNWLNNRKARLARAG
>XP_015575672.1/1-70 nodulin homeobox isoform X2 [Ricinus communis]
KQPRKRKRTIMNEYQMSLIEEALVDEPDMHRNAASLQSWADKLSLH-GSEV-TSSQLKNWLNNRKARLARAG
>XP_024441458.1/1-70 nodulin homeobox [Populus trichocarpa]
KQPRKRKRTIMNDHQITLMEKALLDEPEMQRNAAALQSWADKLSLH-GSEV-TPSQLKNWLNNRKARLARAG
>XP_011033643.1/1-70 PREDICTED: uncharacterized protein LOC105132061 isoform X1 [Populus euphratica]
KQPRKRKRTIMNDYQITLMEKALLDEPEMQRNAAALQSWADKLSLN-GSEV-TPSQLKNWLNNRKARLARAG
>XP_034904629.1/1-70 nodulin homeobox isoform X1 [Populus alba]
KQPRKRKRTIMNDYQITLMEKALLDEPEMQRNAAALQSWADKLSLN-GSEV-TPSQLKNWLNNRKARLARAG
>KAG5231815.1/1-70 nodulin homeobox [Salix suchowensis]
KQPRKRKRTIMNDYQITLMEKALLDEPEMQRNAAALQSWADKLSLH-GSEV-TPSQLKNWLNNRKARLARAG
>KAF9669386.1/1-70 hypothetical protein SADUNF_Sadunf14G0102400 [Salix dunnii]
KQPRKRKRTIMNDYQITLMEKALLDEPEMQRNAAALQSWADELSLH-GSEV-TPAQLKNWLNNRKARLARAG
>XP_015891659.1/1-70 nodulin homeobox isoform X1 [Ziziphus jujuba]
KQRRKRKRTIMNDKQISLIERALVDEPEMQRNAALVQSWADKLSSH-GSEV-TSSQLKNWLNNRKARLARTG
>XP_015891661.1/1-70 nodulin homeobox isoform X3 [Ziziphus jujuba]
KQRRKRKRTIMNDKQISLIERALVDEPEMQRNAALVQSWADKLSSH-GSEV-TSSQLKNWLNNRKARLARTG
>XP_015891660.1/1-70 nodulin homeobox isoform X2 [Ziziphus jujuba]
KQRRKRKRTIMNDKQISLIERALVDEPEMQRNAALVQSWADKLSSH-GSEV-TSSQLKNWLNNRKARLARTG
>XP_024933178.1/1-70 nodulin homeobox isoform X4 [Ziziphus jujuba]
KQRRKRKRTIMNDKQISLIERALVDEPEMQRNAALVQSWADKLSSH-GSEV-TSSQLKNWLNNRKARLARTG
>XP_024032046.1/1-70 nodulin homeobox [Morus notabilis]
KQRRKRKRTIMNDKQVELMERALVDEPDMQRNASLIQAWADKLSFH-GSEV-TSSQLKNWLNNRKARLARTG
>PON96684.1/1-70 Octamer-binding transcription factor [Trema orientale]
KQRRKRKRTIMNDEQVEMIEMALENSPDMHRNAALIQSWSDKLSCH-GSEV-TSSQLKNWLNNRKARLARTG
>PON57214.1/1-70 Octamer-binding transcription factor [Parasponia andersonii]
KQRRKRKRTIMNDEQVEMIEMALENSPDMHRNAALIQSWSDKLSCH-GSEV-TSSQLKNWLNNRKARLARTG
>XP_021288864.1/1-70 nodulin homeobox isoform X1 [Herrania umbratica]
KQRRKRKRTIMNDEQVTIIERALLDEPEMQRNTASIQSWADKLCHH-GSEV-TCSQLRNWLNNRKARLARAS
>XP_017980631.1/1-70 PREDICTED: nodulin homeobox [Theobroma cacao]
KQRRKRKRTIMNDEQVTIIERALLDEPEMQRNTASIQSWADKLCHH-GSEV-TCSQLRNWLNNRKARLARAS
>EOY11982.1/1-70 NDX1 homeobox protein, putative isoform 2 [Theobroma cacao]
KQRRKRKRTIMNDEQVTIIERALLDEPEMQRNTASIQSWADKLCHH-GSEV-TCSQLRNWLNNRKARLARAS
>EOY11981.1/1-70 Sequence-specific DNA binding,sequence-specific DNA binding transcription factors, putative isoform 1 [Theobroma cacao]
KQRRKRKRTIMNDEQVTIIERALLDEPEMQRNTASIQSWADKLCHH-GSEV-TCSQLRNWLNNRKARLARAS
>XP_022716723.1/1-70 nodulin homeobox-like isoform X1 [Durio zibethinus]
KQRRKRKRTIMNDEQVTIIERALLDEPEMQRNTASIQSWADKLCHH-GSEV-TCSQLRNWLNNRKARLARLS
>TYI85432.1/1-70 hypothetical protein E1A91_D05G441900v1 [Gossypium mustelinum]
KHRRKRKRTIMNDEQVTIMERALLDEPEMQRNTALIQSWADKLSHH-GSEV-TCSQLRNWLNNRKARLARLS
>XP_031250866.1/1-70 nodulin homeobox isoform X1 [Pistacia vera]
KQQRKRKRTIMNDKQISLIERALLDEPDMQRNTVSIRSWADKLSHY-GSEV-TASQLKNWLNNRKARLARAS
>XP_031250869.1/1-70 nodulin homeobox isoform X2 [Pistacia vera]
KQQRKRKRTIMNDKQISLIERALLDEPDMQRNTVSIRSWADKLSHY-GSEV-TASQLKNWLNNRKARLARAS
>XP_021896885.1/1-70 nodulin homeobox isoform X2 [Carica papaya]
KQRRKRKRTIMNDEQIMLMERALLDEPDMQRNTASIQAWADELSHH-GSEV-TSSQLRNWLNNRKARLARAS
>XP_021896883.1/1-70 nodulin homeobox isoform X1 [Carica papaya]
KQRRKRKRTIMNDEQIMLMERALLDEPDMQRNTASIQAWADELSHH-GSEV-TSSQLRNWLNNRKARLARAS
