# Supplementary material for: Enhanced sensitivity of TAPscan v4 enables comprehensive analysis of streptophyte transcription factor evolution
Source: Plant J. 2024 Dec 12;121(1):e17184. doi: 10.1111/tpj.17184 (PMC11712027; doi:10.1111/tpj.17184)
Supplement: Supplementary file 8 — File S2. Alignments used to generate TAPscan custom profile HMMs. [file TPJ-121-0-s001.zip › FileS2_alignment_HDSAWADEE.fa]

>NP_974333.1/1-76 DNA-BINDING TRANSCRIPTION FACTOR 2 [Arabidopsis thaliana]
RPPSNGGPAFRFILPEVTEMEAILLQHNTAMPGRHILEALADKFSESPERKGK-VV-VQFKQIWNWFQNRRY
AL-RARG
>CAA0382857.1/1-76 unnamed protein product [Arabidopsis thaliana]
RPPSNGGPAFRFILPEVTEMEAILLQHNTAMPGRHILEALADKFSESPERKGK-VV-VQFKQIWNWFQNRRY
AL-RARG
>OAP02879.1/1-76 SHH2 [Arabidopsis thaliana]
RPPSNGGPAFRFILPEVTEMEAILLQHNTAMPGRHILEALADKFSESPDRKGK-VV-VQFKQIWNWFQNRRY
AL-RARG
>NP_188467.2/1-76 DNA-BINDING TRANSCRIPTION FACTOR 2 [Arabidopsis thaliana]
RPPSNGGPAFRFILPEVTEMEAILLQHNTAMPGRHILEALADKFSESPERKGK-VV-VQFKQIWNWFQNRRY
AL-RARG
>KAG7625700.1/1-76 Homeobox domain [Arabidopsis thaliana x Arabidopsis arenosa]
RPPSNGGPAFRFILPEVTEMEAILLQHNTAMPGRHILEALADKFSESPDRKGK-VV-VQFKQIWNWFQNRRY
AL-RARG
>NP_001189923.1/1-76 DNA-BINDING TRANSCRIPTION FACTOR 2 [Arabidopsis thaliana]
RPPSNGGPAFRFILPEVTEMEAILLQHNTAMPGRHILEALADKFSESPERKGK-VV-VQFKQIWNWFQNRRY
AL-RARG
>CAD5323435.1/1-76 unnamed protein product [Arabidopsis thaliana]
RPPSNGGPAFRFILPEVTEMEAILLQHNTAMPGRHILEALADKFSESPERKGK-VV-VQFKQIWNWFQNRRY
AL-RARG
>BAB01104.1/1-52 unnamed protein product [Arabidopsis thaliana]
---------------KVTEMEAILLQHNTAMPGRHILEALADKFSESPERKGK-VV-VQFK---------RY
AL-RARG
>XP_002885254.1/1-76 protein SAWADEE HOMEODOMAIN HOMOLOG 2 isoform X1 [Arabidopsis lyrata subsp. lyrata]
RPPSNGGPAFRFILPEVTEMEAILLQHNTAMPGRHILEALADKFSESPERKGK-IV-VQFKQIWNWFQNRRY
AL-RARG
>XP_020888723.1/1-76 protein SAWADEE HOMEODOMAIN HOMOLOG 2 isoform X2 [Arabidopsis lyrata subsp. lyrata]
RPPSNGGPAFRFILPEVTEMEAILLQHNTAMPGRHILEALADKFSESPERKGK-IV-VQFKQIWNWFQNRRY
AL-RARG
>XP_020888724.1/1-76 protein SAWADEE HOMEODOMAIN HOMOLOG 2 isoform X3 [Arabidopsis lyrata subsp. lyrata]
RPPSNGGPAFRFILPEVTEMEAILLQHNTAMPGRHILEALADKFSESPERKGK-IV-VQFKQIWNWFQNRRY
AL-RARG
>KAG7577728.1/1-76 Homeobox domain [Arabidopsis thaliana x Arabidopsis arenosa]
RPPSNGGPAFRFILPEVTEMEAILLQHNTAMPGRHILEALADKFSESPERKGK-IV-VQFKQIWNWFQNRRY
AL-RARG
>CAE5967719.1/1-57 unnamed protein product [Arabidopsis arenosa]
-------------------MEAILLQHNTAMPGRHILEALADKFSESPERKGK-IV-VQFKQIWNWFQNRRY
AL-RARG
>KAG7582426.1/1-76 Homeobox domain [Arabidopsis suecica]
RPPSNGGPAFRFILPEVTEMEAILLQHNTAMPGRHILEALADKFSESPERKGK-IV-VQFKQIWNWFQNRRY
AL-RARG
>CAE5967718.1/1-57 unnamed protein product [Arabidopsis arenosa]
-------------------MEAILLQHNTAMPGRHILEALADKFSESPERKGK-IV-VQFKQIWNWFQNRRY
AL-RARG
>KAG7577729.1/1-76 Homeobox domain [Arabidopsis thaliana x Arabidopsis arenosa]
RPPSNGGPAFRFILPEVTEMEAILLQHNTAMPGRHILEALADKFSESPERKGK-IV-VQFKQIWNWFQNRRY
AL-RARG
>KAG7582427.1/1-76 Homeobox domain [Arabidopsis suecica]
RPPSNGGPAFRFILPEVTEMEAILLQHNTAMPGRHILEALADKFSESPERKGK-IV-VQFKQIWNWFQNRRY
AL-RARG
>XP_023641868.1/1-76 protein SAWADEE HOMEODOMAIN HOMOLOG 2 isoform X1 [Capsella rubella]
RPPSNGGPAFRFILSEVTEMEAILLQHNTAMPGRHILEALADKFSESPERKGK-IV-VQFKQIWNWFQNRRY
AL-RARG
>XP_023641869.1/1-76 protein SAWADEE HOMEODOMAIN HOMOLOG 2 isoform X2 [Capsella rubella]
RPPSNGGPAFRFILSEVTEMEAILLQHNTAMPGRHILEALADKFSESPERKGK-IV-VQFKQIWNWFQNRRY
AL-RARG
>XP_006298048.1/1-76 protein SAWADEE HOMEODOMAIN HOMOLOG 2 isoform X3 [Capsella rubella]
RPPSNGGPAFRFILSEVTEMEAILLQHNTAMPGRHILEALADKFSESPERKGK-IV-VQFKQIWNWFQNRRY
AL-RARG
>EOA30945.1/1-76 hypothetical protein CARUB_v10014092mg [Capsella rubella]
RPPSNGGPAFRFILSEVTEMEAILLQHNTAMPGRHILEALADKFSESPERKGK-IV-VQFKQIWNWFQNRRY
AL-RARG
>XP_010465930.1/1-76 PREDICTED: protein SAWADEE HOMEODOMAIN HOMOLOG 2 isoform X1 [Camelina sativa]
RPPSNGGPAFRFILPEVNEMEAILLQHNTAMPGRHILEALADKFSESPERKGK-IV-VQFKQIWNWFQNRRY
AL-RARG
>XP_010506846.1/1-76 PREDICTED: protein SAWADEE HOMEODOMAIN HOMOLOG 2 isoform X1 [Camelina sativa]
RPPSNGGPAFRFILPEVNEMEAILLQHNTAMPGRHILEALADKFSESPERKGK-IV-VQFKQIWNWFQNRRY
AL-RARG
>XP_010465931.1/1-76 PREDICTED: protein SAWADEE HOMEODOMAIN HOMOLOG 2 isoform X2 [Camelina sativa]
RPPSNGGPAFRFILPEVNEMEAILLQHNTAMPGRHILEALADKFSESPERKGK-IV-VQFKQIWNWFQNRRY
AL-RARG
>XP_010506852.1/1-76 PREDICTED: protein SAWADEE HOMEODOMAIN HOMOLOG 2 isoform X2 [Camelina sativa]
RPPSNGGPAFRFILPEVNEMEAILLQHNTAMPGRHILEALADKFSESPERKGK-IV-VQFKQIWNWFQNRRY
AL-RARG
>XP_010465933.1/1-76 PREDICTED: protein SAWADEE HOMEODOMAIN HOMOLOG 2 isoform X3 [Camelina sativa]
RPPSNGGPAFRFILPEVNEMEAILLQHNTAMPGRHILEALADKFSESPERKGK-IV-VQFKQIWNWFQNRRY
AL-RARG
>XP_010506859.1/1-76 PREDICTED: protein SAWADEE HOMEODOMAIN HOMOLOG 2 isoform X3 [Camelina sativa]
RPPSNGGPAFRFILPEVNEMEAILLQHNTAMPGRHILEALADKFSESPERKGK-IV-VQFKQIWNWFQNRRY
AL-RARG
>XP_010487758.1/1-76 PREDICTED: protein SAWADEE HOMEODOMAIN HOMOLOG 2-like isoform X1 [Camelina sativa]
RPPSNGGPAFRFILPEVNEMEAILLQHNTAMPGRHILEALADKFSESPERKGK-IV-VQFKQIWNWFQNRRY
AL-RARG
>XP_010487762.1/1-57 PREDICTED: protein SAWADEE HOMEODOMAIN HOMOLOG 2-like isoform X4 [Camelina sativa]
-------------------MEAILLQHNTAMPGRHILEALADKFSESPERKGK-IV-VQFKQIWNWFQNRRY
AL-RARG
>XP_010487759.1/1-76 PREDICTED: protein SAWADEE HOMEODOMAIN HOMOLOG 2-like isoform X2 [Camelina sativa]
RPPSNGGPAFRFILPEVNEMEAILLQHNTAMPGRHILEALADKFSESPERKGK-IV-VQFKQIWNWFQNRRY
AL-RARG
>XP_010487760.1/1-76 PREDICTED: protein SAWADEE HOMEODOMAIN HOMOLOG 2-like isoform X3 [Camelina sativa]
RPPSNGGPAFRFILPEVNEMEAILLQHNTAMPGRHILEALADKFSESPERKGK-IV-VQFKQIWNWFQNRRY
AL-RARG
>VVA98091.1/1-76 unnamed protein product [Arabis nemorensis]
RPPSNGGPAFRFNLPEVTEMEAILQQHNTSMPNRQILEALADKFSESVERKGK-IV-VQFKQIWNWFQNRRY
AL-RARG
>KFK39174.1/1-76 hypothetical protein AALP_AA3G209800 [Arabis alpina]
RPPSNGGPAFRFNLPEVTEMEAILQQHNTSMPNRMVLEALADKFSDTVERKGK-IV-VQFKQIWNWFQNRRY
AL-RARG
>KFK39173.1/1-76 hypothetical protein AALP_AA3G209800 [Arabis alpina]
RPPSNGGPAFRFNLPEVTEMEAILQQHNTSMPNRMVLEALADKFSDTVERKGK-IV-VQFKQIWNWFQNRRY
AL-RARG
>CAA7053102.1/1-76 unnamed protein product [Microthlaspi erraticum]
RPPSNGGPAFRFNLPEVTEMEAILLQHNTAMPGRHILEALADKFSESVERKGK-VV-VQFKQIWNWFQNRRY
AL-RARG
>XP_024015317.1/1-77 protein SAWADEE HOMEODOMAIN HOMOLOG 2 isoform X1 [Eutrema salsugineum]
RPPSNGGPAFRFNLPEVTEMEAILLQHNTAMPGRHVLEALAEKFSESAERKAKNVV-VQFKQIWNWFQNRRY
AL-RARG
>XP_006406611.1/1-77 protein SAWADEE HOMEODOMAIN HOMOLOG 2 isoform X2 [Eutrema salsugineum]
RPPSNGGPAFRFNLPEVTEMEAILLQHNTAMPGRHVLEALAEKFSESAERKAKNVV-VQFKQIWNWFQNRRY
AL-RARG
>KAF8103677.1/1-76 hypothetical protein N665_0186s0045 [Sinapis alba]
RPPSNGSPAFRFNMAEVTEMEAILLQHNVAMPSRHILEDLAEKFSESVERKGK-IV-VQFKQIWNWFQNRRY
AL-RARG
>KAG2306135.1/1-63 hypothetical protein Bca52824_025883 [Brassica carinata]
-------------MAEVTEMEAILVQHNIAIPSRHILEDLADKFSESVERKGK-IV-VQFKQIWNWFQNRRY
AL-RAKA
>XP_018489863.1/1-76 PREDICTED: protein SAWADEE HOMEODOMAIN HOMOLOG 2-like [Raphanus sativus]
RPPSNGSPAFRFNMAEVTEMEAILLQHHTAMPSRQVLEDIAEKFSGSVERKGK-II-VQFKQIWNWFQNRRY
AL-RARR
>KAF8100206.1/1-76 hypothetical protein N665_0229s0035 [Sinapis alba]
RPPSNGSPAFRFNLAEVTEMEAILQQHNTAMPGRHTLEALADKFSDTVERKGK-TV-VQFKQIWNWFQNRRY
AL-RARG
>KAG2317640.1/1-76 hypothetical protein Bca52824_020762 [Brassica carinata]
RPPSNGSPAFRFNLAEVTEMEAVLLQHNTAMPGRHTLEALADKFSDTVERKGK-TV-VQFKQIWNWFQNKRY
AL-RARG
>KAG5415806.1/1-76 hypothetical protein IGI04_003373 [Brassica rapa subsp. trilocularis]
RPPSNGSPAFRFNLAEVTEMEAVLKQHNTAMPGRDTLEALADKFSDTVERKGK-TV-VQFKQIWNWFQNRRY
AL-RASR
>XP_033137513.1/1-76 protein SAWADEE HOMEODOMAIN HOMOLOG 2 isoform X1 [Brassica rapa]
RPPSNGSPAFRFNLAEVTEMEAVLKQHNTAMPGRDTLEALADKFSDTVERKGK-TV-VQFKQIWNWFQNRRY
AL-RASR
>CAG7889883.1/1-76 unnamed protein product [Brassica rapa]
RPPSNGSPAFRFNLAEVTEMEAVLKQHNTAMPGRDTLEALADKFSDTVERKGK-TV-VQFKQIWNWFQNRRY
AL-RASR
>XP_013641981.1/1-76 protein SAWADEE HOMEODOMAIN HOMOLOG 2 isoform X1 [Brassica napus]
RPPSNGSPAFRFNLAEVTEMEAVLKQHNTAMPGRDTLEALADKFSDTVERKGK-TV-VQFKQIWNWFQNRRY
AL-RASR
>XP_033137515.1/1-76 protein SAWADEE HOMEODOMAIN HOMOLOG 2 isoform X2 [Brassica rapa]
RPPSNGSPAFRFNLAEVTEMEAVLKQHNTAMPGRDTLEALADKFSDTVERKGK-TV-VQFKQIWNWFQNRRY
AL-RASR
>XP_013641987.1/1-76 protein SAWADEE HOMEODOMAIN HOMOLOG 2 isoform X2 [Brassica napus]
RPPSNGSPAFRFNLAEVTEMEAVLKQHNTAMPGRDTLEALADKFSDTVERKGK-TV-VQFKQIWNWFQNRRY
AL-RASR
>XP_033137518.1/1-76 protein SAWADEE HOMEODOMAIN HOMOLOG 2 isoform X3 [Brassica rapa]
RPPSNGSPAFRFNLAEVTEMEAVLKQHNTAMPGRDTLEALADKFSDTVERKGK-TV-VQFKQIWNWFQNRRY
AL-RASR
>XP_013641996.1/1-76 protein SAWADEE HOMEODOMAIN HOMOLOG 2 isoform X3 [Brassica napus]
RPPSNGSPAFRFNLAEVTEMEAVLKQHNTAMPGRDTLEALADKFSDTVERKGK-TV-VQFKQIWNWFQNRRY
AL-RASR
>VDC77176.1/1-76 unnamed protein product [Brassica rapa]
RPPSNGSPAFRFNLAEVTEMEAVLKQHNTAMPGRDTLEALADKFSDTVERKGK-TV-VQFKQIWNWFQNRRY
AL-RASR
>XP_013616253.1/1-76 PREDICTED: protein SAWADEE HOMEODOMAIN HOMOLOG 2 isoform X1 [Brassica oleracea var. oleracea]
RPPSNGSPAFRFNLAEVTEMEAVLKQHNTAMPGRDTLEALADKFSDTVERKGK-TV-VQFKQIWNWFQNRRY
AL-RASR
>XP_013616258.1/1-76 PREDICTED: protein SAWADEE HOMEODOMAIN HOMOLOG 2 isoform X2 [Brassica oleracea var. oleracea]
RPPSNGSPAFRFNLAEVTEMEAVLKQHNTAMPGRDTLEALADKFSDTVERKGK-TV-VQFKQIWNWFQNRRY
AL-RASR
>XP_013616267.1/1-76 PREDICTED: protein SAWADEE HOMEODOMAIN HOMOLOG 2 isoform X3 [Brassica oleracea var. oleracea]
RPPSNGSPAFRFNLAEVTEMEAVLKQHNTAMPGRDTLEALADKFSDTVERKGK-TV-VQFKQIWNWFQNRRY
AL-RASR
>KAG2246636.1/1-76 hypothetical protein Bca52824_086264 [Brassica carinata]
RPPSNGSPAFRFNLAEVTEMEAVLKQHNTAMPGRDTLEALADKFSDTVERKGK-TV-VQFKQIWNWFQNRRY
AL-RASR
>KAF3532930.1/1-76 hypothetical protein DY000_02042499 [Brassica cretica]
RPPSNGSPAFRFNMPEVMEMEAILLQHNITVPSRHILEDLADKFSESVERKGK-IV-VQFKQIWNWFQNRRY
AL-RASR
>XP_018438585.1/1-76 PREDICTED: protein SAWADEE HOMEODOMAIN HOMOLOG 2-like isoform X1 [Raphanus sativus]
RPPSNGSPAFRFNLAEVTEMEAVLQQHDTSMPGRHTLEALAEKFSGTVERKGK-TV-VQFKQIWNWFQNRRY
AL-RAKG
>XP_018438586.1/1-76 PREDICTED: protein SAWADEE HOMEODOMAIN HOMOLOG 2-like isoform X2 [Raphanus sativus]
RPPSNGSPAFRFNLAEVTEMEAVLQQHDTSMPGRHTLEALAEKFSGTVERKGK-TV-VQFKQIWNWFQNRRY
AL-RAKG
>XP_018438587.1/1-76 PREDICTED: protein SAWADEE HOMEODOMAIN HOMOLOG 2-like isoform X3 [Raphanus sativus]
RPPSNGSPAFRFNLAEVTEMEAVLQQHDTSMPGRHTLEALAEKFSGTVERKGK-TV-VQFKQIWNWFQNRRY
AL-RAKG
>XP_013749406.1/1-76 protein SAWADEE HOMEODOMAIN HOMOLOG 2 isoform X1 [Brassica napus]
RPPSNGSPAFRFNMAEVMEMEGILLQHNVAMPSRHILEDLADKFSESVERKGK-IV-VQFKQIWNWFQNRRY
AL-RARG
>XP_013749407.1/1-76 protein SAWADEE HOMEODOMAIN HOMOLOG 2 isoform X2 [Brassica napus]
RPPSNGSPAFRFNMAEVMEMEGILLQHNVAMPSRHILEDLADKFSESVERKGK-IV-VQFKQIWNWFQNRRY
AL-RARG
>RID63342.1/1-76 hypothetical protein BRARA_E02356 [Brassica rapa]
RPPSNGSPAFRFNMAEVMEMEGILLQHNVAMPSRHILEDLADKFSESAERKGK-IV-VQFKQIWNWFQNRRY
AL-RARG
>XP_009145900.1/1-76 protein SAWADEE HOMEODOMAIN HOMOLOG 2 [Brassica rapa]
RPPSNGSPAFRFNMAEVMEMEGILLQHNVAMPSRHILEDLADKFSESVERKGK-IV-VQFKQIWNWFQNRRY
AL-RARG
>KAG5398363.1/1-76 hypothetical protein IGI04_020177 [Brassica rapa subsp. trilocularis]
RPPSNGSPAFRFNMAEVMEMEGILLQHNVAMPSRHILEDLADKFSESVERKGK-IV-VQFKQIWNWFQNRRY
AL-RARG
>CAG7877204.1/1-76 unnamed protein product [Brassica rapa]
RPPSNGSPAFRFNMAEVMEMEGILLQHNVAMPSRHILEDLADKFSESAERKGK-IV-VQFKQIWNWFQNRRY
AL-RARG
>XP_013585455.1/1-76 PREDICTED: protein SAWADEE HOMEODOMAIN HOMOLOG 2-like [Brassica oleracea var. oleracea]
RPPSNGSPAFRFNMAEVMEMEGILLQHNIAMPSRHILEDLADKFSESVERKGK-IV-VQFKQIWNWFQNRRY
AL-RARG
>KAG2271547.1/1-59 hypothetical protein Bca52824_066102 [Brassica carinata]
-----------------MEMEGILLQHNIAMPSRHILEDLADKFSESVERKGK-IV-VQFKQIWNWFQNRRY
AL-RARG
>XP_022559725.1/1-76 protein SAWADEE HOMEODOMAIN HOMOLOG 2-like [Brassica napus]
RPPSNGSPAFRFNMAEVMEMEGILLQHNIAMPSRHILEDLADKFSESVERKGK-IV-VQFKQIWNWFQNRRY
AL-RARR
>VDD45917.1/1-76 unnamed protein product [Brassica oleracea]
RPPSNGSPAFRFNMAEVMEMEGILLQHNIAMPSRHILEDLADKFSESVERKGK-IV-VQFKQIWNWFQNRRY
AL-RARG
>VDC72253.1/1-76 unnamed protein product [Brassica rapa]
RPPSNGSPAFRFNMAEVMEMEGILLQHNVAMPSRHILEDLADKFSESAERKGK-IV-VQFKQIWNWFQNRRY
AL-RARG
>KAF2544816.1/1-65 hypothetical protein F2Q70_00023067 [Brassica cretica]
-----------FCVDKVMEMEGILLQHNIAMPSRHILEDLADKFSESVERKGK-IV-VQFKQIWNWFQNRRY
AL-RARG
>KAF2557803.1/1-59 hypothetical protein F2Q68_00017355 [Brassica cretica]
-----------------MEMEGILLQHNIAMPSRHILEDLADKFSESVERKGK-IV-VQFKQIWNWFQNRRY
AL-RARG
>XP_010542297.1/1-76 PREDICTED: protein SAWADEE HOMEODOMAIN HOMOLOG 2-like isoform X1 [Tarenaya hassleriana]
RPPSNGVPAFRFTQTEVAEMEAILQEHNTAMPARNVLEALADKFSESADRKGK-IV-VQFKQVWNWFQNRRY
AL-RARG
>XP_010542298.1/1-76 PREDICTED: protein SAWADEE HOMEODOMAIN HOMOLOG 2-like isoform X2 [Tarenaya hassleriana]
RPPSNGVPAFRFTQTEVAEMEAILQEHNTAMPARNVLEALADKFSESADRKGK-IV-VQFKQVWNWFQNRRY
AL-RARG
>XP_010535063.1/1-76 PREDICTED: protein SAWADEE HOMEODOMAIN HOMOLOG 2-like isoform X1 [Tarenaya hassleriana]
RPPSNGGPAFRFTQTEVAEMEAILQEHNAAMPARNLLEALADKFSESADRKGK-IV-VQFKQVWNWFQNRRY
AL-RARG
>XP_010535066.1/1-76 PREDICTED: protein SAWADEE HOMEODOMAIN HOMOLOG 2-like isoform X2 [Tarenaya hassleriana]
RPPSNGGPAFRFTQTEVAEMEAILQEHNAAMPARNLLEALADKFSESADRKGK-IV-VQFKQVWNWFQNRRY
AL-RARG
>XP_007021609.1/1-76 PREDICTED: protein SAWADEE HOMEODOMAIN HOMOLOG 2 [Theobroma cacao]
RPPSNGGPAFRFTPTEVAEMETILQEHHNQMPVREILVSLAEKFSESADRKGK-IV-VQFKQVWNWFQNRRY
AI-RAKS
>XP_012463612.1/1-76 PREDICTED: protein SAWADEE HOMEODOMAIN HOMOLOG 2-like isoform X1 [Gossypium raimondii]
RHPSSGGPAFRFTQTEVAEMETILQEHHNQMPVREILMSLADKFSESAERKGK-IV-VQFKQIWNWFQNRRY
AI-RAKS
>XP_012463614.1/1-76 PREDICTED: protein SAWADEE HOMEODOMAIN HOMOLOG 2-like isoform X2 [Gossypium raimondii]
RHPSSGGPAFRFTQTEVAEMETILQEHHNQMPVREILMSLADKFSESAERKGK-IV-VQFKQIWNWFQNRRY
AI-RAKS
>KAB1995645.1/1-76 hypothetical protein ES319_D13G174600v1 [Gossypium barbadense]
RHPSSGGPAFRFTQTEVAEMEAILQEHHNQMPVREILMSLADKFSESAERKGK-IV-VQFKQIWNWFQNRRY
AI-RAKS
>XP_040965036.1/1-76 protein SAWADEE HOMEODOMAIN HOMOLOG 2 isoform X2 [Gossypium hirsutum]
RHPSSGGPAFRFTQTEVAEMEAILQEHHNQMPVREILMSLADKFSESAERKGK-IV-VQFKQIWNWFQNRRY
AI-RAKS
>KAB1995646.1/1-76 hypothetical protein ES319_D13G174600v1 [Gossypium barbadense]
RHPSSGGPAFRFTQTEVAEMEAILQEHHNQMPVREILMSLADKFSESAERKGK-IV-VQFKQIWNWFQNRRY
AI-RAKS
>XP_016706029.2/1-76 protein SAWADEE HOMEODOMAIN HOMOLOG 2 isoform X1 [Gossypium hirsutum]
RHPSSGGPAFRFTQTEVAEMEAILQEHHNQMPVREILMSLADKFSESAERKGK-IV-VQFKQIWNWFQNRRY
AI-RAKS
>TYI47501.1/1-76 hypothetical protein E1A91_D13G178300v1 [Gossypium mustelinum]
RHPSSGGPAFRFTQTEVAEMETILQEHHNQMPVREILMSLADKFSESAERKGK-IV-VQFKQIWNWFQNRRY
AI-RAKS
>TYH35329.1/1-76 hypothetical protein ES332_D13G186000v1 [Gossypium tomentosum]
RHPSSGGPAFRFTQTEVAEMEAILQEHHNQMPVREILMSLADKFSESAERKGK-IF-VQFKQIWNWFQNRRY
AI-RAKS
>PPD83070.1/1-75 hypothetical protein GOBAR_DD20009 [Gossypium barbadense]
RHPSSGGPAFRFTQTEVAEMEAILQEHHNQMPVREILMSLADKF-ESAERKGK-IV-VQFKQIWNWFQNRRY
AI-RAKS
>KJB82002.1/1-73 hypothetical protein B456_013G172000 [Gossypium raimondii]
RHPSSGGPAFRFTQT---EMETILQEHHNQMPVREILMSLADKFSESAERKGK-IV-VQFKQIWNWFQNRRY
AI-RAKS
>XP_017617218.1/1-76 PREDICTED: protein SAWADEE HOMEODOMAIN HOMOLOG 2-like isoform X1 [Gossypium arboreum]
RHPSSGGPAFRFTQTEVAEMETILQEHHNQMPVREILMSLADKFSESAERKGK-IV-VQFKQIWNWFQNRRY
AI-RAKS
>XP_016676021.1/1-76 protein SAWADEE HOMEODOMAIN HOMOLOG 2 isoform X1 [Gossypium hirsutum]
RHPSSGGPAFRFTQTEVAEMETILQEHHNQMPVREILMSLADKFSESAERKGK-IV-VQFKQIWNWFQNRRY
AI-RAKS
>KAB2049252.1/1-76 hypothetical protein ES319_A13G163900v1 [Gossypium barbadense]
RHPSSGGPAFRFTQTEVAEMETILQEHHNQMPVREILMSLADKFSESAERKGK-IV-VQFKQIWNWFQNRRY
AI-RAKS
>XP_017617219.1/1-76 PREDICTED: protein SAWADEE HOMEODOMAIN HOMOLOG 2-like isoform X2 [Gossypium arboreum]
RHPSSGGPAFRFTQTEVAEMETILQEHHNQMPVREILMSLADKFSESAERKGK-IV-VQFKQIWNWFQNRRY
AI-RAKS
>XP_016676022.1/1-76 protein SAWADEE HOMEODOMAIN HOMOLOG 2 isoform X2 [Gossypium hirsutum]
RHPSSGGPAFRFTQTEVAEMETILQEHHNQMPVREILMSLADKFSESAERKGK-IV-VQFKQIWNWFQNRRY
AI-RAKS
>XP_039002695.1/1-76 protein SAWADEE HOMEODOMAIN HOMOLOG 2-like isoform X1 [Hibiscus syriacus]
RPPINGGPAFRFTQTEVAEMETILQEHHNQMPAREILLSLADKFSESADRKGK-II-VQFKQIWNWFQNRRY
AI-RAKS
>XP_038997754.1/1-76 protein SAWADEE HOMEODOMAIN HOMOLOG 2-like [Hibiscus syriacus]
RPPTNGGPAFRFTQTEVAEMETTLQEHHNQMPAREILLSLADKFSESADRKGK-II-VQFKQIWNWFQNRRY
AI-RAKS
>KAB2043987.1/1-76 hypothetical protein ES319_D01G058200v1 [Gossypium barbadense]
RPPSNGGPAFRFTQTEVADMETVLQEHHNQMPAREILESLAEKFSESTERKGR-TI-VQFKQVWNWFQNRRY
AI-RAKS
>TYH86713.1/1-76 hypothetical protein ES332_D01G063800v1 [Gossypium tomentosum]
RPPSNGGPAFRFTQTEVADMETVLQEHHNQMPAREILESLAEKFSESAERKGR-TI-VQFKQVWNWFQNRRY
AI-RAKS
>TXG66834.1/1-76 hypothetical protein EZV62_008109 [Acer yangbiense]
RPPSNGGPAFRFIQTEVAEMEAILLEHQNAMPSREILIALADKFSESPDRKGK-IQ-VQMKQVWNWFQNRRY
AI-RAKS
>XP_031253214.1/1-76 protein SAWADEE HOMEODOMAIN HOMOLOG 2 [Pistacia vera]
RPPSNGGPAFRFTQTEVAEMEGILQDHHNAMPSREVLVALSEKFSESPERKGK-II-VQMKQVWNWFQNRRY
AI-RAKT
>XP_006451761.1/1-76 protein SAWADEE HOMEODOMAIN HOMOLOG 2 [Citrus clementina]
RPPSNGGPAFRFNPAEVTEMEGILQEHHNAMPSREILVALAEKFSESPERKGK-IM-VQMKQVWNWFQNRRY
AI-RAKS
>GAV64025.1/1-76 hypothetical protein CFOL_v3_07543 [Cephalotus follicularis]
RPPSNGGPAFRFNATEVTEMETILQEHHNAIPAREIMIALAEKFSEMPERKGK-IV-VQMKQVWNWFQNKRY
AL-RAKS
>NP_849666.2/1-77 SAWADEE HOMEODOMAIN protein [Arabidopsis thaliana]
ASDDSSHYFTEFTLSEIVDMENLYKELGDQSLHKDFCQTVASTFSCSVNRNGK-SS-ITWKQVQIWFQEKLK
HQSQPKS
>CAA0206764.1/1-77 unnamed protein product [Arabidopsis thaliana]
ASDDSSHYFTEFTLSEIVDMENLYKELGDQSLHKDFCQTVASTFSCSVNRNGK-SS-ITWKQVQIWFQEKLK
HQSQPKS
>NP_001031048.1/1-77 SAWADEE HOMEODOMAIN protein [Arabidopsis thaliana]
ASDDSSHYFTEFTLSEIVDMENLYKELGDQSLHKDFCQTVASTFSCSVNRNGK-SS-ITWKQVQIWFQEKLK
HQSQPKS
>AAO50730.1/1-58 unknown protein [Arabidopsis thaliana]
-------------------MENLYKELGDQSLHKDFCQTVASTFSCSVNRNGK-SS-ITWKQVQIWFQEKLK
HQSQPKS
>NP_001321872.1/1-77 SAWADEE HOMEODOMAIN protein [Arabidopsis thaliana]
ASDDSSHYFTEFTLSEIVDMENLYKELGDQSLHKDFCQTVASTFSCSVNRNGK-SS-ITWKQVQIWFQEKLK
HQSQPKS
>KAG7591755.1/1-77 SAWADEE domain [Arabidopsis thaliana x Arabidopsis arenosa]
APDDSSHYFTEFTLAEIVDMENLYKELGDQSLHKDFCQTVASTFSCSVNRNGK-ST-VTWKQIQSWFQEKLK
QKSQPKF
>CAE5957542.1/1-77 unnamed protein product [Arabidopsis arenosa]
APDDSSHYFTEFTLAEIVDMENLYKELGDQSLHKDFCQTVASTFSCSVNRNGK-ST-VTWKQIQTWFQEKLK
QKSQPKF
>KAG7597110.1/1-77 SAWADEE domain [Arabidopsis suecica]
ASDDSSHYFTEFTLAEIVDMENLYKELGDQSLHKDFCQTVASTFSCSVNRNGK-ST-VTWKQIQSWFQEKLK
QKSQPKF
>XP_020866387.1/1-77 protein SAWADEE HOMEODOMAIN HOMOLOG 1 isoform X1 [Arabidopsis lyrata subsp. lyrata]
APDDSSHYFTEFTLAEIVDMENLYKELGDQSLHKDFCQTVASTFSCSVNRNGK-ST-VTWKQIQSWFQEKLK
QQSQPKF
>EFH66353.1/1-77 hypothetical protein ARALYDRAFT_334813 [Arabidopsis lyrata subsp. lyrata]
APDDSSHYFTEFTLAEIVDMENLYKELGDQSLHKDFCQTVASTFSCSVNRNGK-ST-VTWKQIQSWFQEKLK
QQSQPKF
>XP_020866388.1/1-33 protein SAWADEE HOMEODOMAIN HOMOLOG 1 isoform X2 [Arabidopsis lyrata subsp. lyrata]
--------------------------------------------SCSVNRNGK-ST-VTWKQIQSWFQEKLK
QQSQPKF
>XP_010476602.1/1-77 PREDICTED: protein SAWADEE HOMEODOMAIN HOMOLOG 1 [Camelina sativa]
ASDDSSHYFTEFTLAEIVDMENLYKEIGDQSLQKDFCQTVASTFSCSTNRKGK-PS-VTWKQVQGWFQEKLK
QQSQPKY
>XP_010496933.1/1-77 PREDICTED: protein SAWADEE HOMEODOMAIN HOMOLOG 1-like [Camelina sativa]
ASDDSSHYFTEFTLAEIVDMENLYKEIGDQSLQRDFCQTVASTFSCSTNRNGK-PY-VTWKQVQGWFQEKLK
QQSQPKY
>XP_010459044.1/1-77 PREDICTED: protein SAWADEE HOMEODOMAIN HOMOLOG 1-like [Camelina sativa]
ASDDSSHYFTEFTLAEIVDMENLYKEIGDQSLQRDFCQTVASTFSCSTNRNGK-PS-VTWKQVQGWFQEKLK
QQSQPKY
>XP_023633023.1/1-77 protein SAWADEE HOMEODOMAIN HOMOLOG 1 isoform X1 [Capsella rubella]
ASDDSSHYFTEFTLSEIVDMENLYKELGDQSLQKDFCQTVASTFSCSLNRNGK-SS-VTWKQVQSWFQEKLK
QQTLPKY
>VVA91413.1/1-77 unnamed protein product [Arabis nemorensis]
APDDSSHYFTEFTLSEIVDMENLYKELGDQSLHKDFCQTVASTFSCSANRNGK-SS-ITWNQVQSWFQGKLK
QPNKSKF
>KFK43779.1/1-77 hypothetical protein AALP_AA1G171400 [Arabis alpina]
APDDSSHYFTEFTLAEIVDMENLYKELGDQSLHKDFCQTVASTFSCSANRNGK-AS-ITWKQVHSWFQGKLK
QPNKAKF
>XP_006416934.1/1-78 protein SAWADEE HOMEODOMAIN HOMOLOG 1 isoform X1 [Eutrema salsugineum]
APEDSSNYFTDFTLAQIVDMENLYKELGDQSLHKDFCQTVASTFSSSVNRNGK-SSTITWKQVQSWFQGKQK
QQNQAKF
>XP_024007703.1/1-59 protein SAWADEE HOMEODOMAIN HOMOLOG 1 isoform X2 [Eutrema salsugineum]
-------------------MENLYKELGDQSLHKDFCQTVASTFSSSVNRNGK-SSTITWKQVQSWFQGKQK
QQNQAKF
>KAF8086909.1/1-77 hypothetical protein N665_0609s0039 [Sinapis alba]
APEDSSHYFTDFTLAEIVDMETLFKELGDQSLLKDFCQTVASSFSCSVNRKGK-SS-ITWKQVQGWFQGRLE
KQNQPKP
>XP_009148906.1/1-77 protein SAWADEE HOMEODOMAIN HOMOLOG 1 [Brassica rapa]
APEDSSHYFTDFTLAEIVDMETLFKELGDQSLLKDFCQTVASSFSCSVNRKGK-SS-ITWKQVQGWFQGSLE
KQNQPKF
>XP_013641531.1/1-77 protein SAWADEE HOMEODOMAIN HOMOLOG 1-like [Brassica napus]
APEDSSHYFTDFTLAEIVDMETLFKELGDQSLLKDFCQTVASSFSCSVNRKGK-SS-ITWKQVQGWFQGSLE
KQNQPKV
>XP_013638343.1/1-77 PREDICTED: protein SAWADEE HOMEODOMAIN HOMOLOG 1 [Brassica oleracea var. oleracea]
APEDSSHYFTDFTLAEIVDMETLFKELGDQSLLKDFCQTVASSFSCSVNRKGK-SS-ITWKQVQGWFQGRLE
KQNQPKF
>CDY39622.1/1-77 BnaC05g11510D [Brassica napus]
APEDSSHYFTDFTLAEIVDMETLFKELGDQSLLKDFCQTVASSFSCSVNRKGK-SS-ITWKQVQGWFQGRLE
KQNQPKF
>KAF3589419.1/1-77 hypothetical protein F2Q69_00026776 [Brassica cretica]
APEDSSHYFTDFTLAEIVDMETLFKELGDQSLLKDFCQTVASSFSCSVNRKGK-SS-ITWKQVQGWFQGRLE
KQNQPKF
>CAF1925813.1/1-77 unnamed protein product [Brassica napus]
APEDSSHYFTDFTLAEIVDMETLFKELGDQSLLKDFCQTVASSFSCSVNRKGK-SS-ITWKQVQGWFQGRLE
KQNQPKF
>KAG5392296.1/1-77 hypothetical protein IGI04_022259 [Brassica rapa subsp. trilocularis]
APEDSSHYFTDFTLAEIVDMETLFKELGDQSLLKDFCQTVASSFSCSVNRKGK-SS-ITWKQVQGWFQGSLE
KQNQPKF
>CDY36536.1/1-77 BnaA06g09890D [Brassica napus]
APEDSSHYFTDFTLAEIVDMETLFKELGDQSLLKDFCQTVASSFSCSVNRKGK-SS-ITWKQVQGWFQGSLE
KQNQPKF
>CAG7868968.1/1-77 unnamed protein product [Brassica rapa]
APEDSSHYFTDFTLAEIVDMETLFKELGDQSLLKDFCQTVASSFSCSVNRKGK-SS-ITWKQVQGWFQGSLE
KQNQPKV
>CAF2083273.1/1-77 unnamed protein product [Brassica napus]
APEDSSHYFTDFTLAEIVDMETLFKELGDQSLLKDFCQTVASSFSCSVNRKGK-SS-ITWKQVQGWFQGSLE
KQNQPKF
>KAF3605636.1/1-77 hypothetical protein DY000_02045387 [Brassica cretica]
APEDSSHYFTDFTLAEIVDMETLFKELGDQSLLKDFCQTVASSFSCSVNRKGK-SS-ITWKQVQGWFQGRLE
KQNQPKF
>XP_018479708.1/1-77 PREDICTED: protein SAWADEE HOMEODOMAIN HOMOLOG 1 [Raphanus sativus]
APEDSSHYFTDFTLAEIVDMETLFKELGDQSLLKDFCQTVASSFSCSVNRKGK-SS-ITWKQVQGWFQGRLE
KENQPKS
>KAG2268364.1/1-77 hypothetical protein Bca52824_062919 [Brassica carinata]
APEDSSHYFTDFTLAEIVDMETLFKELGDQSLLKDFCQTVASSFSCSVNRKGK-SS-ITWKQVQGWFQGRLE
KQNQPKF
>CAA7028618.1/1-77 unnamed protein product [Microthlaspi erraticum]
AADDASPNFTDFTLAEIVDMENLYKELGDQSLHKDFCQTVASSFSFSVNRKGK-PS-ITWEQVQSWFQEKLK
QQNQADF
>XP_010538039.1/1-77 PREDICTED: protein SAWADEE HOMEODOMAIN HOMOLOG 1 isoform X1 [Tarenaya hassleriana]
ATNHSSACFTEFTLAEIVDMENLYKELGDQSLNKDFCQTVASTFSCSGNRNGK-SS-ITWKQVHTWFKEKLK
QQKPFKV
>XP_010538040.1/1-43 PREDICTED: protein SAWADEE HOMEODOMAIN HOMOLOG 1 isoform X2 [Tarenaya hassleriana]
-------------------MMFL---------------SFASSFSCSGNRNGK-SS-ITWKQVHTWFKEKLK
QQKPFKV
>XP_012069096.1/1-69 protein SAWADEE HOMEODOMAIN HOMOLOG 1 [Jatropha curcas]
-------SLCEFTLAEMVEMENIYKEIGEEALSPEFCQRLATSFSFAPNRAGK-PA-ITWNQVQSWFEDRQK
ES-QPKV
>XP_002515974.2/1-69 protein SAWADEE HOMEODOMAIN HOMOLOG 1 isoform X2 [Ricinus communis]
-------SPSEFTLAEMVEMENIYKELGEESLDSEFCERLATSFSFTANRAGK-PA-ITWEQVQSWFEDRQK
ES-RPRV
>EEF46394.1/1-69 conserved hypothetical protein [Ricinus communis]
-------SPSEFTLAEMVEMENIYKELGEESLDSEFCERLATSFSFTANRAGK-PA-ITWEQVQSWFEDRQK
ES-RPRV
>XP_025012568.1/1-69 protein SAWADEE HOMEODOMAIN HOMOLOG 1 isoform X1 [Ricinus communis]
-------SPSEFTLAEMVEMENIYKELGEESLDSEFCERLATSFSFTANRAGK-PA-ITWEQVQSWFEDRQK
ES-RPRV
>XP_025012569.1/1-60 protein SAWADEE HOMEODOMAIN HOMOLOG 1 isoform X3 [Ricinus communis]
----------------MVEMENIYKELGEESLDSEFCERLATSFSFTANRAGK-PA-ITWEQVQSWFEDRQK
ES-RPRV
>XP_021611318.1/1-69 protein SAWADEE HOMEODOMAIN HOMOLOG 1 isoform X1 [Manihot esculenta]
-------LLAEFTLAEIVEMENIYKEIGAEALDPDFCQRLATSFSFAPNRAGK-PA-TTWEQVQSWFEDRQK
ES-LLKV
>XP_021611319.1/1-57 protein SAWADEE HOMEODOMAIN HOMOLOG 1 isoform X2 [Manihot esculenta]
-------------------MENIYKEIGAEALDPDFCQRLATSFSFAPNRAGK-PA-TTWEQVQSWFEDRQK
ES-LLKV
>XP_021659472.1/1-69 protein SAWADEE HOMEODOMAIN HOMOLOG 1 [Hevea brasiliensis]
-------SLSEFTLAEMVELENTYKEIGEESLNPDFCQRLATSFSFTPNRAGK-PA-ITWKQVQSWFEDRQK
ES-QSKV
>KAF2301150.1/1-69 hypothetical protein GH714_020466 [Hevea brasiliensis]
-------SLSEFDQTQMVELENTYKEIGEESLNPDFCQRLATSFSFTPNRAGK-PA-ITWKQVQSWFEDRQK
ES-QSKV
>KAG5229143.1/1-67 protein SAWADEE HOMEODOMAIN [Salix suchowensis]
---------FEFTLFEMLEMENLFKESREEALAPQFCEKLASSFSYAPSRAGK-EA-ITPRQVQSWFQDRLK
KS-QPQV
>XP_002299736.1/1-67 protein SAWADEE HOMEODOMAIN HOMOLOG 1 isoform X1 [Populus trichocarpa]
---------FEFTLSEMLEMENMFKELEEGPLAPQFCEKLASSFSLAPSRDGK-QA-ITPRQVKSWFQDRLK
KS-QPRV
>KAF9865150.1/1-67 hypothetical protein H0E87_024572 [Populus deltoides]
---------FEFTLSEMLEMENMFKELEEGPLAPQFCEKLASSFSLAPSRAGK-QA-ITPRQVKSWFQDRLK
KS-RPRV
>XP_034932377.1/1-67 protein SAWADEE HOMEODOMAIN HOMOLOG 1 [Populus alba]
---------FEFTLSEMLEMENMFKDLEEGPLAPQFCEKLASSFSLAPSRAGK-QA-ITPRQVKSWFQDRLK
KS-QPRV
>XP_011003701.1/1-67 PREDICTED: protein SAWADEE HOMEODOMAIN HOMOLOG 1 [Populus euphratica]
---------FEFTLSEMLEMENMFKELREDPLAPQFCEKLASSFSLAPSRAGK-QA-ITPPQVKSWFQDRLK
KS-QPRV
>XP_038694183.1/1-76 protein SAWADEE HOMEODOMAIN HOMOLOG 1-like [Tripterygium wilfordii]
GSESKDSSASEFSLAEIVEMENIYKDIGENTPNPEICQGIANSFNFSADRTWK-PA-IRWQEVQSWFQDKQN
ET-GAKQ
>XP_038713176.1/1-76 protein SAWADEE HOMEODOMAIN HOMOLOG 1-like isoform X1 [Tripterygium wilfordii]
VSGSIDSGASEFTLAEIVEMEKIYKDIGGKTPNPEICQGVATSFNFSAARTWK-PA-ISWQEVQSWFQDKQS
RT-GAKQ
>KAF5741655.1/1-76 protein SAWADEE HOMEODOMAIN 1 [Tripterygium wilfordii]
VSGSIDSGASEFTLAEIVEMEKIYKDIGGKTPNPEICQGVATSFNFSAARTWK-PA-ISWQEVQSWFQDKQS
RT-GAKQ
>KAB1218511.1/1-76 hypothetical protein CJ030_MR3G026391 [Morella rubra]
RRKDWDDSLFEFTLSELIEMDNIYKEIGDQSVGQEFCQDIATSFSSSASRAGI-SA-ITWKQVQSWFQQRQG
QS-QAKV
>XP_018839145.2/1-76 protein SAWADEE HOMEODOMAIN HOMOLOG 1 [Juglans regia]
KREDSDDSCSEFTLAEIMEMEKIFKGVGEQSLGPEFFQDIATSFSSSASRAGK-SI-ITWRQVESWFQNKQE
QP-LAKF
>KAG6733622.1/1-76 hypothetical protein I3842_01G233300 [Carya illinoinensis]
KREDSDDSCSEFTLAEIREMEKIFKGVGEQSLGPEFFQDIATSFSSSASRAGK-SI-IKWEQVETWFQNKQE
QP-LAKF
>XP_042949865.1/1-76 protein SAWADEE HOMEODOMAIN HOMOLOG 1 isoform X1 [Carya illinoinensis]
KREDSDDSCSEFTLAEIREMEKIFKGVGEQSLGPEFFQDIATSFSSSASRAGK-SI-IKWEQVESWFQNKQE
QP-LAKF
>XP_023878426.1/1-76 protein SAWADEE HOMEODOMAIN HOMOLOG 1-like [Quercus suber]
GSKDLEDSLSEFTLAEIIEMGKIFKEVGEQSLGQEFCQDIAISFSRSASRKGK-SA-ITWEQVQSWFLNKQE
QL-QDKA
>XP_030971810.1/1-76 protein SAWADEE HOMEODOMAIN HOMOLOG 1-like isoform X1 [Quercus lobata]
GSKDLEDSLSEFTLAEIIEMGKIFKDVGEQSLGQEFCQDIAISFSRSASRKGK-SA-ITWEQVQSWFLNKQE
QL-QDKA
>KAF3943317.1/1-76 hypothetical protein CMV_030114 [Castanea mollissima]
GSKDLEDSLSEFTLAEIKEMGKIFKDVGEQSLGQEFCQDIATSFSHSASRKGK-SA-IKWEQVQSWFLNKQE
QL-QDKA
>XP_023877901.1/1-73 protein SAWADEE HOMEODOMAIN HOMOLOG 1 [Quercus suber]
GPR---DSLSEFTLTEIKDMEKIFKEIGEQSLGQAFFQDIATSFSCSASRAGK-SA-ITWEQVQSWFQNRQE
QL-QDKV
>XP_030525593.1/1-76 protein SAWADEE HOMEODOMAIN HOMOLOG 1 [Rhodamnia argentea]
GSRDSTSFHSLFSLSEIVEMENIRNEMGEKSLHQEFCEELATRLSSSAIRAGR-AA-LTWQQVQSWFQDKHK
EL-QAET
>XP_030457597.1/1-76 protein SAWADEE HOMEODOMAIN HOMOLOG 1 [Syzygium oleosum]
GSRDSTSFHSLFSLSEIVEMENIINEMGEKSLHQEFCEELATRLSSSAIRAGR-AA-LTWQQVQSWFQDKHK
EL-QAET
>XP_010062522.1/1-76 protein SAWADEE HOMEODOMAIN HOMOLOG 1 [Eucalyptus grandis]
GSRDSRSFHSLFSLSEIVEMENIINEMGEKALHQEFCDELATRLSSSAIRAGR-AA-LTWQQVQSWFQDKHK
EL-QAET
>KAF8025628.1/1-76 hypothetical protein BT93_F2465 [Corymbia citriodora subsp. variegata]
GSRDSRSFHSLFSLSEIVEMENIINDMGEKALHQEFCEELATRLSSSAIRAGR-AA-LTWQQVQSWFHDKHK
EL-QAET
>GAV61268.1/1-73 hypothetical protein CFOL_v3_04796 [Cephalotus follicularis]
---ATDSSAFEFTLAEILELQNTYKEKGENALNQEVCQELATCFSSSLNRYGK-PA-IAWEQVQSWFEDKQK
ES-KAKL
>XP_022723502.1/1-75 protein SAWADEE HOMEODOMAIN HOMOLOG 1 isoform X1 [Durio zibethinus]
-DKDSWDSLSEFTLAEILEMENMYKEIGEETLNKEFCQKLATNFSCSSNRMGK-SA-VKWQQVQIWFQEKLL
KT-QNKH
>XP_007024289.2/1-75 PREDICTED: protein SAWADEE HOMEODOMAIN HOMOLOG 1 isoform X1 [Theobroma cacao]
-DKDSWDSVSEFTLAEILEMENIYKEIGEKTLNKEFCQELATNFSCSSNRMGK-SA-VTWQQVQIWFQEKQM
ET-QSKQ
>EOY26911.1/1-75 Sequence-specific DNA binding, putative isoform 3 [Theobroma cacao]
-DKDSWDSVSEFTLAEILEMENIYKEIGEKTLNKEFCQELATNFSCSSNRMGK-SA-VTWQQVQIWFQEKQM
ET-QSKQ
>XP_021294598.1/1-75 LOW QUALITY PROTEIN: protein SAWADEE HOMEODOMAIN HOMOLOG 1-like [Herrania umbratica]
-DKDSWDSVSEFTLAEILEMENIYKEIGEETLNKEFCQELATNFSCSSNRMGK-SA-VTWQQVQIWFQEKQM
ET-QSKQ
>TYH48577.1/1-75 hypothetical protein ES332_D10G076400v1 [Gossypium tomentosum]
-DNDSWDSLSEFTLAEVLEMENKYKAIGDETLNEEFCNNLAARFSCSSNRLGK-ST-ITWQQVQLFFQEKQM
EV-QTQQ
>XP_012455153.1/1-75 PREDICTED: protein SAWADEE HOMEODOMAIN HOMOLOG 1 [Gossypium raimondii]
-DNDSWDSLSEFTLAEILEMENKYKAIGDETLNEEFCNNLATRFSCSSNRLGK-ST-ITWQQVQLFFQEKQM
EV-QTQQ
>KJB70413.1/1-57 hypothetical protein B456_011G072000 [Gossypium raimondii]
-------------------MENKYKAIGDETLNEEFCNNLATRFSCSSNRLGK-ST-ITWQQVQLFFQEKQM
EV-QTQQ
>XP_016698036.2/1-75 protein SAWADEE HOMEODOMAIN HOMOLOG 1 [Gossypium hirsutum]
-DNDSWDSLSEFTLAEVLEMENKYKAIGDETLNEEFCNNLATRFSCSSNRLGK-ST-ITWQQVQLFFQEKQM
EV-QTQQ
>XP_017639328.1/1-75 PREDICTED: protein SAWADEE HOMEODOMAIN HOMOLOG 1 [Gossypium arboreum]
-DNDSWDSLSEFTLAEILEMENKYKAIGDETLNEEFCNNLATRFSCSSNRLGK-ST-ITWQQVQLFFQEKQM
EV-QTQQ
>TYI60000.1/1-75 hypothetical protein E1A91_D10G075000v1 [Gossypium mustelinum]
-DNDSWDSLSEFTLAEVLEMENKYKAIGDETLNEEFCNNLATRFSCSSNRLGK-ST-ITWQQVQLFFQEKQM
EV-QTQQ
>TYH48578.1/1-75 hypothetical protein ES332_D10G076400v1 [Gossypium tomentosum]
-DNDSWDSLSEFTLAEVLEMENKYKAIGDETLNEEFCNNLAARFSCSSNRLGK-ST-ITWQQVQLFFQEKQM
EV-QTQQ
>KAG8481888.1/1-75 hypothetical protein CXB51_026690 [Gossypium anomalum]
-DNDSWDSLSEFTLAEILEMENKYKAIGDETLNEEFCNNLATRFSCSSNRLGK-ST-ITWQQVQLFFQEKQM
EV-QTQQ
>PPR98046.1/1-75 hypothetical protein GOBAR_AA22623 [Gossypium barbadense]
-DNDSWDSLSEFTLAEILEMENKYKAIGDETLNEEFCNNLATRFSCSSNRLGK-ST-ITWQQVQLFFQEKQM
EV-QTQQ
>XP_039025915.1/1-75 protein SAWADEE HOMEODOMAIN HOMOLOG 1-like [Hibiscus syriacus]
-DNDPWDSLSHFTLAEVLQMENNYKAKGNETLNEEFCKKLATNFSSSSTRLGK-ST-VTWQQVQHFFREKQL
EK-QSEQ
>XP_034210370.1/1-76 protein SAWADEE HOMEODOMAIN HOMOLOG 1-like isoform X1 [Prunus dulcis]
RKREPMNSLSVFTHSEIMEMENLIKHAGQQSLSQEFFQDLATSFSCTPIRAGK-PD-ITWEQVQSWFQNKQK
EL-QANS
>XP_007216023.2/1-76 protein SAWADEE HOMEODOMAIN HOMOLOG 1 [Prunus persica]
RKREPMNSLSVFTHSEIMEMENLIKHAGQQSLSQEFFQDLATSFSCTPIRAGK-PD-ITWEQVQSWFQNKQK
EL-QANS
>XP_021818755.1/1-76 protein SAWADEE HOMEODOMAIN HOMOLOG 1 [Prunus avium]
RKREPMNSLSVFTHSEIMEMENLIKHAGQQSLSQEFFQDLATSFSCTPIRAGK-PD-ITWEQVQSWFQNKQK
EL-QANC
>XP_009353557.1/1-76 PREDICTED: protein SAWADEE HOMEODOMAIN HOMOLOG 1 [Pyrus x bretschneideri]
RKRDSMNSLSVFTHSEIMEMENLIKHVGKQSLTQEFFQDLATSFSCAPIRAGK-PD-VTWEQVQSWFQDKQK
EL-QPKS
>XP_034695255.1/1-73 protein SAWADEE HOMEODOMAIN HOMOLOG 1-like [Vitis riparia]
---DAPVPIACFTQSEILEMENLFEEFGEETLGQEFCQDLSTSFSASPGCSGN-MS-VGWKEVRDWFQTKQK
EL-VARV
>XP_002283948.1/1-73 PREDICTED: protein SAWADEE HOMEODOMAIN HOMOLOG 1 [Vitis vinifera]
---DAPVPIACFTQSEILEMENLFEEFGEETLGQEFCQDLATSFSASPGCSGN-MP-VGWKEVRDWFQTKQK
EL-VARV
>KAF5957014.1/1-76 hypothetical protein HYC85_004239 [Camellia sinensis]
EYTEMDDDLPEFTLAEIMEMESKFKEVGEKSLSQDFCQELVTSFNCSKHRTGK-SA-IGWEQVQSWFLDKQR
EV-EAKV
>XP_028082465.1/1-76 protein SAWADEE HOMEODOMAIN HOMOLOG 1-like isoform X2 [Camellia sinensis]
EYTEMDDDLPEFTLAEIMEMEGKFKEVGEKSLSQDFCQELVASFNCSKHRTGK-SA-IGWEQVQSWFLDKQR
EV-EAKV
>XP_015902373.1/1-76 protein SAWADEE HOMEODOMAIN HOMOLOG 1-like isoform X1 [Ziziphus jujuba]
SSSENWDSLSEFTLKEIVEMENLYKEVGEQSLDKEFCQDVAMRYSCKSSRAGK-PS-ITWEQVHKWFQNKHE
GL-QAKS
>XP_015902374.1/1-74 protein SAWADEE HOMEODOMAIN HOMOLOG 1-like isoform X2 [Ziziphus jujuba]
SSSENWDSLSEFTLKEIVEMENLYKEVGEQSLDKEFCQDVAM--SCKSSRAGK-PS-ITWEQVHKWFQNKHE
GL-QAKS
>XP_010098135.2/1-76 protein SAWADEE HOMEODOMAIN HOMOLOG 1 isoform X1 [Morus notabilis]
GSKISRNSSSEFTLAEILEMENIYKEVEEQSLGQEFCQDLAMSFSGSSTRAGK-ST-ITWEQVQNWFEDKHK
KL-HPES
>XP_024022527.1/1-76 protein SAWADEE HOMEODOMAIN HOMOLOG 1 isoform X2 [Morus notabilis]
GSKISRNSSSEFTLAEILEMENIYKEVEEQSLGQEFCQDLAMSFSGSSTRAGK-ST-ITWEQVQNWFEDKHK
KL-HPES
>EXB74572.1/1-76 hypothetical protein L484_026269 [Morus notabilis]
GSKISRNSSSEFTLAEILEMENIYKEVEEQSLGQEFCQDLAMSFSGSSTRAGK-ST-ITWEQVQNWFEDKHK
KL-HPES
>XP_031255764.1/1-76 protein SAWADEE HOMEODOMAIN HOMOLOG 1-like isoform X1 [Pistacia vera]
DLVSAGDSWPEFTLAEIKELESTYKELGEASLSQEFCQALATSFSFAASRAAR-PA-IPWQQVQSWFLDKLK
GS-RTKV
>XP_012856460.1/1-76 PREDICTED: protein SAWADEE HOMEODOMAIN HOMOLOG 1-like [Erythranthe guttata]
EAMEMAEDLPEFTLTEILEMERLFKQMRDKPISREFCEELSAKFSCSAHRFEK-SP-IKWEQVQSWFQDKQK
NS-GAIV
