# Supplementary material for: Enhanced sensitivity of TAPscan v4 enables comprehensive analysis of streptophyte transcription factor evolution
Source: Plant J. 2024 Dec 12;121(1):e17184. doi: 10.1111/tpj.17184 (PMC11712027; doi:10.1111/tpj.17184)
Supplement: Supplementary file 8 — File S2. Alignments used to generate TAPscan custom profile HMMs. [file TPJ-121-0-s001.zip › FileS2_alignment_LOB2.fa]

>PHYPAV33_Pp3c9_22290V3.1/1-106 gene=Pp3c9_22290
SCDGCRVLRKGCSDTCILRHCLQWIESADAQGHATVFVAKFFGRAGLMGFISAVHETERPALFQSLLYEACG
RTVNPVFGAVGLLSGGNWQACQTAVETVLKGGTL
>PHYPAV33_Pp3c15_21350V3.1/1-61 gene=Pp3c15_21350
SCNGYRVLRKSCSNTCILRPCLEWIESSDAQGHATIFVAKYFGRAGLMGIISAVHETQRPV-----------
----------------------------------
>PHYPAV33_Pp3c18_9980V3.1/1-106 gene=Pp3c18_9980
SCNGCRVLRKGCSEACILRPCLQWIDSADAQGHATVFVAKFFGRAGLMGFITAVPENQRPALFQSLLYEACG
RTVNPVFGAVGLLWAGNWQVCQAAVETVLKGGVL
>PHYPAV33_Pp3c21_16050V3.1/1-106 gene=Pp3c21_16050
SCNGCRVLRKGCSESCILRPCLQWIDSADAQGHATVFVAKFFGRAGLMSFITAVPENQRPALFQSLLYEACG
RTVNPVFGAVGLLWAGNWQVCQAAVETVLKGGVL
>GINBI_Gb_09641/1-106
SCNGCRVLRKGCSDTCILRPCLQWIESPEAQGHATVFVAKFFGRAGLMAFISAVPDNQRPALFQSLLYEACG
RTVNPVNGAVGLLWTGNWQVCQAAVDTVLKGGTL
>NELNU_NNU_002197/1-106
SCNGCRVLRKGCSESCVLRHCLQWIENPEAQGHATVFVAKFFGRAGLMSFISAVPENQRPALFQSLLYEACG
RTVNPVSGAVGLLWTGNWHVCQSAVETVLRGGTL
>NELNU_NNU_020458/1-106
SCNGCRVLRKGCSESCILRPCLQWIESPEAQGHATVFVAKFFGRAGLMSFITAVPENQRPALFQSLLYEACG
RTVNPVNGAVGLLWTGNWHVCQTAVETVLRGGTL
>SELMO_gw1.45.294.1/1-103
SCNGCRVLRKGCSDSCALRPCLQWIEGAEAQGHATVFVAKFFGRAGLMGFIAAVPENQRPALFRSLLYEACG
RTVNPVYGAVGLLWSGNWHVCQAAVDTVLRG---
>SELMO_e_gw1.30.245.1/1-106
SCNGCRVLRKGCSDSCILRPCLQWIEGPEAQGHATVFVAKFFGRAGLMNFISAVPENQRPALFQSLLYEACG
RTVNPVFGAVGLLWSGSWHVCQAAVETVLKGGSL
>VITVI_VIT_207s0129g00330.1/1-106 pacid=38055987 transcript=VIT_207s0129g00330.1 locus=VIT_207s0129g00330 ID=VIT_207s0129g00330.1.v2.1 annot-version=v2.1
SCNGCRVLRKGCSESCILRPCLQWIESAESQGHATVFVAKFFGRAGLMSFISAVPENQRPALFRSLLYEACG
RTVNPVNGAVGLLGTGNWHVCQAAMETVLRGGTL
>SELMO_gw1.4.1003.1/1-106
SCNGCRVLRKGCSDGCVLRQCLRWIESPDAQGHATVFVAKFFGRAGMMALISSVPESQRPALFQSLLYEACG
RTINPVFGAVGLLCSGSWKHCQDAVETVLKGGLL
>MEDTR_Medtr4g095600.1/1-106 pacid=31107000 transcript=Medtr4g095600.1 locus=Medtr4g095600 ID=Medtr4g095600.1.JCVIMt4.0v1 annot-version=Mt4.0v1
SCNGCRVLRKGCSESCILRPCLQWIETPEAQGHATVFVAKFFGRAGLMSFISNVPEPQRPALFQSLLFEACG
RTVNPVNGAVGLLWTGNWHVCQAAVETVLRGGTL
>ARATH_AT3G49940.1/1-106 pacid=19662272 transcript=AT3G49940.1 locus=AT3G49940 ID=AT3G49940.1.TAIR10 annot-version=TAIR10
SCNGCRVLRKGCSENCILRPCIQWIESPEAQGHATVFVAKFFGRAGLMSFISAVPESQCPALFQSLLYEACG
RTVNPVNGAVGLLWTGNWNVCQAAVETVLRGGSL
>ARATH_AT5G67420.1/1-106 pacid=19667903 transcript=AT5G67420.1 locus=AT5G67420 ID=AT5G67420.1.TAIR10 annot-version=TAIR10
SCNGCRVLRKGCSENCILRPCIQWIETADAQGHATVFVAKFFGRAGLMSFISAVPDSQRPALFQSLLYEACG
RTVNPVNGAIGMLWTGNWNICQAAVETVLRGGSL
>ORYSAJA_LOC_Os03g33090.1/1-106
SCNGCRVLRKGCSDGCVLRPCLQWIDAADAQGHATVFVAKFFGRAGLLSFISAVPEAQRPALFQSLLYEAAG
RTINPVHGAVGLLWTGNWPLCQAAVETVLRGGAI
>SORBI_Sb01g031790.1/1-106
SCNGCRVLRKGCSEACVLRPCLQWIDAADAQGHATVFVAKFFGRAGLLSFISAVPDAQRPALFQSLLYEAAG
RTINPVHGAVGLLGTGNWHLCQAAVDTVLRGGAI
>MEDTR_Medtr5g015880.1/1-106 pacid=31089666 transcript=Medtr5g015880.1 locus=Medtr5g015880 ID=Medtr5g015880.1.JCVIMt4.0v1 annot-version=Mt4.0v1
SCNGCRVLRKGCSESCILRPCIQWIDTPEAQGHATVFVAKFFGRADLMSFISNVPLPQRPALFQSLLFEACG
RTVNPVNGAVGLLWTGNWHVCQAAVETVLRGGTL
>ARATH_AT4G37540.1/1-106 pacid=19648559 transcript=AT4G37540.1 locus=AT4G37540 ID=AT4G37540.1.TAIR10 annot-version=TAIR10
SCNGCRVLRKGCSETCILRPCLQWIESAESQGHATVFVAKFFGRAGLMSFISSVPELQRPALFQSLLFEACG
RTVNPVNGAVGMLWTRNWHVCQAAVETVLRGGTL
>VITVI_VIT_203s0091g00670.1/1-106 pacid=38034805 transcript=VIT_203s0091g00670.1 locus=VIT_203s0091g00670 ID=VIT_203s0091g00670.1.v2.1 annot-version=v2.1
SCSGCRVLRKGCSENCMLRQCLEWIDSPEAQANATIFVAKFFGRADLMAFISTVPERQRPCLFQSLLFEACG
RTVNPVFGAVGLLWTGNWHVCQSAVETVLRGGEL
>COFCA_Cc11_g10140/1-106
SCNGCRVLRKGCGEDCTLRPCLQWIKTPESQANATVFLAKFYGRAGLVNLINAGPDHLRPEIFRSLLYEACG
RIINPIYGSVGLLWSGNWQRCQAAVEAVLEGSPI
>COFCA_Cc00_g15720/1-61
SCNGCRVLRKGCSENCSIKPCLQWIKSPESQANATVFLAKFYGRAGLMNLINAGPEHLRPG-----------
----------------------------------
>MEDTR_Medtr7g007010.1/1-106 pacid=31080048 transcript=Medtr7g007010.1 locus=Medtr7g007010 ID=Medtr7g007010.1.JCVIMt4.0v1 annot-version=Mt4.0v1
SCNGCRVLRKGCSENCSIRPCLQWIKSPESQANATVFLAKFYGRAGLMNLVNAGPEHLRPAIFRSLLYEACG
RIVNPIYGSVGLLWSGSWQLCQAAVEAVLKGAPI
>NELNU_NNU_001240/1-106
SCNGCRVLRKGCSENCSIRPCLQWIKNPESQANATVFLAKFYGRAGLMNLINAGPEHLRPAIFRSLLYEACG
RIVNPIYGSVGLLWSGNWPLCQAAVEAVLKGNPI
>VITVI_VIT_214s0006g02950.1/1-106 pacid=38020495 transcript=VIT_214s0006g02950.1 locus=VIT_214s0006g02950 ID=VIT_214s0006g02950.1.v2.1 annot-version=v2.1
SCNGCRVLRKGCSDNCTIRPCLQWIKTPESQANATVFLAKFYGRAGLMNLINSGPEHLRPAIFSSLLYEACG
RIVNPIYGSVGLLWSGSWHLCQAAVEAVLKGEPI
>ARATH_AT3G02550.1/1-106 pacid=19661410 transcript=AT3G02550.1 locus=AT3G02550 ID=AT3G02550.1.TAIR10 annot-version=TAIR10
SCNGCRVLRKGCSEDCSIRPCLAWIKSPEAQANATVFLAKFYGRAGLMNLINAGPNHLRPGIFRSLLHEACG
RIVNPIYGSVGLLWSGNWQLCQDAVEAVMKGEPV
>ARATH_AT1G67100.1/1-106 pacid=19653217 transcript=AT1G67100.1 locus=AT1G67100 ID=AT1G67100.1.TAIR10 annot-version=TAIR10
SCNGCRVLRKGCSENCSIRPCLQWIKSAESQANATVFLAKFYGRAGLMNLLNTGPDHLRPAIFRSLLYEACG
RIVNPIYGSVGLLWSGNWHLCQAAVEAVMRGSPV
>VITVI_VIT_201s0011g03540.1/1-106 pacid=38028057 transcript=VIT_201s0011g03540.1 locus=VIT_201s0011g03540 ID=VIT_201s0011g03540.1.v2.1 annot-version=v2.1
SCNGCRVLRKGCSDDCSLRPCLEWIKTPESQANATVFLAKFYGRAGLMNLLNAGPEHLRPAIFRSLLYEACG
RIVNPIYGSVGLLWSGNWNHCQNAVDAVLGGSQI
>VITVI_VIT_217s0000g03720.1/1-106 pacid=38031473 transcript=VIT_217s0000g03720.1 locus=VIT_217s0000g03720 ID=VIT_217s0000g03720.1.v2.1 annot-version=v2.1
SCNGCRVLRKGCNDSCTLRPCLQWIKNPDFQANATVFLAKFYGRAGLINLINAGPEHLRPAIFRSLLYEACG
RIVNPIYGSAGLLWSGSWQLCQSAVEAVLSGAPI
>ORYSAJA_LOC_Os01g32770.1/1-106
SCNGCRVLRKGCSEGCTIRPCLQWIKTPEAQANATVFLAKFYGRAGLLNLLAAGPDHLRPAVFRSLLYEACG
RIVNPIYGSVGLLWSGQWQACQAAVEAVLKGDPV
>ORYSAJA_LOC_Os01g03890.1/1-106
SCNGCRVLRKGCSDNCAIRPCLQWIRSPDAQANATVFLAKFYGRAGLINLITAGPEHVRPAIFRSLLYEACG
RMLNPVYGSVGLLWSGNWQLCQSAVESVLRGMPI
>ZEAMA_GRMZM2G132693_P01/1-106 pacid=31034421 transcript=GRMZM2G132693_T01 locus=GRMZM2G132693 ID=GRMZM2G132693_T01.v6a annot-version=Ensembl-18_2010-01-MaizeSequence
SCNGCRVLRKGCSDNCAIRPCLQWIRSPDAQGNATVFLAKFYGRAGLINLITAGPEHVRPAIFRSLLYEACG
RMLNPVYGSVGLLWSGNWQLCQAAVESVLRGIPI
>SORBI_Sb03g007270.1/1-106
SCNGCRVLRKGCSDNCAIRPCLQWIRSPDAQGNATVFLAKFYGRAGLINLITAGPEHVRPAIFRSLLYEACG
RMLNPVYGSVGLLWSGNWQLCQAAVESVLRGMPI
>ARATH_AT1G68510.1/1-106 pacid=19653838 transcript=AT1G68510.1 locus=AT1G68510 ID=AT1G68510.1.TAIR10 annot-version=TAIR10
SCNGCRVLRKGCNQDCTIRPCLQWIKSADSQANATLFLAKFYGRAGLLNLIESGPDHLRPAIFRSLLYEACG
RIVNPVDGSVGLMWSGNWAQCQAAVDAVLNGLPI
>PINTA_PITA_31536/1-106
SCNGCRVLRKGCSETCIIRPCLQWIKNEESQANATVFLAKFYGRAGLMNLISAGPEHLRPAIFKSLLYEACG
RMVNPIFGSVGLLCSGNWQLCQAAVESILKGCPI
>SORBI_Sb02g038030.1/1-106
SCNGCRVLRKGCSDACVLRPCLQGIDGAEAQGHATVFVAKFFGRAGLMSFLTAVPETQRPAVFQSLLYEAAG
RTINPVSGAVGLLGVGSWQTCQAAVETVLRGGAI
>GINBI_Gb_10825/1-106
SCNGCRVLRKGCSDSCALRPCLQWIRTSESQANATVFLAKFYGRSGLMNLINSGPQHLRPTLFRSLLYEACG
RIVNPIYGCVGLLWSGNWQICQAAVESVLRGCPV
>VITVI_VIT_201s0011g03530.1/1-106 pacid=38029006 transcript=VIT_201s0011g03530.1 locus=VIT_201s0011g03530 ID=VIT_201s0011g03530.1.v2.1 annot-version=v2.1
SCNGCRVLRKACSQDCIIKPCLEWIKNPDFQANATLFLAKFYGRAGLINLINAGPQQLRPAIFRSLLWEACG
RVVNPIYGSVGLLWSGDWNRCLDAVDAVLRGVPI
>SORBI_Sb01g032580.1/1-106
SCNGCRVLRKGCSDACTIRPCLQWIKSPEAQANATVFLAKFYGRAGLLNLLAAPPDHLRPAVFRSLLYEACG
RIVNPVYGSVGLLWSGQWHACQAAVEAVLKGQPV
>ZEAMA_AC234149.1_FGP002/1-106 pacid=30975940 transcript=AC234149.1_FGT002 locus=AC234149.1_FG002 ID=AC234149.1_FGT002.v6a annot-version=Ensembl-18_2010-01-MaizeSequence
SCSGCRVLRKGCTDACTIRPCLQWMENPEAQANATFFLAKFYGRAGLLNLIAAAPDDSRASVFRSLLYEACG
RIVNPLYGSVGLLWSGQWQKCVDAVDAVLVKGLV
>ZEAMA_GRMZM2G386674_P01/1-106 pacid=31022908 transcript=GRMZM2G386674_T01 locus=GRMZM2G386674 ID=GRMZM2G386674_T01.v6a annot-version=Ensembl-18_2010-01-MaizeSequence
SCNGCRVLRKGCSDACTIRPCLQWIDSPEAQANATVFLAKFYGRAGLLNLLAAAPDDARPAVFRSLLYEACG
RIVNPVYGSVGLLWSRRWQSCVDAVEAVLKGDPV
>MARPO_Mapoly0050s0090.1.p/1-106 pacid=33006245 transcript=Mapoly0050s0090.1 locus=Mapoly0050s0090 ID=Mapoly0050s0090.1.v3.1 annot-version=v3.1
SCNGCRVLRKGCSESCILRPCLQWIDTPDSQGHATVFVAKFFGRSGLMGFISAVPPSQRPNVFQSLLYEACG
RTVNPVFGAVGLLWAGKWDVCQAAVETVLKGGSL
>PINTA_PITA_01737/1-106
SCNGCRVLRKGCSESCILRPCLQWISAAESQANATIFLAKFYGRAGLMNLISNGPEHLRPAIFRSLLHEACG
RMVNPAYGLLGLVWSGNWAECQAGVDGILRGSFH
>PINTA_PITA_01962/1-106
SCNGCRVLRKGCSDSCILRPCLHWITTAESQANATIFLAKFYGRAGLTNLISNGPEHLRPAIFRSLLYEACG
RMVNPVHGSVGLAWSGNWAECEAGVDSILRGSFC
>PINTA_PITA_18399/1-106
SCNGCRVLRKGCTESCILRPCLQWIRTAESQANATIFLAKFYGRAGLMNLISNGPDNLRPAIFRSLLYEACG
RVVNPVSGSIGLLCSGNWAVLQAGVESILRGNWK
>PINTA_PITA_30741/1-106
SCNGCRVLRKGCTESCILRPCLQWIRTAESQANATIFLAKFYGRAGLMNLISNGPDNLRPAIFRSLLYEACG
RVVNPVSGSIGLLCSGNWAVLQAGVESILRGNWK
>ORYSAJA_LOC_Os03g41330.1/1-106
SCNGCRVLRKGCSDACVLRPSIEWIDGAQPQANATVFVAKFFGRAGLVASLAAVPLHHRPALFRSLLYEACG
RTINPVSGAIGLMWTGNWDLCQAAADAVLRGDSL
>SORBI_Sb01g014800.1/1-79
SCNGCRVLRKGCSDACVLRPSIEWIHGAQPQANATVFVAKFFGRAGLVASLAAVPLHHRPGISQQQY-----
----------------------AAADAVLRGDSL
>MEDTR_Medtr1g106420.1/1-106 pacid=31092962 transcript=Medtr1g106420.1 locus=Medtr1g106420 ID=Medtr1g106420.1.JCVIMt4.0v1 annot-version=Mt4.0v1
SCNGCRVLRKGCSEDCMLRDCLTWIQNPQAQANATVFVTKFFGRATLMSFLSPVHPNQRSCLFQSLMYEAVG
RTINPVNGAVGLLWTGKWQFCQLGVEQVLRGNAL
>SPIMU_SM000112S23972/1-106  [mRNA]  locus=s112:98763:100344:+ [translate_table: standard]
SCNGCRVLRKGCSDTCVLRPCLSAIEGPDAQGHATVFLAKFFGRAGLLGFIAAVPERQRPEVFKSLLYEACG
RTINPVFGSVGLLWSNNWHMCEAAVDCVLSGGTL
>SPIMU_SM000205S06209/1-106  [mRNA]  locus=s205:77392:78968:- [translate_table: standard]
SCNGCRVLRKGCSDMCVLRPCLSAIEGPDAQGHATVFLAKFFGRAGLLGFIAAVPERQRPEVFKSLLYEACG
RTINPVFGSVGLLWSNNWHMCEAAVDCVLSGGTL
>SPIMU_SM000143S00722/1-106  [mRNA]  locus=s143:152699:154297:+ [translate_table: standard]
SCNGCRVLRKGCSDTCVLRPCLSAIEGPDAQGHATVFLAKFFGRAGLLGFIAAVPERQRPEVFKSLLYEACG
RTINPVFGSVGLLWSNNWHMCEAAVDCVLSGSTL
>AZOFIhc_s0006.g010238/1-106
SCNGCRVLRKGCGDGCVLRPCLQWIESGESQGFATLFVAKFFGRSGLMDFLNSVPHSERTFLFQSLLYEACG
RTVNPVHGAVGLLWSGKWHVCQEAVQTVLSGGTL
>PENMA_pm001147g0020/1-106
SCNGCRVLRKGCNEACMLRQCLTSIDGPEAQGHATLFLAKFFGRAGLMGFIAAVDEAQRPALFQSLLFEACG
RTINPVYGSAGLLWTGQWSLCEAAVDVVLRGGSL
>MEDTR_Medtr1g110840.1/1-106 pacid=31096236 transcript=Medtr1g110840.1 locus=Medtr1g110840 ID=Medtr1g110840.1.JCVIMt4.0v1 annot-version=Mt4.0v1
SCNGCRVLRKGCSDDCIIKPCLEWISCPESQGHATLFLAKFYGRTGLLNLLTNATNQNPPAVFKSLLYEAAG
RLVNPTYGALGLFWTADWSRCEAAVEAVLTGSNI
>PHYPAV33_Pp3c16_1150V3.1/1-85 gene=Pp3c16_1150
SCNGCRMLRKGCSGYCILRSCLQWMESSKVHGYATVLLAKFFGRAGLMGFISAVTEDQRP------------
---------VGLLQSGNWQICEAAVDTVLKDDSR
>PINTA_PITA_10607/1-103
SCNACRVLRKGCGESCILRACLHWIPTAESQANATTFLAKFYGRAGLTNLISNGPEHLRPEVYNVIKNWNYT
GLVDAIPNGEGKCWTAKVKTEEEAVEAIK---AL
>Zci_13332.1/1-99 protein AED:0.16 eAED:0.11 QI:528|0.5|0.8|1|0.75|0.6|5|991|371
-------MQHRWYPDAVLKPHLDHVSSPLPAFRQSAFKTGCFGMQAVRNAVSYFQKSDTRTLFQSLLYEACG
RTINPVYGSAGLLWSGQWHLCEAAVESVLKGGSL
