# Supplementary material for: Enhanced sensitivity of TAPscan v4 enables comprehensive analysis of streptophyte transcription factor evolution
Source: Plant J. 2024 Dec 12;121(1):e17184. doi: 10.1111/tpj.17184 (PMC11712027; doi:10.1111/tpj.17184)
Supplement: Supplementary file 8 — File S2. Alignments used to generate TAPscan custom profile HMMs. [file TPJ-121-0-s001.zip › FileS2_alignment_NLP.fa]

>gi|33468530
HRVKVTYGDEKTRFRMSYEHLLQEIARRFNVFDVKYLDDDLEWVLLTCDADLEECIDVCS
TIKLCIQA
>gi|115450519
LKIKAIYGEERCIFRLGFQRLKEEIVKRFGIVDLKYLDDESEWVLLTCDADLLECIDVYQ
TVRILVNP
>gi|75266410
MKVKAMFGDSMLRMSLRLTDLRREIAKRFGMFSLKYLDDDQEWVLLTCDADLEECIQVYE
TIRILVHH
>gi|125606541
MRVKVTFGSEKVRFRLDFQELKQEISKRLSILIVKYLDDDSEWVLMTCDADLHECFHVYQ
TIKISVHL
>gi|75272058
FRVKATFADEKIRFSLGFSDLQLEIARRFNLILLKYLDDDGEWVVLACDGDLEECKDIHR
TIRLSLFQ
>gi|75205167
VSIKATYREDIIRFKISITELKQQVAKRLKLFELKYLDDDREWVSVSCDADLSECLDTSN
TLRLSVHD
>gi|168036338
VTVKATFGADTVRFKLSYLELRTEISGRLKVFDLKYLDDEEEWMLITCDADVKECIEVAH
TVKLMVRE
>gi|75173883
LRIKVSYGEEKIRLRMRLRDLLWEIGKRFSIYDLKYLDEDNEWVLLTCDEDVEECVDVCH
TIKLLLQA
>gi|75097615
LIVKASYREDTVRFKFGCPQLYKEVGKRFKLFQLKYLDDEEEWVMLVTDSDLQECLEILH
SVKFLVRD
>gi|125580730
VTIKASHRGDIIRFRVGVAAVKAVVAKRLSLFDVKYLDDDHEWVLLSCDADFQECLDVVV
TARSGSGA
