# Supplementary material for: Enhanced sensitivity of TAPscan v4 enables comprehensive analysis of streptophyte transcription factor evolution
Source: Plant J. 2024 Dec 12;121(1):e17184. doi: 10.1111/tpj.17184 (PMC11712027; doi:10.1111/tpj.17184)
Supplement: Supplementary file 8 — File S2. Alignments used to generate TAPscan custom profile HMMs. [file TPJ-121-0-s001.zip › FileS2_alignment_ZPR.fa]

>NP_566042.2/1-51 binding protein [Arabidopsis thaliana]
KMEMINLKLYVENQNIIRENEKLKKKALLLHQENKTLFSLL-QTKKLSSVHK-
>XP_002882013.2/1-50 LOW QUALITY PROTEIN: protein LITTLE ZIPPER 1 [Arabidopsis lyrata subsp. lyrata]
KMEMINLKLYVENQNIIRENEKLRKKALLLHQENKALFSLL-QTKKLSSVP--
>EFH58272.1/1-50 expressed protein [Arabidopsis lyrata subsp. lyrata]
KMEMINLKLYVENQNIIRENEKLRKKALLLHQENKALFSLL-QTKKLSSVP--
>KAG7570568.1/1-50 hypothetical protein ISN45_Aa04g031530 [Arabidopsis thaliana x Arabidopsis arenosa]
KMEMINLKLYVENQNIIRENEKLRKKALLLHQENKTLFSLL-QTKKLSSVP--
>CAE6051506.1/1-50 unnamed protein product [Arabidopsis arenosa]
KMEMINLKLYVENQNILRENEKLRKKALLLHQENKALFSLL-QTKKLSSVP--
>KAG7574999.1/1-50 hypothetical protein ISN44_As09g031440 [Arabidopsis suecica]
KMEMINLKLCVENQNILRENEKLRKKALLLHQENKALFSLL-QTKKLSSVP--
>KFK37338.1/1-50 hypothetical protein AALP_AA4G243500 [Arabis alpina]
EMEMKNIKLYVENQNIIRENEKLKKKALLLHQENKALFSLL-QTKKLSSVP--
>VVB03460.1/1-50 unnamed protein product [Arabis nemorensis]
EMKMKNIKLYIENQNIIRENEKLKKKALLLLQENKALFSLL-QTKKLSSVP--
>CAA7050722.1/1-50 unnamed protein product [Microthlaspi erraticum]
EIEMKNIKLYVENQNMIRENEKLRKKALLLHQENKALFSLL-QTKKISPVP--
>XP_006295322.2/1-51 LOW QUALITY PROTEIN: protein LITTLE ZIPPER 1 [Capsella rubella]
KMEMINLKLYMENQNIIRENEKLREKALLLHQENKALFSLLHQTKKISSVP--
>EOA28220.1/1-51 hypothetical protein CARUB_v10024410mg [Capsella rubella]
KMEMINLKLYMENQNIIRENEKLREKALLLHQENKALFSLLHQTKKISSVP--
>XP_006397727.2/1-50 LOW QUALITY PROTEIN: protein LITTLE ZIPPER 1, partial [Eutrema salsugineum]
EMEMKNIRLYMENQNIIQENEKLRKKALLLHQENKALLSLL-QTKNISPVP--
>ESQ39180.1/1-50 hypothetical protein EUTSA_v10001694mg [Eutrema salsugineum]
EMEMKNIRLYMENQNIIQENEKLRKKALLLHQENKALLSLL-QTKNISPVP--
>XP_010512838.1/1-50 PREDICTED: LOW QUALITY PROTEIN: protein LITTLE ZIPPER 1 [Camelina sativa]
EMEMINLKLYMENQNIIRENEKLRKKALLLHQENKALFSLL-QTKKICSVP--
>XP_018440277.1/1-50 PREDICTED: protein LITTLE ZIPPER 1 [Raphanus sativus]
EMEMENIRLYMENQHIIQENEKLRKKALLLHQENKALFSQL-QTKQVSPVP--
>XP_013634454.1/1-50 PREDICTED: protein LITTLE ZIPPER 1 [Brassica oleracea var. oleracea]
EMEMKNIRLYMENQYIIQENEKLKKKALLLHQENKALFSQL-QTKKVSHVP--
>XP_022557321.1/1-50 protein LITTLE ZIPPER 1-like [Brassica napus]
ELEMNNIRLYMENQYMIQENEKLRKKALILHQENKALLSLL-QTKNVSIVP--
>KAF3558555.1/1-50 hypothetical protein F2Q69_00018079 [Brassica cretica]
ELEMNNIRLYMENQYMIQENEKLRKKALILHQENKALLSLL-QTKNVSIVP--
>KAG2284956.1/1-50 hypothetical protein Bca52824_044560 [Brassica carinata]
ELEMNNIRLYMENQYMIQENEKLRKKALILHQENKALLSLL-QTKNVSIVP--
>KAF3575927.1/1-50 hypothetical protein DY000_02036030 [Brassica cretica]
ELEMNNIRLYMENQYMIQENEKLRKKALILHQENKALLSLL-QTKNVSLVP--
>KAG5402527.1/1-50 hypothetical protein IGI04_017134 [Brassica rapa subsp. trilocularis]
EMEINNIRLYMENQYMIQENEKLRKKALILHQENNALLSLL-QTKNVSLVP--
>XP_022575365.1/1-50 protein LITTLE ZIPPER 1-like [Brassica napus]
EMEINNIRLYMENQYMIQENEKLRKKALILHQENKALLSLL-QTKNVSLVP--
>KAF8088267.1/1-50 hypothetical protein N665_0546s0002 [Sinapis alba]
EMEMNNLRLYMENQHMIQENEKLRKKALLLHQENKVLFSLL-QTKNVSLVP--
>KAG2309673.1/1-50 hypothetical protein Bca52824_029421 [Brassica carinata]
EMEMNNIRLYMENQHIIQENEKLRKKALLLHQENKALSSLL-QTKNVSLVP--
>CAF1701400.1/1-50 unnamed protein product [Brassica napus]
EMEMNNIKLYMENQHIIQENEKLKKKAHLLHQENKALFSLL-QTKTSSHVP--
>KAF3512181.1/1-50 hypothetical protein F2Q69_00002305 [Brassica cretica]
EMEMNNIKLYMENQHIIQENEKLKKKAHLLHQENKALFSLL-QTKTSSHVP--
>ESQ43984.1/1-50 hypothetical protein EUTSA_v10006309mg [Eutrema salsugineum]
KMEMRNLKLFLENQSIRRENEALKKKALLLHQENNALFSLL--HSKLSPVSS-
>XP_024012849.1/1-50 protein LITTLE ZIPPER 2 [Eutrema salsugineum]
KMEMRNLKLFLENQSIRRENEALKKKALLLHQENNALFSLL--HSKLSPVSS-
>KAF8092406.1/1-50 hypothetical protein N665_0415s0026 [Sinapis alba]
EMEMRNMKLFLENESIIRENEALKKKARLLHQENNALFSLL--HPKLSPVSS-
>KAF8044545.1/1-50 hypothetical protein N665_8177s0001 [Sinapis alba]
EMEMRNMKLFLENESIIRENEALKKKARLLHQENNALFSLL--HPKLSPVSS-
>XP_018442226.1/1-50 PREDICTED: protein LITTLE ZIPPER 2 [Raphanus sativus]
EMEMRNMKLFLENQSIIRENEALKKKAALLHQENNALFSLL--HPKLSPVSS-
>CAG7903060.1/1-50 unnamed protein product [Brassica rapa]
EMEMRNMKLFLKNQSIIRENEALKKRALVLHEENNVLFSLL--HPELSPVSS-
>XP_009104280.1/1-50 protein LITTLE ZIPPER 2 [Brassica rapa]
EMELRNMKLFLKNQSIIRENEALKKRALDLHEENNVLFSLL--HPELSPVSS-
>XP_013652036.1/1-50 protein LITTLE ZIPPER 2-like [Brassica napus]
EMEMRNRKLFLKNQSIIRENEALKKRALVLHEENNALFSLL--HPELSPVSS-
>KAF3522311.1/1-50 hypothetical protein F2Q69_00049602 [Brassica cretica]
EMEMRNMKLFLKNQSIIRENEALKKRALVLCEENNVLFSLL--HPELSPVPS-
>XP_013588192.1/1-50 PREDICTED: protein LITTLE ZIPPER 2-like [Brassica oleracea var. oleracea]
EMEMRNMKLFLKNQSIIRENEALKKRALVLYEENNVLFSLL--HPELSPVPS-
>XP_013640192.1/1-50 protein LITTLE ZIPPER 2 [Brassica napus]
EMEMRNMKLFLKNQSIIRENEALKKRALVLCEENNVLFSLL--HPELSPVPS-
>VDD62417.1/1-50 unnamed protein product [Brassica oleracea]
EMEMRNMKLFLKNQSIIRENEALKKRALVLCEENNVLFSLL--HPELSPVPS-
>KAG5379830.1/1-50 hypothetical protein IGI04_027672 [Brassica rapa subsp. trilocularis]
EMELRNMKLFLKNQSIIRENEALKKRALALHEENNVLFSLL--HPELSPVPS-
>KAG2252422.1/1-50 hypothetical protein Bca52824_082558 [Brassica carinata]
EMEMRNMKLFLKNQSIIRENEALKKRALVLCEENNVLFSLL--HPELSPVPS-
>KAG2252423.1/1-49 hypothetical protein Bca52824_082559 [Brassica carinata]
EMEMRNMKLFLKNQSIIRENEALKKRALVLCEENNVLFSAS--SRTL-PVPS-
>KAG2324668.1/1-49 hypothetical protein Bca52824_007396 [Brassica carinata]
EMEMRNIKLFLENQSIIRENEALKKKALLLHQENNALFSLL--HPKLSPVP--
>KAG5399568.1/1-43 hypothetical protein IGI04_014175 [Brassica rapa subsp. trilocularis]
EMEMRNMKLFLENQSIIRENEALKKKALLLHQENNALFSLL--HP--------
>VDD10230.1/1-43 unnamed protein product [Brassica rapa]
EMEMRNMKLFLENQSIIRENEALKKKALLLHQENNALFSLL--HP--------
>CAG7905241.1/1-43 unnamed protein product [Brassica rapa]
EMEMRNMKLFLENQSIIRENEALKKKALLLHQENNALFSLL--HP--------
>XP_013634596.1/1-43 PREDICTED: protein LITTLE ZIPPER 2 [Brassica oleracea var. oleracea]
EMEMRNMKLFLENQSIIRENEALKKKALLLHQENNALFSLL--HP--------
>KAG2288061.1/1-43 hypothetical protein Bca52824_047665 [Brassica carinata]
EMEMRNMKLFLENQSIIRENEALTKKALLLHQENNALFSLL--HP--------
>XP_013746342.1/1-43 protein LITTLE ZIPPER 2 [Brassica napus]
EMEMRNMKLFLENQSIIRENEALKKKALLLHQENNALFSLL--HP--------
>XP_018513929.1/1-43 protein LITTLE ZIPPER 2 [Brassica rapa]
EMEMRNMKLFLENQSIRRENEALKKKALLLHQENNALFSLL--HP--------
>CAF1844590.1/1-43 unnamed protein product [Brassica napus]
EMEMRNMKLFLENQSIIRENEALKKKALLLHQENNALFSLL--HP--------
>KAF8091666.1/1-43 hypothetical protein N665_0439s0030 [Sinapis alba]
EMEMRNMKLFLENQNIIRENEALKRRAFLLRQENNALFSLL--HP--------
>NP_001118868.1/1-50 binding protein [Arabidopsis thaliana]
EMEMRNLKLFVENQSIIRENEALKKKALLLHHENNALFALL--HPKYSPVST-
>NP_001319809.1/1-50 binding protein [Arabidopsis thaliana]
EMEMRNLKLFVENQSIIRENEALKKKALLLHHENNALFALL--HPKYSPVST-
>CAA0387746.1/1-50 unnamed protein product [Arabidopsis thaliana]
EMEMRNLKLFVENQSIIRENEALKKKALLFHHENNALFALL--HPKYSPVST-
>VYS61037.1/1-50 unnamed protein product [Arabidopsis thaliana]
EMEMRNLKLFVKNQSIIRENEALKKKALLLHHENNALFALL--HPKYSPVST-
>KAG7566251.1/1-50 hypothetical protein ISN44_As10g028360 [Arabidopsis suecica]
EMEMRNLKLFLENQSIIRENEALEKKALLLHQENNALFALL--HPKPSPVST-
>KAG7561609.1/1-50 hypothetical protein ISN45_Aa05g030020 [Arabidopsis thaliana x Arabidopsis arenosa]
EMEMRNLKLFVENQSIIRENEALKKKALLLHQENNNLFALL--HPKLSPVST-
>KAG7599334.1/1-50 hypothetical protein ISN44_As06g035190 [Arabidopsis suecica]
EMEMRHLKLFVENQSIMRENEALKKKALLLHQENNALFALL--HPKPSPVST-
>XP_002878352.1/1-50 protein LITTLE ZIPPER 2 [Arabidopsis lyrata subsp. lyrata]
VMEMRNLKLFVANQSIMRENEALKKKALLLHQENNALFALL--HPKPSPVAT-
>KFK35287.1/1-50 hypothetical protein AALP_AA5G265200 [Arabis alpina]
EMKMRNWKLFVENQNIIRENEALKKKAILLHQENNALFSML--HSKLSSVST-
>VVB06446.1/1-51 unnamed protein product [Arabis nemorensis]
EMKMRNLKLFVENQSIIRENEALKKKALLLQQENKALFSLL--HSKLSPVSTS
>CAA7022991.1/1-51 unnamed protein product [Microthlaspi erraticum]
EMEMRNLKLFVENQSIIRENEALKKKALLLHQENIALFSLL--HPKLSPVSTS
>XP_010469134.1/1-50 PREDICTED: protein LITTLE ZIPPER 2-like [Camelina sativa]
EMEMRNLKLLVENQSIIQKNEALKKKALLLHQENNALFALL--HPTLSPVST-
>XP_010512423.1/1-51 PREDICTED: protein LITTLE ZIPPER 2-like [Camelina sativa]
EIEMRNLKLIVENQSIIQKNEALKKKALLLHQENNALFALL-HHPTLSPVST-
>XP_010413504.1/1-50 PREDICTED: protein LITTLE ZIPPER 2-like [Camelina sativa]
EMKMRNLKLLVENQSIILENEALKKKALLLHQENNALFALL--HPTLSPVST-
>XP_006292082.1/1-50 protein LITTLE ZIPPER 2 [Capsella rubella]
EMEMRNFKLLVENQSIIRENEALKKKALLLHQENNALFALL--HPKLSPLST-
>KAG7593991.1/1-41 hypothetical protein ISN45_Aa01g027680 [Arabidopsis thaliana x Arabidopsis arenosa]
------LEAF---RSIMRENEALKKKALLLHQENNSLFALL--HPKPSPVST-
>XP_010523693.1/1-51 PREDICTED: protein LITTLE ZIPPER 1 [Tarenaya hassleriana]
EIEIENRRLYMENQNIIRENERLMEKALLLHQENQALFSLL--QTKLSHVSTS
>PRQ57665.1/1-51 hypothetical protein RchiOBHm_Chr1g0350821 [Rosa chinensis]
EMEIKNLKLYMENKSIIEENNKLRRKALLLVQENQALFSQL--QQKISDHACS
>CAB4300172.1/1-50 unnamed protein product [Prunus armeniaca]
EMEIKNLKLYMENQSIIEENNKLRRKALLLVQENQALFSQL-QEKKLSPNK--
>XP_034202855.1/1-50 protein LITTLE ZIPPER 1-like [Prunus dulcis]
EMEIKNLKLYMENQSIIEENKKLRRKALLLVQENQALFSQL-QQKQLSPNK--
>ONI22727.1/1-50 hypothetical protein PRUPE_2G147300 [Prunus persica]
EMEIKNLKLYMENQSIIEENKKLRRKALLLVQENQALFSQL-QQKKLSPNK--
>XP_021825561.1/1-50 protein LITTLE ZIPPER 1 [Prunus avium]
EMEIKNLKLYMENQSIIEENNKLRRKALLLVQENQALFSQL-QQKKLSPNK--
>KAF4386567.1/1-51 hypothetical protein F8388_006522 [Cannabis sativa]
DMEVKNLRLYIENKTIMEENQRLRKKALLLHQENQALLSQL--QNKLSSSQLN
>KAF8380411.1/1-51 hypothetical protein HHK36_027897 [Tetracentron sinense]
EMELKNMKLFLENRSIVNENEKLRKKALQLLQENQTLMSEF--QKQFSHRHDF
>XP_007040023.2/1-51 PREDICTED: protein LITTLE ZIPPER 1 [Theobroma cacao]
DMELLNLKLYLENQSIIEENEKLRKKANLLHQENLALMSDF--QKKFPHLDRF
>EOY24524.1/1-51 Uncharacterized protein TCM_016107 [Theobroma cacao]
DMERLNLKLYLENQSIIEENEKLRKKANLLHQENLALMSDF--QKKFPHLDRF
>XP_021603638.1/1-51 protein LITTLE ZIPPER 2-like isoform X1 [Manihot esculenta]
DMELKNLKLYLENQSIVEENEKLRKKANLLHQENLALISEF--EKKFPHLDRF
>XP_010661675.1/1-51 PREDICTED: protein LITTLE ZIPPER 1 isoform X1 [Vitis vinifera]
DMELKNLKLYLENRNIMEENEKLRKKATLLHQENLALMSEF--QTKFPHFNRF
>XP_034708466.1/1-51 protein LITTLE ZIPPER 1-like isoform X1 [Vitis riparia]
DMELKNLKLYLENRNIMEENEKLRKKATLLHQENLALMSEF--QTKFPHFNRF
>XP_034708472.1/1-51 protein LITTLE ZIPPER 1-like isoform X2 [Vitis riparia]
DMELKNLKLYLENRNIMEENEKLRKKATLLHQENLALMSEF--QTKFPHFNRF
>XP_002281385.1/1-51 PREDICTED: protein LITTLE ZIPPER 1 isoform X2 [Vitis vinifera]
DMELKNLKLYLENRNIMEENEKLRKKATLLHQENLALMSEF--QTKFPHFNRF
>KAA8522303.1/1-51 hypothetical protein F0562_012976 [Nyssa sinensis]
DMKLKNLKLYMENMSILEENEKLRKKANLLHQENLALMSEF--QKKFSHLDRL
>XP_028109887.1/1-51 protein LITTLE ZIPPER 4-like isoform X1 [Camellia sinensis]
DMEMKNLKLYMENMSILEENAKLRKKASLLHQENLALMSEF--QKKFLAFDRL
>XP_016553003.1/1-51 PREDICTED: protein LITTLE ZIPPER 1-like [Capsicum annuum]
DMEMRNLKLYMENMSILEENEKLRKKASLLHQENIALMSEF--QKKFSKFDRV
>PHU28387.1/1-51 hypothetical protein BC332_00480 [Capsicum chinense]
DMEMRNLKLYMENMSILEENEKLRKKASLLHQENIALMSEF--QKKFSKFDRV
>PHT58144.1/1-51 hypothetical protein CQW23_00507, partial [Capsicum baccatum]
DMEMRNLKLYMENMSILEENEKLRKKASLLHQENIALMSEF--QKKFSKFDRV
>XP_009594357.1/1-51 protein LITTLE ZIPPER 2 [Nicotiana tomentosiformis]
AMKMKNLKLYKENKTIIEENEKLRKKALLLHQENKALFSKL--QQVFQPLNHD
>NP_001236921.1/1-50 protein LITTLE ZIPPER 2-like [Glycine max]
EIKMRNLKLYMENQSIIEENEKLRKQAVLLHKENEALLFQL--QKKLSEQ-NN
>TKY63762.1/1-50 LITTLE ZIPPER 2 protein [Spatholobus suberectus]
EIKMRNLKLYVENQSIIEENEKLRKQAVLLHKENQALLFQL--QKKFSEQ-NN
>XP_020218442.1/1-50 protein LITTLE ZIPPER 2 [Cajanus cajan]
EIKMRNLKLYMENQSIIEENEKLRKQAVLLHKENQALLLQL--QKKFSEQ-NN
>NP_190845.1/1-49 binding protein [Arabidopsis thaliana]
-MERLNSKLFVENCYIMKENERLRKKAELLNQENQQLLFQL--KQKLSKT-KN
>XP_020879706.1/1-49 protein LITTLE ZIPPER 3 [Arabidopsis lyrata subsp. lyrata]
-MERLNSKLYVENCYIMKENERLRKKAELLNQENQQLLFQL--KQKLSKT-KN
>XP_019099854.1/1-49 PREDICTED: protein LITTLE ZIPPER 3 [Camelina sativa]
-MERLNSKLYVENCYIMKENERLRKKAELLNQENQQLLFQL--KQKLSKT-KN
>XP_019082487.1/1-49 PREDICTED: protein LITTLE ZIPPER 3-like [Camelina sativa]
-MERLNSKLYVENCYIMKENERLRKKAELLNQENQQLLFQL--KQKLSKT-TN
>XP_019085695.1/1-50 PREDICTED: protein LITTLE ZIPPER 3-like [Camelina sativa]
KMERLNSKLYVENCYIMKENERLRKKAELLNQENQQLLFQL--KQKLSKT-KN
>XP_006292114.2/1-50 protein LITTLE ZIPPER 3 [Capsella rubella]
TMERLNSKLYVENCYIMKENERLRKKAELLNQENQQLLFQL--RQKLSKT-KN
>EOA25012.1/1-50 hypothetical protein CARUB_v10018310mg, partial [Capsella rubella]
TMERLNSKLYVENCYIMKENERLRKKAELLNQENQQLLFQL--RQKLSKT-KN
>KAG2329161.1/1-49 hypothetical protein Bca52824_000341 [Brassica carinata]
-MERLNSKLYVENCYIMKENERLRKKAELLNQENQQLLFQL--KQKLSKT-KN
>XP_013590657.1/1-49 PREDICTED: protein LITTLE ZIPPER 3-like isoform X2 [Brassica oleracea var. oleracea]
-MERLNSKLYVENCYIMRENERLRKKAELLNQENQQLLFQL--KQKLSKT-KN
>XP_013590656.1/1-50 PREDICTED: uncharacterized protein LOC106299071 isoform X1 [Brassica oleracea var. oleracea]
AMERLNSKLYVENCYIMRENERLRKKAELLNQENQQLLFQL--KQKLSKT-KN
>KAF3515617.1/1-50 hypothetical protein DY000_02061176 [Brassica cretica]
-MERLNSKLYVENCYIMRENERLRKKAELLKQENQQLLFQL--KQKLSKTKKN
>RID54214.1/1-51 hypothetical protein BRARA_G01554 [Brassica rapa]
AMERLNSKLYVENCYIMRENERLRKKAELLNQENQQLLFQL--KQKLSKTKKN
>XP_009125226.1/1-50 protein LITTLE ZIPPER 3-like [Brassica rapa]
-MERLNSKLYVENCYIMRENERLRKKAELLNQENQQLLFQL--KQKLSKTKKN
>KAG5379549.1/1-51 hypothetical protein IGI04_027391 [Brassica rapa subsp. trilocularis]
AMERLNSKLYVENCYIMRENERLRKKAELLNQENQQLLFQL--KQKLSKTKKN
>KAG2325089.1/1-49 hypothetical protein Bca52824_007817 [Brassica carinata]
-MERLNSKLYVENCDIMKENERLRKKAELLNQENQQLLFQL--KQKLSKS-KN
>CAF2111345.1/1-50 unnamed protein product [Brassica napus]
AMERLNSKLYVENCYIMKENERLRKKAELLNQENQQLLFQL--KQRLSKT-KN
>XP_013603793.1/1-49 PREDICTED: protein LITTLE ZIPPER 3-like [Brassica oleracea var. oleracea]
-MERLNSKLYVENCYIMKENERLRKKAELLNQENQQLLFQL--KQRLSKT-KN
>XP_009115973.1/1-49 protein LITTLE ZIPPER 3 [Brassica rapa]
-MERLNSKLYVENCYIMKENERLRKKAELLNQENQQLLFQL--KQRLSET-KN
>XP_013659803.2/1-50 protein LITTLE ZIPPER 3-like isoform X1 [Brassica napus]
AMERLNSKLYVENCYIMKENERLRKKAELLNQENQQLLFQL--KQRLSET-KN
>KAF8052997.1/1-51 hypothetical protein N665_1477s0005 [Sinapis alba]
SMEKLNSKLYVENCYIMKENERLRKKAELLNQENQQLLFQL--KQKLSKTKKN
>XP_018489856.1/1-51 PREDICTED: protein LITTLE ZIPPER 3-like [Raphanus sativus]
AMERLNSKLYVENCYIMKENERLRKEAELLNQENQQLLFQL--KQKLSKPKKN
>XP_024013476.1/1-49 protein LITTLE ZIPPER 3 [Eutrema salsugineum]
-MERLNTKLYVENCYIMIENERLRKKAELLNQENQQLMFQL--KQKLSKT-KN
>CAA7019168.1/1-51 unnamed protein product [Microthlaspi erraticum]
TMERLNSKLFVENIYIMSENERLRKKAELLKQENQQLMFQL--KQKLSKTKKN
>KAG2326635.1/1-49 hypothetical protein Bca52824_009363 [Brassica carinata]
-MERLNSKLYLQNCYIIKENERLRKKAQILNQENQQLLFEL--KQKLSKT-KN
>KAG7569364.1/1-49 hypothetical protein ISN45_Aa04g020900 [Arabidopsis thaliana x Arabidopsis arenosa]
-MERLNSKLYLQNCYIIKENERLRKKAQILNQENQQLLFEL--KQKLSKT-KN
>XP_020883185.1/1-49 protein LITTLE ZIPPER 4 [Arabidopsis lyrata subsp. lyrata]
-MERLNSKLYLQNCYIIKENERLRKKAQILNQENQQLLFEL--KQKLSKT-KN
>Q56WL5.1/1-49 RecName: Full=Protein LITTLE ZIPPER 4 [Arabidopsis thaliana]
-MERLNSKLYLQNCYIIKENERLRKKAQILNQENQQLLFEL--KQKLSKT-KN
>ABK28025.1/1-49 unknown, partial [Arabidopsis thaliana]
-MERLNSKLYLQNCYIIKENERLRKKAQILNQENQQLLFEL--KQKLSKT-KN
>KAF8101598.1/1-49 hypothetical protein N665_0203s0010 [Sinapis alba]
-MERLNSKLYLQNCYIIKENERLRKKAEILNKENQQLLFEL--NQKLSKT-KN
>KAG2332671.1/1-49 hypothetical protein Bca52824_003851 [Brassica carinata]
-MERLNSKLYLQNCYIIKENERLRKKAEILNKENQQLLFEL--NQKLSTT-KN
>XP_030492897.1/1-49 protein LITTLE ZIPPER 3 [Cannabis sativa]
-MERLNSKLYLQNCYIMKENERLRKKAQILNQENQALLTEL--KQKLSKT-SN
>PON42459.1/1-48 hypothetical protein PanWU01x14_282170 [Parasponia andersonii]
-MERLNSKLYLQNCYIMKENERLRKKAQLLNQENQQLLSEL--KQKLSKA--N
>PON83131.1/1-49 hypothetical protein TorRG33x02_211050, partial [Trema orientale]
AMERLNSKLYLQNCYIMKENERLRKKAQLLNQENQQLLSEL--KQKLSKA--N
>XP_020424897.1/1-48 protein LITTLE ZIPPER 4 [Prunus persica]
-MERLNSKLYLQNCYIMKENERLRKKAQLLNQENQALLSEL--KQKLSKT--N
>XP_034225353.1/1-48 protein LITTLE ZIPPER 4 [Prunus dulcis]
-MERLNSKLYLQNCYIMKENERLRKKAQVLNQENQALLSEL--KQKLSKT--N
>VVA21867.1/1-49 PREDICTED: LITTLE ZIPPER [Prunus dulcis]
AMERLNSKLYLQNCYIMKENERLRKKAQVLNQENQALLSEL--KQKLSKT--N
>KAF3441681.1/1-48 hypothetical protein FNV43_RR15596 [Rhamnella rubrinervis]
-MERLNSKLYLQNCYIMKENERLRKKAQLLNQENQALLSEL--KQKLTKT--N
>XP_015898769.1/1-48 protein LITTLE ZIPPER 3 [Ziziphus jujuba]
-MERLNSKLYLQNCYIMKENERLRKKAQLLNQENQALLSEL--KQKLTKT--N
>XP_002528726.1/1-48 protein LITTLE ZIPPER 3 [Ricinus communis]
-MERLNSKLYLQNCYIMKENERLRKKAQLLNQENQALLSEL--KQKLTKT--N
>XP_020533168.1/1-48 protein LITTLE ZIPPER 3 isoform X2 [Jatropha curcas]
-MERLNSKLYLQNCYIMKENERLRKKAQLLNQENQALLSEL--KQKLSKS--N
>XP_037491817.1/1-49 protein LITTLE ZIPPER 3 isoform X1 [Jatropha curcas]
VMERLNSKLYLQNCYIMKENERLRKKAQLLNQENQALLSEL--KQKLSKS--N
>XP_021639017.1/1-48 protein LITTLE ZIPPER 4 isoform X2 [Hevea brasiliensis]
-MERLNSKLYLQNCYIMKENERLRKKAQLLNQENQALLSEL--KQKLSKA--N
>XP_021639016.1/1-49 protein LITTLE ZIPPER 4 isoform X1 [Hevea brasiliensis]
VMERLNSKLYLQNCYIMKENERLRKKAQLLNQENQALLSEL--KQKLSKA--N
>XP_034920472.1/1-48 protein LITTLE ZIPPER 4 isoform X2 [Populus alba]
-MERLNSKLYLQNCYIMKENERLRKKAQLLNQENQALLSEL--KQKLSKP--N
>PNT30467.1/1-48 hypothetical protein POPTR_006G083200 [Populus trichocarpa]
-MERLNSKLYLQNCYIMKENERLRKKAQLLNQENQALLSEL--KQKLSKP--N
>KAF9852169.1/1-48 hypothetical protein H0E87_016113 [Populus deltoides]
-MERLNSKLYLQNCYIMKENERLRKKAQLLNQENQALLSEL--KQKLSKP--N
>XP_002308149.2/1-48 uncharacterized protein LOC7487247 [Populus trichocarpa]
-MERLNSKLYLQNCYIMKENERLRKKAQLLNQENQALLSEL--KQKLSKP--N
>TKS09617.1/1-48 hypothetical protein D5086_0000091290 [Populus alba]
-MERLNSKLYLQNCYIMKENERLRKKAQLLNQENQALLSEL--KQKLSKP--N
>XP_034920471.1/1-48 uncharacterized protein LOC118053358 isoform X1 [Populus alba]
-MERLNSKLYLQNCYIMKENERLRKKAQLLNQENQALLSEL--KQKLSKP--N
>OVA05991.1/1-48 hypothetical protein BVC80_1707g96 [Macleaya cordata]
-MERLNSKLYLQNCYIIQENERLRKKAQLLNQENQALLSEL--KQKLSKS--N
>XP_022144704.1/1-48 protein LITTLE ZIPPER 4 [Momordica charantia]
-MERLNSDLYLQNCYIMKENERLRKKAQILNQENQALLSEL--KQKLSKG--S
>XP_027186864.1/1-50 protein LITTLE ZIPPER 3 [Cicer arietinum]
-MERLNSKLYLQNCYIMKENERLRKKAQLLNQENQALLSEL--KQKLSKGNNN
>XP_006594210.1/1-48 protein LITTLE ZIPPER 4 [Glycine max]
-MERLNSKLYLQNCYIMKENERLRKKAQLLNQENQALLSEL--KQKLSRG--N
>KAG4970679.1/1-48 hypothetical protein JHK85_037100 [Glycine max]
-MERLNSKLYLQNCYIMKENERLRKKAQLLNQENQALLSEL--KQKLSRG--N
>XP_027367901.1/1-48 protein LITTLE ZIPPER 4-like [Abrus precatorius]
-MERLNSKLYLQNCYIMKENERLRKKAQLLNQENQALLSEL--KQKLSKG--N
>KAG2403147.1/1-49 uncharacterized protein HKW66_Vig0184330 [Vigna angularis]
VMERLNSKLYLQNCYIMKENERLRKKAQLLNQENQALLSEL--KQKLSKG--N
>XP_017414101.1/1-48 PREDICTED: protein LITTLE ZIPPER 3-like [Vigna angularis]
-MERLNSKLYLQNCYIMKENERLRKKAQLLNQENQALLSEL--KQKLSKG--N
>BAT96086.1/1-49 hypothetical protein VIGAN_08296700 [Vigna angularis var. angularis]
VMERLNSKLYLQNCYIMKENERLRKKAQLLNQENQALLSEL--KQKLSKG--N
>XP_027937750.1/1-48 protein LITTLE ZIPPER 3 [Vigna unguiculata]
-MERLNSKLYLQNCYIMKENERLRKKAQLLNQENQALLSEL--KQKLSKG--N
>XP_020239364.1/1-48 protein LITTLE ZIPPER 3 [Cajanus cajan]
-MERLNSKLYLQNCYIMKENERLRKKAQLLNQENQALLSEL--KQKLSKG--N
>KAF7804311.1/1-49 protein LITTLE ZIPPER 3 [Senna tora]
-MERLNSKLYLQNCYIMKENERLRKKAQLLNQENQALLSEL--KQKLSKG-SN
>OIV90403.1/1-48 hypothetical protein TanjilG_10703 [Lupinus angustifolius]
-MERLNSKLYIQNCYIMKENERLRKKAQLLNQENQELLSEL--KQKLSKN--N
>KAE9619602.1/1-48 hypothetical protein Lalb_Chr02g0154991 [Lupinus albus]
-MERLNSKLYIQNCYIMKENERLRKKAQLLNQENQELLSEL--KQKLSKN--N
>KAE9590081.1/1-48 hypothetical protein Lalb_Chr21g0315791 [Lupinus albus]
-MERLNSKLYLQNCYIMKENERLRKKAQLLNQENQALLSEL--KQKLSKN--N
>XP_028784948.1/1-49 protein LITTLE ZIPPER 3-like [Prosopis alba]
-MDRLNSKLYLQNCYIMKENERLRKKAQLLNQENQVLLSEL--KQKLSKQ-AN
>XP_023889726.1/1-49 protein LITTLE ZIPPER 4-like [Quercus suber]
-MDRLNSKLYLQNCYIMKENEKLRKKAQLLNQENQALLTEL--KQKLTKG-SN
>XP_030927686.1/1-49 protein LITTLE ZIPPER 4-like [Quercus lobata]
-MDRLNSKLYLQNCYIMKENEKLRKKAQLLNQENQALLSEL--KQKLTKG-SN
>XP_031270808.1/1-49 protein LITTLE ZIPPER 4-like [Pistacia vera]
-MERLNSKLYLQNCYIMKENERLRKKAQLLNQENQALLSEL--KQKLGKG-NS
>XP_039042462.1/1-48 protein LITTLE ZIPPER 3-like [Hibiscus syriacus]
VMERLNSNLYLQNCYIMKENERLRKKAQVLNQENQALLSEL--KQKLSKG---
>XP_040932615.1/1-50 protein LITTLE ZIPPER 4-like [Gossypium hirsutum]
VMERLNSNLYLQNCYIMKENERLRKKAQVLNQENQALLSEL--KQKLSKA-NN
>PPR96392.1/1-50 hypothetical protein GOBAR_AA24278 [Gossypium barbadense]
VMERLNSNLYLQNCYIMKENERLRKKAQVLNQENQALLSEL--KQKLSKA-NN
>XP_017610234.1/1-50 PREDICTED: uncharacterized protein LOC108456148 [Gossypium arboreum]
VMERLNSNLYLQNCYIMKENERLRKKAQVLNQENQALLSEL--KQKLSKA-NN
>MBA0558374.1/1-50 hypothetical protein [Gossypium lobatum]
VMERLNSNLYLQNCYIMKENERLRKKAQVLNQENQALLSEL--KQKLSKA-NN
>MBA0684352.1/1-50 hypothetical protein [Gossypium aridum]
VMERLNSNLYLQNCYIMKENEKLRKKAQVLNQENQALLSEL--KQKLSKA-NN
>MBA0713339.1/1-50 hypothetical protein [Gossypium laxum]
VMDRLNSNLYLQNCYIMKENERLRKKAQVLNQENQALLSEL--KQKLSKA-NN
>KAG8483856.1/1-50 hypothetical protein CXB51_023341 [Gossypium anomalum]
VMERLNSNLYLQNCYIMKENERLRKKAQVLNQENQALLSEL--KQKLSKA-NN
>TYI10786.1/1-50 hypothetical protein ES332_A09G164500v1 [Gossypium tomentosum]
VMERLNSNLYLQNCYIMKENERLRKKAQVLNQENQALLSEL--KQKLSKA-NN
>KAB2066265.1/1-50 hypothetical protein ES319_A09G148000v1 [Gossypium barbadense]
VMERLNSNLYLQNCYIMKENERLRKKAQVLNQENQALLSEL--KQKLSKA-NN
>MBA0587963.1/1-50 hypothetical protein [Gossypium raimondii]
VMERLNSNLYLQNCYIMKENERLRKKAQVLNQENQALLSEL--KQKLSKA-NN
>KAA3455200.1/1-50 protein LITTLE ZIPPER 3 [Gossypium australe]
VMERLNSNLYLQNCYIMKENERLRKKAQVLNQENQALLSEL--KQKLSKA-NN
>MBA0800662.1/1-50 hypothetical protein [Gossypium harknessii]
VMERLNSNLYLQNCYIMKENERLRKKAQVLNQENQALLSEL--KQKLSKA-NN
>OMO82180.1/1-50 hypothetical protein CCACVL1_12048, partial [Corchorus capsularis]
IMERLNSNLYLQNCYIMKENERLRKKAQLLNQENQALLSEL--KQKLSKA-NS
>OMO68312.1/1-49 hypothetical protein COLO4_29771 [Corchorus olitorius]
-MERLNSNLYLQNCYIMKENERLRKKAQLLNQENQALLSEL--KQKLSKA-NS
>OMO99967.1/1-49 hypothetical protein CCACVL1_03521 [Corchorus capsularis]
-MERLNSNLYLQNCYIIKENERLRKKAQLLNQENQALLSEL--KQKLSKA-NS
>XP_039034896.1/1-50 protein LITTLE ZIPPER 4-like [Hibiscus syriacus]
VMERLNSNLYLQNCYIMKENERLRKKAQVLNQENQALLCEL--KQKLSKA-NN
>KAE8666298.1/1-49 sb140 protein [Hibiscus syriacus]
-MERLNSNLYLQNCYIMKENERLRKKAQVLNQENQALLSEL--KQKLSKA-KN
>MBA0776588.1/1-49 hypothetical protein [Gossypium trilobum]
-MERLNSNLYLQNCYIMKENERLRKKAQLLNQENQALLSEL--KQKLSKA-NN
>XP_030531776.1/1-50 protein LITTLE ZIPPER 3 isoform X2 [Rhodamnia argentea]
-MERLNSKLYLQNCYIMKENERLRRKAQLLNQENQALLSEL--KQKLSKSPKS
>GFZ08731.1/1-50 hypothetical protein Acr_20g0005390 [Actinidia rufa]
GMERLNSKLYVQNCYIMQENERLRKKAQVLNQENQALLSEL--KQKLSKA-SP
>PSS15940.1/1-49 Protein LITTLE ZIPPER like [Actinidia chinensis var. chinensis]
-MERLNSKLYLQNCYIMQENERLRKKAQLLNQENQALLSEL--KQKLSKA-GT
>KAG5556583.1/1-49 hypothetical protein RHGRI_007000 [Rhododendron griersonianum]
-MERLNSKLYLENCYIMQENERLRKKAQLLNQENQALLTEL--KQKLSKA-NS
>KAE9465549.1/1-49 hypothetical protein C3L33_02522, partial [Rhododendron williamsianum]
-MERLNSKLYLENCYIMQENERLRKKAQLLNQENQALLSEL--KQKLSKA-NS
>XP_022883289.1/1-49 protein LITTLE ZIPPER 3 [Olea europaea var. sylvestris]
-MERLNSKLYLENCYIMKENERLRKKAELLNQENQALLNEL--KQKLSKA-AS
>KAB2631736.1/1-49 hypothetical protein D8674_009255 [Pyrus ussuriensis x Pyrus communis]
-MERLNSKLYLQNCYIMKENEKLRKKAQLLNQENQALLSEL--QQKLSKS-TS
>XP_008363809.1/1-49 protein LITTLE ZIPPER 4-like [Malus domestica]
-MDRLNSKLYLQNCYIMKENERLRKKAQLLNQENQALLSEL--KQKLSKS-TS
>RXH76271.1/1-50 hypothetical protein DVH24_019159 [Malus domestica]
AMDRLNSKLYLQNCYIMKENERLRKKAQLLNQENQALLSEL--KQKLSKS-TS
>GAU31771.1/1-50 hypothetical protein TSUD_22170 [Trifolium subterraneum]
-MERLNSKLYLENCMIMKENERLRKKAQLLNEENQQLLSEL--KQKFSKSGNN
>PIA28305.1/1-47 hypothetical protein AQUCO_07200156v1 [Aquilegia coerulea]
-MEKLNSKLLLQNCYMIQENERLRKKAQLLNQENQQLLQEL--KQKFPKT---
>XP_018683054.1/1-50 PREDICTED: protein LITTLE ZIPPER 3-like [Musa acuminata subsp. malaccensis]
-MERLNTKLFWENCYIMKENERLRKKAQLLNQENQALLSEL--KQKLAKSNAN
>ONK77586.1/1-48 uncharacterized protein A4U43_C02F8170 [Asparagus officinalis]
AMDRINSKLYLQNCYIMKENERLRKKAQLLNQENQALLSEL--KQKLAKS---
